# Supplementary material for: First-in-Class Dual EZH2-HSP90 Inhibitor Eliciting Striking Antiglioblastoma Activity In Vitro and In Vivo
Source: J Med Chem. 2024 Jan 29;67(4):2963–85. doi: 10.1021/acs.jmedchem.3c02053 (PMC10895674; doi:10.1021/acs.jmedchem.3c02053)
Supplement: Supplementary file 2 — jm3c02053_si_002.csv [file jm3c02053_si_002.csv]

Compound	smiles	EZH2 inhibition (IC50 values, nM)			HSP90 inhibition (IC5O values, nM)
1	O=C(C1=CC(C2=CC=C(NC(C3=CC(C(C)C)=C(O)C=C3O)=O)C=C2)=CC(N(CC)C4CCOCC4)=C1C)NCC5=C(C)C=C(C)NC5=O	6.14			-
2 O=C(C1=CC(C2=CC=CC(NC(C3=CC(C(C)C)=C(O)C=C3O)=O)=C2)=CC(N(CC)C4CCOCC4)=C1C)NCC5=C(C)C=C(C)NC5=O		2.06			-
3	O=C(C1=CC(C2=CC=C(N(C)C(C3=CC(C(C)C)=C(O)C=C3O)=O)C=C2)=CC(N(CC)C4CCOCC4)=C1C)NCC5=C(C)C=C(C)NC5=O	7.21			343
4	O=C(C1=CC(C2=CC=C(N(CC)C(C3=CC(C(C)C)=C(O)C=C3O)=O)C=C2)=CC(N(CC)C4CCOCC4)=C1C)NCC5=C(C)C=C(C)NC5=O	7.35			823
5	O=C(C1=CC(C2=CC=C(N(CCC)C(C3=CC(C(C)C)=C(O)C=C3O)=O)C=C2)=CC(N(CC)C4CCOCC4)=C1C)NCC5=C(C)C=C(C)NC5=O	21.8			-
6	O=C(C1=CC(C2=CC=C(N(CC3=CC=CC=C3)C(C4=CC(C(C)C)=C(O)C=C4O)=O)C=C2)=CC(N(CC)C5CCOCC5)=C1C)NCC6=C(C)C=C(C)NC6=O	11.7			>10000
7	O=C(C1=CC(C2=CC=CC(N(C)C(C3=CC(C(C)C)=C(O)C=C3O)=O)=C2)=CC(N(CC)C4CCOCC4)=C1C)NCC5=C(C)C=C(C)NC5=O	6.29			60.1
8	O=C(C1=CC(C2=CC=CC(N(CC)C(C3=CC(C(C)C)=C(O)C=C3O)=O)=C2)=CC(N(CC)C4CCOCC4)=C1C)NCC5=C(C)C=C(C)NC5=O	36.6			63.6
9	O=C(C1=CC(C2=CC=CC(N(CCC)C(C3=CC(C(C)C)=C(O)C=C3O)=O)=C2)=CC(N(CC)C4CCOCC4)=C1C)NCC5=C(C)C=C(C)NC5=O	40.1			9330
10	O=C(C1=CC(C2=CC=CC(N(CC3=CC=CC=C3)C(C4=CC(C(C)C)=C(O)C=C4O)=O)=C2)=CC(N(CC)C5CCOCC5)=C1C)NCC6=C(C)C=C(C)NC6=O	641			2840
