# Supplementary material for: First-in-Class Dual EZH2-HSP90 Inhibitor Eliciting Striking Antiglioblastoma Activity In Vitro and In Vivo
Source: J Med Chem. 2024 Jan 29;67(4):2963–85. doi: 10.1021/acs.jmedchem.3c02053 (PMC10895674; doi:10.1021/acs.jmedchem.3c02053)
Supplement: Supplementary file 3 — jm3c02053_si_003.pdb [file jm3c02053_si_003.pdb]

MODEL        1
ATOM      1  N   GLU A   9      28.276  76.076  95.964  1.00103.63           N  
ATOM      2  CA  GLU A   9      26.892  76.636  95.872  1.00104.05           C  
ATOM      3  C   GLU A   9      26.772  77.582  94.678  1.00102.50           C  
ATOM      4  O   GLU A   9      27.457  78.611  94.623  1.00102.38           O  
ATOM      5  CB  GLU A   9      26.529  77.401  97.161  1.00105.97           C  
ATOM      6  CG  GLU A   9      26.456  76.540  98.439  1.00109.33           C  
ATOM      7  CD  GLU A   9      25.783  77.249  99.630  1.00110.76           C  
ATOM      8  OE1 GLU A   9      26.487  77.932 100.413  1.00111.06           O  
ATOM      9  OE2 GLU A   9      24.548  77.116  99.789  1.00110.92           O1-
ATOM     10  N   LYS A  10      25.905  77.233  93.728  1.00 99.91           N  
ATOM     11  CA  LYS A  10      25.559  78.161  92.650  1.00 96.85           C  
ATOM     12  C   LYS A  10      24.525  77.655  91.634  1.00 93.73           C  
ATOM     13  O   LYS A  10      24.740  77.750  90.423  1.00 93.70           O  
ATOM     14  CB  LYS A  10      26.817  78.595  91.898  1.00 96.33           C  
ATOM     15  CG  LYS A  10      26.734  80.026  91.413  1.00 96.79           C  
ATOM     16  CD  LYS A  10      26.904  80.105  89.922  1.00 96.74           C  
ATOM     17  CE  LYS A  10      28.216  79.483  89.512  1.00 97.57           C  
ATOM     18  NZ  LYS A  10      28.501  79.735  88.078  1.00 97.72           N1+
ATOM     19  N   GLY A  11      23.406  77.131  92.128  1.00 89.49           N  
ATOM     20  CA  GLY A  11      22.271  76.846  91.266  1.00 83.61           C  
ATOM     21  C   GLY A  11      22.393  75.595  90.419  1.00 79.52           C  
ATOM     22  O   GLY A  11      23.362  75.441  89.673  1.00 80.20           O  
ATOM     23  N   PRO A  12      21.415  74.680  90.512  1.00 75.25           N  
ATOM     24  CA  PRO A  12      21.385  73.416  89.769  1.00 72.59           C  
ATOM     25  C   PRO A  12      21.162  73.610  88.277  1.00 72.00           C  
ATOM     26  O   PRO A  12      21.777  72.921  87.458  1.00 73.38           O  
ATOM     27  CB  PRO A  12      20.238  72.648  90.405  1.00 70.86           C  
ATOM     28  CG  PRO A  12      20.052  73.272  91.719  1.00 72.36           C  
ATOM     29  CD  PRO A  12      20.364  74.721  91.533  1.00 73.52           C  
ATOM     30  N   ILE A  13      20.284  74.545  87.923  1.00 69.68           N  
ATOM     31  CA  ILE A  13      19.963  74.783  86.526  1.00 66.77           C  
ATOM     32  C   ILE A  13      21.216  75.298  85.854  1.00 67.82           C  
ATOM     33  O   ILE A  13      21.562  74.890  84.742  1.00 67.37           O  
ATOM     34  CB  ILE A  13      18.863  75.838  86.367  1.00 64.58           C  
ATOM     35  CG1 ILE A  13      17.623  75.434  87.154  1.00 62.53           C  
ATOM     36  CG2 ILE A  13      18.494  75.982  84.912  1.00 63.85           C  
ATOM     37  CD1 ILE A  13      16.478  76.385  86.964  1.00 60.85           C  
ATOM     38  N   CYS A  14      21.901  76.198  86.550  1.00 68.41           N  
ATOM     39  CA  CYS A  14      23.127  76.780  86.032  1.00 69.25           C  
ATOM     40  C   CYS A  14      24.136  75.692  85.701  1.00 69.28           C  
ATOM     41  O   CYS A  14      24.711  75.684  84.616  1.00 68.85           O  
ATOM     42  CB  CYS A  14      23.732  77.735  87.056  1.00 69.87           C  
ATOM     43  SG  CYS A  14      25.317  78.431  86.541  1.00 72.70           S  
ATOM     44  N   TRP A  15      24.341  74.770  86.640  1.00 70.07           N  
ATOM     45  CA  TRP A  15      25.347  73.728  86.472  1.00 70.58           C  
ATOM     46  C   TRP A  15      25.004  72.780  85.336  1.00 69.68           C  
ATOM     47  O   TRP A  15      25.878  72.412  84.557  1.00 69.45           O  
ATOM     48  CB  TRP A  15      25.549  72.945  87.786  1.00 73.55           C  
ATOM     49  CG  TRP A  15      26.646  73.532  88.668  1.00 75.70           C  
ATOM     50  CD1 TRP A  15      26.476  74.266  89.810  1.00 77.14           C  
ATOM     51  CD2 TRP A  15      28.060  73.536  88.402  1.00 75.97           C  
ATOM     52  CE2 TRP A  15      28.675  74.301  89.413  1.00 76.90           C  
ATOM     53  CE3 TRP A  15      28.862  72.974  87.403  1.00 75.95           C  
ATOM     54  NE1 TRP A  15      27.689  74.735  90.260  1.00 77.41           N  
ATOM     55  CZ2 TRP A  15      30.051  74.519  89.452  1.00 77.01           C  
ATOM     56  CZ3 TRP A  15      30.230  73.193  87.445  1.00 75.56           C  
ATOM     57  CH2 TRP A  15      30.808  73.957  88.459  1.00 75.94           C  
ATOM     58  N   ARG A  16      23.732  72.403  85.224  1.00 69.12           N  
ATOM     59  CA  ARG A  16      23.305  71.536  84.129  1.00 67.88           C  
ATOM     60  C   ARG A  16      23.626  72.170  82.784  1.00 67.33           C  
ATOM     61  O   ARG A  16      23.962  71.467  81.839  1.00 67.26           O  
ATOM     62  CB  ARG A  16      21.799  71.229  84.215  1.00 66.71           C  
ATOM     63  CG  ARG A  16      21.415  70.283  85.350  1.00 66.37           C  
ATOM     64  CD  ARG A  16      20.031  69.667  85.181  1.00 65.77           C  
ATOM     65  NE  ARG A  16      18.930  70.607  85.391  1.00 65.98           N  
ATOM     66  CZ  ARG A  16      18.427  70.932  86.584  1.00 65.88           C  
ATOM     67  NH1 ARG A  16      18.927  70.400  87.692  1.00 66.04           N1+
ATOM     68  NH2 ARG A  16      17.406  71.778  86.674  1.00 65.25           N  
ATOM     69  N   LYS A  17      23.533  73.494  82.695  1.00 67.72           N  
ATOM     70  CA  LYS A  17      23.806  74.176  81.433  1.00 69.60           C  
ATOM     71  C   LYS A  17      25.288  74.107  81.132  1.00 70.57           C  
ATOM     72  O   LYS A  17      25.704  73.918  79.980  1.00 69.20           O  
ATOM     73  CB  LYS A  17      23.356  75.639  81.494  1.00 70.10           C  
ATOM     74  CG  LYS A  17      21.870  75.796  81.790  1.00 74.26           C  
ATOM     75  CD  LYS A  17      21.296  77.111  81.250  1.00 75.80           C  
ATOM     76  CE  LYS A  17      19.758  77.162  81.398  1.00 74.87           C  
ATOM     77  NZ  LYS A  17      19.019  76.612  80.219  1.00 70.90           N1+
ATOM     78  N   ARG A  18      26.083  74.254  82.187  1.00 72.13           N  
ATOM     79  CA  ARG A  18      27.530  74.171  82.077  1.00 73.08           C  
ATOM     80  C   ARG A  18      27.934  72.760  81.668  1.00 73.38           C  
ATOM     81  O   ARG A  18      28.750  72.573  80.766  1.00 74.30           O  
ATOM     82  CB  ARG A  18      28.173  74.528  83.416  1.00 74.20           C  
ATOM     83  CG  ARG A  18      28.150  76.010  83.738  1.00 75.66           C  
ATOM     84  CD  ARG A  18      28.564  76.231  85.168  1.00 77.53           C  
ATOM     85  NE  ARG A  18      29.221  77.516  85.358  1.00 80.10           N  
ATOM     86  CZ  ARG A  18      29.854  77.869  86.475  1.00 81.58           C  
ATOM     87  NH1 ARG A  18      29.915  77.031  87.508  1.00 80.97           N1+
ATOM     88  NH2 ARG A  18      30.431  79.060  86.554  1.00 80.89           N  
ATOM     89  N   VAL A  19      27.359  71.765  82.333  1.00 72.24           N  
ATOM     90  CA  VAL A  19      27.566  70.393  81.926  1.00 71.03           C  
ATOM     91  C   VAL A  19      27.317  70.287  80.431  1.00 71.43           C  
ATOM     92  O   VAL A  19      28.175  69.827  79.690  1.00 70.50           O  
ATOM     93  CB  VAL A  19      26.608  69.459  82.655  1.00 70.73           C  
ATOM     94  CG1 VAL A  19      26.846  68.033  82.219  1.00 70.10           C  
ATOM     95  CG2 VAL A  19      26.800  69.598  84.144  1.00 71.09           C  
ATOM     96  N   LYS A  20      26.148  70.743  79.990  1.00 72.80           N  
ATOM     97  CA  LYS A  20      25.757  70.629  78.590  1.00 74.40           C  
ATOM     98  C   LYS A  20      26.680  71.423  77.680  1.00 75.39           C  
ATOM     99  O   LYS A  20      26.834  71.110  76.506  1.00 74.87           O  
ATOM    100  CB  LYS A  20      24.324  71.123  78.388  1.00 75.01           C  
ATOM    101  CG  LYS A  20      23.886  71.115  76.927  1.00 76.37           C  
ATOM    102  CD  LYS A  20      22.640  71.957  76.693  1.00 77.61           C  
ATOM    103  CE  LYS A  20      22.177  71.859  75.241  1.00 78.73           C  
ATOM    104  NZ  LYS A  20      21.005  72.745  74.955  1.00 78.86           N1+
ATOM    105  N   SER A  21      27.292  72.463  78.222  1.00 77.56           N  
ATOM    106  CA  SER A  21      28.087  73.360  77.403  1.00 78.37           C  
ATOM    107  C   SER A  21      29.527  72.883  77.252  1.00 78.22           C  
ATOM    108  O   SER A  21      30.077  72.900  76.154  1.00 78.31           O  
ATOM    109  CB  SER A  21      28.060  74.765  78.001  1.00 79.14           C  
ATOM    110  OG  SER A  21      28.860  75.641  77.232  1.00 81.82           O  
ATOM    111  N   GLU A  22      30.131  72.456  78.358  1.00 78.76           N  
ATOM    112  CA  GLU A  22      31.506  71.959  78.348  1.00 79.55           C  
ATOM    113  C   GLU A  22      31.630  70.653  77.568  1.00 78.59           C  
ATOM    114  O   GLU A  22      32.551  70.478  76.767  1.00 77.29           O  
ATOM    115  CB  GLU A  22      32.000  71.744  79.781  1.00 80.63           C  
ATOM    116  CG  GLU A  22      32.267  73.030  80.543  1.00 84.42           C  
ATOM    117  CD  GLU A  22      33.382  73.865  79.927  1.00 86.89           C  
ATOM    118  OE1 GLU A  22      34.565  73.650  80.281  1.00 89.31           O  
ATOM    119  OE2 GLU A  22      33.076  74.742  79.089  1.00 87.72           O1-
ATOM    120  N   TYR A  23      30.696  69.743  77.821  1.00 77.61           N  
ATOM    121  CA  TYR A  23      30.596  68.497  77.083  1.00 77.97           C  
ATOM    122  C   TYR A  23      30.450  68.739  75.588  1.00 78.62           C  
ATOM    123  O   TYR A  23      31.199  68.185  74.790  1.00 78.64           O  
ATOM    124  CB  TYR A  23      29.400  67.697  77.592  1.00 78.41           C  
ATOM    125  CG  TYR A  23      29.034  66.511  76.736  1.00 79.04           C  
ATOM    126  CD1 TYR A  23      29.455  65.232  77.069  1.00 79.29           C  
ATOM    127  CD2 TYR A  23      28.254  66.670  75.601  1.00 79.41           C  
ATOM    128  CE1 TYR A  23      29.105  64.145  76.299  1.00 79.58           C  
ATOM    129  CE2 TYR A  23      27.903  65.594  74.824  1.00 79.38           C  
ATOM    130  CZ  TYR A  23      28.328  64.334  75.175  1.00 79.89           C  
ATOM    131  OH  TYR A  23      27.969  63.262  74.389  1.00 81.24           O  
ATOM    132  N   MET A  24      29.482  69.563  75.208  1.00 79.96           N  
ATOM    133  CA  MET A  24      29.318  69.944  73.812  1.00 82.00           C  
ATOM    134  C   MET A  24      30.553  70.659  73.273  1.00 82.19           C  
ATOM    135  O   MET A  24      30.819  70.632  72.075  1.00 82.03           O  
ATOM    136  CB  MET A  24      28.100  70.849  73.654  1.00 85.63           C  
ATOM    137  CG  MET A  24      26.859  70.139  73.143  1.00 89.94           C  
ATOM    138  SD  MET A  24      26.341  70.800  71.540  1.00 97.28           S  
ATOM    139  CE  MET A  24      26.154  72.558  71.932  1.00 92.47           C  
ATOM    140  N   ARG A  25      31.305  71.304  74.160  1.00 82.77           N  
ATOM    141  CA  ARG A  25      32.551  71.950  73.767  1.00 82.44           C  
ATOM    142  C   ARG A  25      33.609  70.892  73.493  1.00 82.00           C  
ATOM    143  O   ARG A  25      34.059  70.727  72.358  1.00 81.94           O  
ATOM    144  CB  ARG A  25      33.042  72.876  74.877  1.00 83.76           C  
ATOM    145  CG  ARG A  25      33.886  74.046  74.370  1.00 85.07           C  
ATOM    146  CD  ARG A  25      34.629  74.741  75.503  1.00 84.38           C  
ATOM    147  NE  ARG A  25      35.904  74.090  75.787  1.00 84.49           N  
ATOM    148  CZ  ARG A  25      36.183  73.441  76.912  1.00 84.94           C  
ATOM    149  NH1 ARG A  25      35.276  73.352  77.875  1.00 84.31           N1+
ATOM    150  NH2 ARG A  25      37.372  72.874  77.071  1.00 85.44           N  
ATOM    151  N   LEU A  26      33.995  70.174  74.544  1.00 80.92           N  
ATOM    152  CA  LEU A  26      34.913  69.050  74.421  1.00 80.26           C  
ATOM    153  C   LEU A  26      34.606  68.178  73.205  1.00 80.26           C  
ATOM    154  O   LEU A  26      35.442  68.008  72.322  1.00 79.55           O  
ATOM    155  CB  LEU A  26      34.856  68.194  75.685  1.00 79.50           C  
ATOM    156  CG  LEU A  26      35.506  68.801  76.923  1.00 79.03           C  
ATOM    157  CD1 LEU A  26      35.413  67.829  78.091  1.00 79.00           C  
ATOM    158  CD2 LEU A  26      36.948  69.121  76.608  1.00 77.90           C  
ATOM    159  N   ARG A  27      33.405  67.620  73.160  1.00 80.98           N  
ATOM    160  CA  ARG A  27      33.016  66.813  72.018  1.00 82.43           C  
ATOM    161  C   ARG A  27      33.461  67.494  70.720  1.00 82.99           C  
ATOM    162  O   ARG A  27      34.291  66.963  69.989  1.00 82.84           O  
ATOM    163  CB  ARG A  27      31.497  66.609  72.011  1.00 83.06           C  
ATOM    164  CG  ARG A  27      31.049  65.172  72.225  1.00 84.23           C  
ATOM    165  CD  ARG A  27      29.587  65.008  71.829  1.00 86.64           C  
ATOM    166  NE  ARG A  27      29.316  65.478  70.466  1.00 88.65           N  
ATOM    167  CZ  ARG A  27      28.111  65.833  70.017  1.00 90.20           C  
ATOM    168  NH1 ARG A  27      27.055  65.775  70.820  1.00 90.73           N1+
ATOM    169  NH2 ARG A  27      27.955  66.246  68.763  1.00 89.87           N  
ATOM    170  N   GLN A  28      32.919  68.674  70.443  1.00 84.43           N  
ATOM    171  CA  GLN A  28      33.232  69.387  69.209  1.00 85.80           C  
ATOM    172  C   GLN A  28      34.742  69.541  69.032  1.00 86.65           C  
ATOM    173  O   GLN A  28      35.244  69.599  67.907  1.00 85.70           O  
ATOM    174  CB  GLN A  28      32.567  70.768  69.218  1.00 86.27           C  
ATOM    175  CG  GLN A  28      33.024  71.682  68.091  1.00 88.48           C  
ATOM    176  CD  GLN A  28      31.874  72.426  67.432  1.00 89.79           C  
ATOM    177  NE2 GLN A  28      30.930  71.679  66.863  1.00 89.52           N  
ATOM    178  OE1 GLN A  28      31.837  73.657  67.431  1.00 89.48           O  
ATOM    179  N   LEU A  29      35.458  69.600  70.153  1.00 87.32           N  
ATOM    180  CA  LEU A  29      36.912  69.732  70.136  1.00 88.08           C  
ATOM    181  C   LEU A  29      37.595  68.457  69.664  1.00 88.10           C  
ATOM    182  O   LEU A  29      38.347  68.477  68.693  1.00 88.90           O  
ATOM    183  CB  LEU A  29      37.434  70.096  71.527  1.00 88.06           C  
ATOM    184  CG  LEU A  29      38.955  70.034  71.705  1.00 88.02           C  
ATOM    185  CD1 LEU A  29      39.644  70.859  70.616  1.00 87.90           C  
ATOM    186  CD2 LEU A  29      39.325  70.546  73.096  1.00 87.33           C  
ATOM    187  N   LYS A  30      37.334  67.351  70.355  1.00 88.29           N  
ATOM    188  CA  LYS A  30      37.839  66.047  69.928  1.00 88.80           C  
ATOM    189  C   LYS A  30      37.496  65.819  68.461  1.00 87.79           C  
ATOM    190  O   LYS A  30      38.233  65.170  67.725  1.00 86.66           O  
ATOM    191  CB  LYS A  30      37.209  64.923  70.756  1.00 89.44           C  
ATOM    192  CG  LYS A  30      37.517  64.957  72.233  1.00 90.69           C  
ATOM    193  CD  LYS A  30      36.883  63.769  72.932  1.00 92.23           C  
ATOM    194  CE  LYS A  30      37.603  63.471  74.227  1.00 94.31           C  
ATOM    195  NZ  LYS A  30      37.859  64.731  74.978  1.00 95.44           N1+
ATOM    196  N   ARG A  31      36.361  66.364  68.051  1.00 88.53           N  
ATOM    197  CA  ARG A  31      35.838  66.128  66.722  1.00 89.49           C  
ATOM    198  C   ARG A  31      36.788  66.708  65.681  1.00 89.96           C  
ATOM    199  O   ARG A  31      36.996  66.118  64.624  1.00 90.09           O  
ATOM    200  CB  ARG A  31      34.454  66.765  66.603  1.00 89.82           C  
ATOM    201  CG  ARG A  31      33.607  66.177  65.505  1.00 91.50           C  
ATOM    202  CD  ARG A  31      32.295  66.922  65.364  1.00 93.87           C  
ATOM    203  NE  ARG A  31      31.802  66.852  63.992  1.00 95.16           N  
ATOM    204  CZ  ARG A  31      32.266  67.597  62.992  1.00 95.15           C  
ATOM    205  NH1 ARG A  31      33.237  68.476  63.206  1.00 94.95           N1+
ATOM    206  NH2 ARG A  31      31.761  67.458  61.774  1.00 95.03           N  
ATOM    207  N   PHE A  32      37.374  67.860  65.993  1.00 90.61           N  
ATOM    208  CA  PHE A  32      38.253  68.553  65.060  1.00 91.29           C  
ATOM    209  C   PHE A  32      39.670  68.016  65.145  1.00 91.38           C  
ATOM    210  O   PHE A  32      40.281  67.678  64.134  1.00 91.31           O  
ATOM    211  CB  PHE A  32      38.257  70.056  65.354  1.00 92.96           C  
ATOM    212  CG  PHE A  32      37.064  70.782  64.806  1.00 94.64           C  
ATOM    213  CD1 PHE A  32      36.893  70.922  63.434  1.00 96.02           C  
ATOM    214  CD2 PHE A  32      36.106  71.308  65.655  1.00 95.31           C  
ATOM    215  CE1 PHE A  32      35.785  71.571  62.919  1.00 96.82           C  
ATOM    216  CE2 PHE A  32      34.995  71.959  65.148  1.00 96.42           C  
ATOM    217  CZ  PHE A  32      34.833  72.090  63.777  1.00 96.81           C  
ATOM    218  N   ARG A  33      40.193  67.944  66.362  1.00 91.66           N  
ATOM    219  CA  ARG A  33      41.514  67.383  66.585  1.00 92.43           C  
ATOM    220  C   ARG A  33      41.550  65.940  66.068  1.00 92.71           C  
ATOM    221  O   ARG A  33      42.607  65.308  66.037  1.00 94.46           O  
ATOM    222  CB  ARG A  33      41.859  67.463  68.084  1.00 93.08           C  
ATOM    223  CG  ARG A  33      42.451  66.205  68.714  1.00 95.56           C  
ATOM    224  CD  ARG A  33      41.514  65.633  69.787  1.00 98.66           C  
ATOM    225  NE  ARG A  33      42.091  64.495  70.511  1.00102.42           N  
ATOM    226  CZ  ARG A  33      41.386  63.609  71.220  1.00103.69           C  
ATOM    227  NH1 ARG A  33      40.064  63.719  71.305  1.00103.55           N1+
ATOM    228  NH2 ARG A  33      42.004  62.611  71.848  1.00103.61           N  
ATOM    229  N   ARG A  34      40.393  65.431  65.644  1.00 91.35           N  
ATOM    230  CA  ARG A  34      40.289  64.081  65.091  1.00 89.13           C  
ATOM    231  C   ARG A  34      40.068  64.082  63.582  1.00 87.52           C  
ATOM    232  O   ARG A  34      40.385  63.108  62.898  1.00 87.28           O  
ATOM    233  CB  ARG A  34      39.142  63.324  65.757  1.00 90.05           C  
ATOM    234  CG  ARG A  34      38.274  62.533  64.779  1.00 89.55           C  
ATOM    235  CD  ARG A  34      38.403  61.037  64.994  1.00 88.89           C  
ATOM    236  NE  ARG A  34      37.961  60.297  63.818  1.00 90.25           N  
ATOM    237  CZ  ARG A  34      37.932  58.971  63.731  1.00 90.43           C  
ATOM    238  NH1 ARG A  34      38.320  58.221  64.756  1.00 90.21           N1+
ATOM    239  NH2 ARG A  34      37.522  58.393  62.613  1.00 88.78           N  
ATOM    240  N   ALA A  35      39.505  65.169  63.069  1.00 85.89           N  
ATOM    241  CA  ALA A  35      39.320  65.324  61.632  1.00 84.48           C  
ATOM    242  C   ALA A  35      40.669  65.614  61.003  1.00 84.11           C  
ATOM    243  O   ALA A  35      40.895  65.334  59.824  1.00 83.18           O  
ATOM    244  CB  ALA A  35      38.363  66.462  61.352  1.00 84.21           C  
ATOM    245  N   ASP A  36      41.559  66.180  61.816  1.00 84.40           N  
ATOM    246  CA  ASP A  36      42.915  66.501  61.394  1.00 83.80           C  
ATOM    247  C   ASP A  36      43.820  65.272  61.408  1.00 83.08           C  
ATOM    248  O   ASP A  36      44.544  65.039  60.448  1.00 83.07           O  
ATOM    249  CB  ASP A  36      43.502  67.602  62.287  1.00 84.48           C  
ATOM    250  CG  ASP A  36      43.456  68.977  61.629  1.00 85.59           C  
ATOM    251  OD1 ASP A  36      44.401  69.300  60.869  1.00 85.16           O  
ATOM    252  OD2 ASP A  36      42.481  69.728  61.868  1.00 84.18           O1-
ATOM    253  N   GLU A  37      43.778  64.482  62.480  1.00 82.44           N  
ATOM    254  CA  GLU A  37      44.494  63.205  62.494  1.00 82.10           C  
ATOM    255  C   GLU A  37      44.204  62.468  61.192  1.00 80.70           C  
ATOM    256  O   GLU A  37      45.117  62.045  60.489  1.00 80.49           O  
ATOM    257  CB  GLU A  37      44.037  62.329  63.664  1.00 84.29           C  
ATOM    258  CG  GLU A  37      44.334  62.882  65.051  1.00 86.94           C  
ATOM    259  CD  GLU A  37      44.125  61.842  66.151  1.00 88.58           C  
ATOM    260  OE1 GLU A  37      42.967  61.647  66.592  1.00 88.77           O  
ATOM    261  OE2 GLU A  37      45.124  61.219  66.573  1.00 89.16           O1-
ATOM    262  N   VAL A  38      42.920  62.323  60.877  1.00 79.56           N  
ATOM    263  CA  VAL A  38      42.503  61.751  59.607  1.00 77.47           C  
ATOM    264  C   VAL A  38      43.233  62.443  58.480  1.00 77.27           C  
ATOM    265  O   VAL A  38      44.000  61.820  57.758  1.00 77.78           O  
ATOM    266  CB  VAL A  38      40.990  61.907  59.384  1.00 75.71           C  
ATOM    267  CG1 VAL A  38      40.642  61.595  57.942  1.00 74.36           C  
ATOM    268  CG2 VAL A  38      40.240  60.975  60.307  1.00 74.46           C  
ATOM    269  N   LYS A  39      43.008  63.739  58.342  1.00 77.29           N  
ATOM    270  CA  LYS A  39      43.675  64.502  57.303  1.00 77.99           C  
ATOM    271  C   LYS A  39      45.188  64.264  57.255  1.00 78.78           C  
ATOM    272  O   LYS A  39      45.737  63.986  56.189  1.00 79.01           O  
ATOM    273  CB  LYS A  39      43.377  65.985  57.494  1.00 78.52           C  
ATOM    274  CG  LYS A  39      42.022  66.404  56.945  1.00 79.60           C  
ATOM    275  CD  LYS A  39      42.174  66.962  55.541  1.00 80.14           C  
ATOM    276  CE  LYS A  39      43.339  66.292  54.802  1.00 80.43           C  
ATOM    277  NZ  LYS A  39      44.327  67.266  54.240  1.00 80.03           N1+
ATOM    278  N   SER A  40      45.855  64.363  58.404  1.00 79.71           N  
ATOM    279  CA  SER A  40      47.282  64.045  58.512  1.00 80.21           C  
ATOM    280  C   SER A  40      47.617  62.699  57.878  1.00 81.37           C  
ATOM    281  O   SER A  40      48.526  62.614  57.050  1.00 82.10           O  
ATOM    282  CB  SER A  40      47.732  64.012  59.984  1.00 80.84           C  
ATOM    283  OG  SER A  40      47.818  65.309  60.560  1.00 81.54           O  
ATOM    284  N   MET A  41      46.890  61.648  58.262  1.00 82.09           N  
ATOM    285  CA  MET A  41      47.250  60.285  57.855  1.00 82.46           C  
ATOM    286  C   MET A  41      46.879  59.915  56.417  1.00 81.98           C  
ATOM    287  O   MET A  41      47.563  59.116  55.779  1.00 80.40           O  
ATOM    288  CB  MET A  41      46.638  59.254  58.803  1.00 82.46           C  
ATOM    289  CG  MET A  41      47.129  57.845  58.522  1.00 83.16           C  
ATOM    290  SD  MET A  41      46.787  56.732  59.874  1.00 86.09           S  
ATOM    291  CE  MET A  41      45.179  57.334  60.339  1.00 83.95           C  
ATOM    292  N   PHE A  42      45.796  60.491  55.912  1.00 82.20           N  
ATOM    293  CA  PHE A  42      45.431  60.310  54.519  1.00 83.12           C  
ATOM    294  C   PHE A  42      46.585  60.768  53.634  1.00 83.04           C  
ATOM    295  O   PHE A  42      46.918  60.117  52.636  1.00 83.20           O  
ATOM    296  CB  PHE A  42      44.189  61.129  54.204  1.00 84.39           C  
ATOM    297  CG  PHE A  42      43.078  60.332  53.607  1.00 87.00           C  
ATOM    298  CD1 PHE A  42      42.809  60.407  52.250  1.00 87.77           C  
ATOM    299  CD2 PHE A  42      42.290  59.517  54.405  1.00 86.94           C  
ATOM    300  CE1 PHE A  42      41.774  59.686  51.700  1.00 88.83           C  
ATOM    301  CE2 PHE A  42      41.259  58.796  53.866  1.00 87.59           C  
ATOM    302  CZ  PHE A  42      40.997  58.878  52.510  1.00 88.66           C  
ATOM    303  N   ASN A  43      47.190  61.891  54.021  1.00 82.28           N  
ATOM    304  CA  ASN A  43      48.282  62.500  53.269  1.00 81.47           C  
ATOM    305  C   ASN A  43      49.557  61.679  53.368  1.00 80.97           C  
ATOM    306  O   ASN A  43      50.131  61.285  52.358  1.00 81.90           O  
ATOM    307  CB  ASN A  43      48.567  63.910  53.791  1.00 82.33           C  
ATOM    308  CG  ASN A  43      47.770  64.977  53.068  1.00 83.22           C  
ATOM    309  ND2 ASN A  43      47.011  65.770  53.828  1.00 81.75           N  
ATOM    310  OD1 ASN A  43      47.840  65.095  51.839  1.00 83.82           O  
ATOM    311  N   SER A  44      50.003  61.429  54.593  1.00 79.20           N  
ATOM    312  CA  SER A  44      51.268  60.749  54.801  1.00 77.54           C  
ATOM    313  C   SER A  44      51.128  59.280  54.469  1.00 77.12           C  
ATOM    314  O   SER A  44      52.100  58.528  54.555  1.00 78.00           O  
ATOM    315  CB  SER A  44      51.716  60.898  56.246  1.00 77.96           C  
ATOM    316  OG  SER A  44      50.807  60.246  57.106  1.00 79.51           O  
ATOM    317  N   ASN A  45      49.911  58.870  54.115  1.00 76.17           N  
ATOM    318  CA  ASN A  45      49.676  57.535  53.578  1.00 74.75           C  
ATOM    319  C   ASN A  45      49.761  57.612  52.073  1.00 74.12           C  
ATOM    320  O   ASN A  45      50.298  56.715  51.435  1.00 74.17           O  
ATOM    321  CB  ASN A  45      48.295  57.008  53.973  1.00 74.64           C  
ATOM    322  CG  ASN A  45      48.016  55.621  53.412  1.00 73.13           C  
ATOM    323  ND2 ASN A  45      47.042  55.525  52.514  1.00 72.08           N  
ATOM    324  OD1 ASN A  45      48.667  54.653  53.785  1.00 72.56           O  
ATOM    325  N   ARG A  46      49.234  58.686  51.502  1.00 73.46           N  
ATOM    326  CA  ARG A  46      49.336  58.856  50.067  1.00 74.42           C  
ATOM    327  C   ARG A  46      50.775  59.084  49.608  1.00 75.30           C  
ATOM    328  O   ARG A  46      51.103  58.839  48.446  1.00 75.58           O  
ATOM    329  CB  ARG A  46      48.466  60.007  49.582  1.00 73.70           C  
ATOM    330  CG  ARG A  46      48.699  60.285  48.110  1.00 74.48           C  
ATOM    331  CD  ARG A  46      47.492  60.881  47.440  1.00 75.98           C  
ATOM    332  NE  ARG A  46      46.383  59.937  47.327  1.00 77.25           N  
ATOM    333  CZ  ARG A  46      46.437  58.779  46.677  1.00 75.58           C  
ATOM    334  NH1 ARG A  46      47.552  58.394  46.077  1.00 74.98           N1+
ATOM    335  NH2 ARG A  46      45.361  58.014  46.611  1.00 75.63           N  
ATOM    336  N   GLN A  47      51.634  59.550  50.512  1.00 76.21           N  
ATOM    337  CA  GLN A  47      53.062  59.640  50.214  1.00 76.46           C  
ATOM    338  C   GLN A  47      53.606  58.220  50.057  1.00 76.25           C  
ATOM    339  O   GLN A  47      54.388  57.939  49.138  1.00 75.61           O  
ATOM    340  CB  GLN A  47      53.809  60.378  51.339  1.00 78.21           C  
ATOM    341  CG  GLN A  47      54.124  61.856  51.033  1.00 81.93           C  
ATOM    342  CD  GLN A  47      54.212  62.758  52.285  1.00 84.50           C  
ATOM    343  NE2 GLN A  47      54.031  64.069  52.080  1.00 83.32           N  
ATOM    344  OE1 GLN A  47      54.437  62.284  53.412  1.00 83.85           O  
ATOM    345  N   LYS A  48      53.170  57.324  50.946  1.00 74.96           N  
ATOM    346  CA  LYS A  48      53.490  55.901  50.836  1.00 73.02           C  
ATOM    347  C   LYS A  48      52.965  55.318  49.530  1.00 71.95           C  
ATOM    348  O   LYS A  48      53.670  54.566  48.855  1.00 70.37           O  
ATOM    349  CB  LYS A  48      52.899  55.123  52.016  1.00 72.24           C  
ATOM    350  CG  LYS A  48      53.682  55.264  53.312  1.00 72.08           C  
ATOM    351  CD  LYS A  48      52.897  54.713  54.492  1.00 73.14           C  
ATOM    352  CE  LYS A  48      53.756  54.621  55.743  1.00 73.25           C  
ATOM    353  NZ  LYS A  48      52.939  54.590  56.991  1.00 73.85           N1+
ATOM    354  N   ILE A  49      51.734  55.669  49.170  1.00 71.27           N  
ATOM    355  CA  ILE A  49      51.175  55.192  47.912  1.00 72.11           C  
ATOM    356  C   ILE A  49      52.186  55.483  46.812  1.00 73.82           C  
ATOM    357  O   ILE A  49      52.738  54.560  46.216  1.00 74.46           O  
ATOM    358  CB  ILE A  49      49.850  55.901  47.533  1.00 71.06           C  
ATOM    359  CG1 ILE A  49      48.818  55.775  48.656  1.00 69.16           C  
ATOM    360  CG2 ILE A  49      49.293  55.287  46.257  1.00 68.72           C  
ATOM    361  CD1 ILE A  49      48.004  54.524  48.601  1.00 68.37           C  
ATOM    362  N   GLN A  50      52.451  56.764  46.555  1.00 74.68           N  
ATOM    363  CA  GLN A  50      53.279  57.128  45.408  1.00 75.57           C  
ATOM    364  C   GLN A  50      54.686  56.540  45.517  1.00 75.76           C  
ATOM    365  O   GLN A  50      55.257  56.095  44.520  1.00 74.09           O  
ATOM    366  CB  GLN A  50      53.334  58.655  45.240  1.00 75.54           C  
ATOM    367  CG  GLN A  50      53.554  59.440  46.527  1.00 77.31           C  
ATOM    368  CD  GLN A  50      53.064  60.890  46.439  1.00 77.55           C  
ATOM    369  NE2 GLN A  50      53.652  61.760  47.256  1.00 76.01           N  
ATOM    370  OE1 GLN A  50      52.167  61.217  45.650  1.00 76.57           O  
ATOM    371  N   GLU A  51      55.215  56.510  46.739  1.00 77.09           N  
ATOM    372  CA  GLU A  51      56.549  55.974  47.020  1.00 78.77           C  
ATOM    373  C   GLU A  51      56.724  54.511  46.573  1.00 79.69           C  
ATOM    374  O   GLU A  51      57.758  54.143  45.998  1.00 79.84           O  
ATOM    375  CB  GLU A  51      56.827  56.076  48.521  1.00 79.78           C  
ATOM    376  CG  GLU A  51      58.192  56.618  48.883  1.00 81.67           C  
ATOM    377  CD  GLU A  51      58.133  57.569  50.070  1.00 82.72           C  
ATOM    378  OE1 GLU A  51      58.845  58.600  50.047  1.00 81.54           O  
ATOM    379  OE2 GLU A  51      57.368  57.285  51.021  1.00 82.53           O1-
ATOM    380  N   ARG A  52      55.716  53.683  46.849  1.00 78.89           N  
ATOM    381  CA  ARG A  52      55.787  52.256  46.547  1.00 78.22           C  
ATOM    382  C   ARG A  52      55.221  51.986  45.154  1.00 79.13           C  
ATOM    383  O   ARG A  52      55.567  50.997  44.500  1.00 78.89           O  
ATOM    384  CB  ARG A  52      55.008  51.455  47.599  1.00 77.72           C  
ATOM    385  CG  ARG A  52      55.528  51.618  49.031  1.00 76.02           C  
ATOM    386  CD  ARG A  52      54.557  51.049  50.052  1.00 74.11           C  
ATOM    387  NE  ARG A  52      54.838  51.525  51.404  1.00 72.98           N  
ATOM    388  CZ  ARG A  52      54.043  51.322  52.454  1.00 72.24           C  
ATOM    389  NH1 ARG A  52      52.909  50.652  52.318  1.00 69.56           N1+
ATOM    390  NH2 ARG A  52      54.388  51.789  53.649  1.00 71.77           N  
ATOM    391  N   THR A  53      54.354  52.880  44.697  1.00 79.54           N  
ATOM    392  CA  THR A  53      53.818  52.778  43.354  1.00 79.53           C  
ATOM    393  C   THR A  53      54.917  53.049  42.342  1.00 79.62           C  
ATOM    394  O   THR A  53      54.971  52.429  41.286  1.00 79.81           O  
ATOM    395  CB  THR A  53      52.710  53.787  43.123  1.00 79.65           C  
ATOM    396  CG2 THR A  53      52.098  53.564  41.780  1.00 81.61           C  
ATOM    397  OG1 THR A  53      51.693  53.617  44.110  1.00 81.11           O  
ATOM    398  N   GLU A  54      55.799  53.986  42.660  1.00 80.06           N  
ATOM    399  CA  GLU A  54      56.934  54.234  41.790  1.00 80.10           C  
ATOM    400  C   GLU A  54      57.741  52.956  41.690  1.00 78.43           C  
ATOM    401  O   GLU A  54      58.029  52.486  40.589  1.00 78.83           O  
ATOM    402  CB  GLU A  54      57.822  55.353  42.343  1.00 82.93           C  
ATOM    403  CG  GLU A  54      58.767  55.956  41.298  1.00 84.54           C  
ATOM    404  CD  GLU A  54      58.031  56.404  40.040  1.00 86.12           C  
ATOM    405  OE1 GLU A  54      56.999  57.103  40.172  1.00 86.91           O  
ATOM    406  OE2 GLU A  54      58.482  56.052  38.923  1.00 85.89           O1-
ATOM    407  N   ILE A  55      58.092  52.394  42.845  1.00 76.09           N  
ATOM    408  CA  ILE A  55      58.885  51.167  42.892  1.00 73.67           C  
ATOM    409  C   ILE A  55      58.364  50.097  41.946  1.00 73.81           C  
ATOM    410  O   ILE A  55      59.132  49.532  41.171  1.00 74.50           O  
ATOM    411  CB  ILE A  55      58.921  50.573  44.301  1.00 71.55           C  
ATOM    412  CG1 ILE A  55      59.781  51.447  45.208  1.00 69.32           C  
ATOM    413  CG2 ILE A  55      59.448  49.149  44.248  1.00 71.18           C  
ATOM    414  CD1 ILE A  55      59.617  51.137  46.672  1.00 69.05           C  
ATOM    415  N   LEU A  56      57.063  49.824  42.003  1.00 73.05           N  
ATOM    416  CA  LEU A  56      56.462  48.854  41.095  1.00 72.18           C  
ATOM    417  C   LEU A  56      56.614  49.311  39.653  1.00 73.19           C  
ATOM    418  O   LEU A  56      57.062  48.555  38.794  1.00 74.28           O  
ATOM    419  CB  LEU A  56      54.976  48.680  41.388  1.00 70.55           C  
ATOM    420  CG  LEU A  56      54.473  48.266  42.766  1.00 68.22           C  
ATOM    421  CD1 LEU A  56      52.965  48.146  42.670  1.00 68.54           C  
ATOM    422  CD2 LEU A  56      55.088  46.955  43.214  1.00 66.56           C  
ATOM    423  N   ASN A  57      56.233  50.554  39.387  1.00 74.81           N  
ATOM    424  CA  ASN A  57      56.186  51.056  38.020  1.00 76.71           C  
ATOM    425  C   ASN A  57      57.550  50.999  37.367  1.00 77.34           C  
ATOM    426  O   ASN A  57      57.663  50.856  36.154  1.00 76.63           O  
ATOM    427  CB  ASN A  57      55.678  52.494  37.995  1.00 77.96           C  
ATOM    428  CG  ASN A  57      55.654  53.070  36.598  1.00 79.01           C  
ATOM    429  ND2 ASN A  57      56.599  53.963  36.315  1.00 80.97           N  
ATOM    430  OD1 ASN A  57      54.800  52.717  35.777  1.00 78.40           O  
ATOM    431  N   GLN A  58      58.590  51.115  38.180  1.00 79.37           N  
ATOM    432  CA  GLN A  58      59.942  50.984  37.675  1.00 80.89           C  
ATOM    433  C   GLN A  58      60.261  49.510  37.426  1.00 81.39           C  
ATOM    434  O   GLN A  58      60.820  49.158  36.385  1.00 82.03           O  
ATOM    435  CB  GLN A  58      60.935  51.584  38.668  1.00 81.87           C  
ATOM    436  CG  GLN A  58      62.235  52.069  38.023  1.00 84.93           C  
ATOM    437  CD  GLN A  58      62.054  53.328  37.182  1.00 85.48           C  
ATOM    438  NE2 GLN A  58      62.578  53.307  35.955  1.00 85.49           N  
ATOM    439  OE1 GLN A  58      61.453  54.306  37.632  1.00 84.99           O  
ATOM    440  N   GLU A  59      59.895  48.642  38.366  1.00 81.30           N  
ATOM    441  CA  GLU A  59      60.080  47.210  38.155  1.00 81.06           C  
ATOM    442  C   GLU A  59      59.331  46.790  36.895  1.00 80.49           C  
ATOM    443  O   GLU A  59      59.703  45.824  36.235  1.00 81.27           O  
ATOM    444  CB  GLU A  59      59.586  46.402  39.367  1.00 81.21           C  
ATOM    445  CG  GLU A  59      60.512  46.472  40.584  1.00 83.45           C  
ATOM    446  CD  GLU A  59      60.188  45.435  41.668  1.00 85.20           C  
ATOM    447  OE1 GLU A  59      58.996  45.131  41.889  1.00 86.68           O  
ATOM    448  OE2 GLU A  59      61.132  44.923  42.310  1.00 86.01           O1-
ATOM    449  N   TRP A  60      58.289  47.536  36.552  1.00 79.55           N  
ATOM    450  CA  TRP A  60      57.509  47.244  35.358  1.00 79.56           C  
ATOM    451  C   TRP A  60      58.221  47.697  34.077  1.00 80.54           C  
ATOM    452  O   TRP A  60      58.164  47.018  33.048  1.00 80.27           O  
ATOM    453  CB  TRP A  60      56.141  47.916  35.469  1.00 77.97           C  
ATOM    454  CG  TRP A  60      55.358  47.916  34.198  1.00 77.26           C  
ATOM    455  CD1 TRP A  60      54.680  46.865  33.645  1.00 77.69           C  
ATOM    456  CD2 TRP A  60      55.152  49.029  33.325  1.00 76.77           C  
ATOM    457  CE2 TRP A  60      54.337  48.584  32.264  1.00 76.85           C  
ATOM    458  CE3 TRP A  60      55.577  50.360  33.339  1.00 75.91           C  
ATOM    459  NE1 TRP A  60      54.063  47.258  32.481  1.00 77.27           N  
ATOM    460  CZ2 TRP A  60      53.937  49.423  31.232  1.00 76.62           C  
ATOM    461  CZ3 TRP A  60      55.181  51.189  32.317  1.00 77.39           C  
ATOM    462  CH2 TRP A  60      54.368  50.721  31.275  1.00 77.22           C  
ATOM    463  N   LYS A  61      58.893  48.844  34.147  1.00 81.82           N  
ATOM    464  CA  LYS A  61      59.651  49.378  33.011  1.00 83.05           C  
ATOM    465  C   LYS A  61      60.681  48.363  32.491  1.00 84.37           C  
ATOM    466  O   LYS A  61      60.898  48.243  31.280  1.00 84.45           O  
ATOM    467  CB  LYS A  61      60.376  50.667  33.425  1.00 82.13           C  
ATOM    468  CG  LYS A  61      59.489  51.700  34.118  1.00 82.08           C  
ATOM    469  CD  LYS A  61      59.399  52.998  33.326  1.00 81.52           C  
ATOM    470  CE  LYS A  61      59.898  54.176  34.144  1.00 81.24           C  
ATOM    471  NZ  LYS A  61      60.769  55.062  33.325  1.00 81.16           N1+
ATOM    472  N   GLN A  62      61.295  47.632  33.423  1.00 85.25           N  
ATOM    473  CA  GLN A  62      62.381  46.691  33.141  1.00 84.78           C  
ATOM    474  C   GLN A  62      61.897  45.373  32.523  1.00 84.15           C  
ATOM    475  O   GLN A  62      62.602  44.363  32.579  1.00 83.36           O  
ATOM    476  CB  GLN A  62      63.136  46.380  34.440  1.00 86.19           C  
ATOM    477  CG  GLN A  62      63.269  47.565  35.384  1.00 88.24           C  
ATOM    478  CD  GLN A  62      64.175  48.650  34.826  1.00 91.15           C  
ATOM    479  NE2 GLN A  62      63.734  49.910  34.917  1.00 90.95           N  
ATOM    480  OE1 GLN A  62      65.262  48.357  34.314  1.00 91.99           O  
ATOM    481  N   ARG A  63      60.694  45.378  31.953  1.00 83.88           N  
ATOM    482  CA  ARG A  63      60.122  44.177  31.345  1.00 82.41           C  
ATOM    483  C   ARG A  63      59.594  44.464  29.946  1.00 82.09           C  
ATOM    484  O   ARG A  63      59.194  45.593  29.642  1.00 82.12           O  
ATOM    485  CB  ARG A  63      58.982  43.624  32.208  1.00 81.88           C  
ATOM    486  CG  ARG A  63      59.384  43.239  33.624  1.00 81.81           C  
ATOM    487  CD  ARG A  63      58.301  42.408  34.301  1.00 81.40           C  
ATOM    488  NE  ARG A  63      57.008  43.091  34.336  1.00 79.64           N  
ATOM    489  CZ  ARG A  63      56.468  43.614  35.432  1.00 78.60           C  
ATOM    490  NH1 ARG A  63      57.109  43.537  36.593  1.00 75.82           N1+
ATOM    491  NH2 ARG A  63      55.280  44.203  35.366  1.00 77.40           N  
ATOM    492  N   ARG A  64      59.598  43.433  29.105  1.00 81.28           N  
ATOM    493  CA  ARG A  64      59.153  43.538  27.717  1.00 80.24           C  
ATOM    494  C   ARG A  64      58.095  42.483  27.440  1.00 79.24           C  
ATOM    495  O   ARG A  64      58.316  41.585  26.632  1.00 79.21           O  
ATOM    496  CB  ARG A  64      60.331  43.314  26.753  1.00 81.32           C  
ATOM    497  CG  ARG A  64      61.016  44.570  26.222  1.00 83.03           C  
ATOM    498  CD  ARG A  64      60.688  45.788  27.065  1.00 86.44           C  
ATOM    499  NE  ARG A  64      61.708  46.831  26.968  1.00 89.65           N  
ATOM    500  CZ  ARG A  64      61.768  47.891  27.772  1.00 91.11           C  
ATOM    501  NH1 ARG A  64      60.859  48.046  28.732  1.00 91.44           N1+
ATOM    502  NH2 ARG A  64      62.740  48.791  27.627  1.00 90.47           N  
ATOM    503  N   ILE A  65      56.951  42.572  28.105  1.00 78.26           N  
ATOM    504  CA  ILE A  65      55.957  41.512  27.977  1.00 77.69           C  
ATOM    505  C   ILE A  65      55.352  41.509  26.583  1.00 78.31           C  
ATOM    506  O   ILE A  65      55.169  42.561  25.984  1.00 79.41           O  
ATOM    507  CB  ILE A  65      54.835  41.671  29.007  1.00 76.11           C  
ATOM    508  CG1 ILE A  65      55.421  41.603  30.414  1.00 75.49           C  
ATOM    509  CG2 ILE A  65      53.809  40.579  28.823  1.00 75.01           C  
ATOM    510  CD1 ILE A  65      56.214  40.349  30.667  1.00 73.60           C  
ATOM    511  N   GLN A  66      55.044  40.325  26.065  1.00 79.14           N  
ATOM    512  CA  GLN A  66      54.534  40.206  24.704  1.00 80.62           C  
ATOM    513  C   GLN A  66      53.078  40.640  24.601  1.00 81.03           C  
ATOM    514  O   GLN A  66      52.266  40.354  25.480  1.00 81.04           O  
ATOM    515  CB  GLN A  66      54.670  38.764  24.201  1.00 81.98           C  
ATOM    516  CG  GLN A  66      55.960  38.460  23.435  1.00 83.88           C  
ATOM    517  CD  GLN A  66      55.841  37.199  22.576  1.00 86.48           C  
ATOM    518  NE2 GLN A  66      54.859  37.187  21.670  1.00 86.45           N  
ATOM    519  OE1 GLN A  66      56.619  36.248  22.728  1.00 86.45           O  
ATOM    520  N   PRO A  67      52.733  41.354  23.520  1.00 81.39           N  
ATOM    521  CA  PRO A  67      51.339  41.700  23.231  1.00 81.11           C  
ATOM    522  C   PRO A  67      50.533  40.458  22.898  1.00 80.86           C  
ATOM    523  O   PRO A  67      51.056  39.519  22.309  1.00 81.48           O  
ATOM    524  CB  PRO A  67      51.441  42.642  22.033  1.00 81.23           C  
ATOM    525  CG  PRO A  67      52.834  43.163  22.075  1.00 80.72           C  
ATOM    526  CD  PRO A  67      53.667  42.047  22.618  1.00 80.75           C  
ATOM    527  N   VAL A  68      49.259  40.458  23.274  1.00 81.22           N  
ATOM    528  CA  VAL A  68      48.347  39.381  22.898  1.00 80.69           C  
ATOM    529  C   VAL A  68      47.801  39.619  21.493  1.00 81.47           C  
ATOM    530  O   VAL A  68      47.527  40.760  21.107  1.00 81.51           O  
ATOM    531  CB  VAL A  68      47.163  39.287  23.885  1.00 79.44           C  
ATOM    532  CG1 VAL A  68      46.218  38.185  23.469  1.00 77.75           C  
ATOM    533  CG2 VAL A  68      47.682  39.036  25.282  1.00 79.26           C  
ATOM    534  N   HIS A  69      47.656  38.539  20.731  1.00 82.44           N  
ATOM    535  CA  HIS A  69      47.124  38.615  19.377  1.00 83.44           C  
ATOM    536  C   HIS A  69      45.854  37.798  19.203  1.00 84.12           C  
ATOM    537  O   HIS A  69      45.362  37.185  20.141  1.00 84.57           O  
ATOM    538  CB  HIS A  69      48.174  38.155  18.364  1.00 84.02           C  
ATOM    539  CG  HIS A  69      49.277  39.145  18.156  1.00 85.58           C  
ATOM    540  CD2 HIS A  69      50.623  39.004  18.193  1.00 86.20           C  
ATOM    541  ND1 HIS A  69      49.039  40.477  17.893  1.00 86.99           N  
ATOM    542  CE1 HIS A  69      50.191  41.116  17.781  1.00 86.80           C  
ATOM    543  NE2 HIS A  69      51.168  40.244  17.958  1.00 87.36           N  
ATOM    544  N   ILE A  70      45.334  37.799  17.984  1.00 85.30           N  
ATOM    545  CA  ILE A  70      44.028  37.235  17.683  1.00 86.12           C  
ATOM    546  C   ILE A  70      44.161  35.767  17.284  1.00 87.65           C  
ATOM    547  O   ILE A  70      45.268  35.267  17.106  1.00 87.54           O  
ATOM    548  CB  ILE A  70      43.374  38.045  16.540  1.00 85.74           C  
ATOM    549  CG1 ILE A  70      42.003  37.473  16.186  1.00 85.23           C  
ATOM    550  CG2 ILE A  70      44.292  38.060  15.334  1.00 84.26           C  
ATOM    551  CD1 ILE A  70      41.155  38.423  15.368  1.00 84.35           C  
ATOM    552  N   MET A  71      43.035  35.075  17.151  1.00 89.98           N  
ATOM    553  CA  MET A  71      43.042  33.677  16.722  1.00 92.04           C  
ATOM    554  C   MET A  71      42.657  33.514  15.247  1.00 92.18           C  
ATOM    555  O   MET A  71      43.239  32.702  14.517  1.00 91.56           O  
ATOM    556  CB  MET A  71      42.085  32.867  17.596  1.00 94.20           C  
ATOM    557  CG  MET A  71      42.392  32.947  19.085  1.00 96.78           C  
ATOM    558  SD  MET A  71      41.581  31.630  20.024  1.00100.71           S  
ATOM    559  CE  MET A  71      41.925  30.197  18.937  1.00 99.20           C  
TER     560      MET A  71 
ATOM    561  N   ARG A  81      33.557  25.616  15.771  1.00 83.37           N  
ATOM    562  CA  ARG A  81      32.806  26.195  16.882  1.00 84.37           C  
ATOM    563  C   ARG A  81      33.162  27.668  17.085  1.00 84.31           C  
ATOM    564  O   ARG A  81      34.319  28.062  16.944  1.00 83.78           O  
ATOM    565  CB  ARG A  81      33.085  25.413  18.158  1.00 85.25           C  
ATOM    566  CG  ARG A  81      32.332  25.902  19.370  1.00 86.85           C  
ATOM    567  CD  ARG A  81      32.555  24.958  20.522  1.00 88.37           C  
ATOM    568  NE  ARG A  81      31.885  25.407  21.733  1.00 92.37           N  
ATOM    569  CZ  ARG A  81      31.807  24.684  22.848  1.00 94.95           C  
ATOM    570  NH1 ARG A  81      32.359  23.475  22.894  1.00 94.95           N1+
ATOM    571  NH2 ARG A  81      31.188  25.172  23.919  1.00 95.63           N  
ATOM    572  N   GLU A  82      32.163  28.476  17.425  1.00 84.29           N  
ATOM    573  CA  GLU A  82      32.212  29.901  17.117  1.00 84.66           C  
ATOM    574  C   GLU A  82      31.649  30.772  18.242  1.00 83.78           C  
ATOM    575  O   GLU A  82      30.805  30.328  19.023  1.00 82.83           O  
ATOM    576  CB  GLU A  82      31.428  30.154  15.823  1.00 86.03           C  
ATOM    577  CG  GLU A  82      31.845  31.403  15.054  1.00 89.94           C  
ATOM    578  CD  GLU A  82      31.125  31.562  13.709  1.00 91.82           C  
ATOM    579  OE1 GLU A  82      29.884  31.765  13.707  1.00 92.66           O  
ATOM    580  OE2 GLU A  82      31.805  31.492  12.656  1.00 90.75           O1-
ATOM    581  N   CYS A  83      32.115  32.016  18.322  1.00 82.94           N  
ATOM    582  CA  CYS A  83      31.452  33.017  19.160  1.00 82.97           C  
ATOM    583  C   CYS A  83      31.507  34.441  18.580  1.00 82.77           C  
ATOM    584  O   CYS A  83      32.481  34.824  17.923  1.00 82.93           O  
ATOM    585  CB  CYS A  83      32.065  33.023  20.560  1.00 82.42           C  
ATOM    586  SG  CYS A  83      33.562  33.989  20.678  1.00 78.72           S  
ATOM    587  N   SER A  84      30.461  35.222  18.834  1.00 81.99           N  
ATOM    588  CA  SER A  84      30.398  36.595  18.345  1.00 82.10           C  
ATOM    589  C   SER A  84      30.039  37.580  19.449  1.00 81.84           C  
ATOM    590  O   SER A  84      29.425  37.206  20.444  1.00 82.01           O  
ATOM    591  CB  SER A  84      29.371  36.699  17.216  1.00 81.92           C  
ATOM    592  OG  SER A  84      28.139  36.121  17.610  1.00 81.89           O  
ATOM    593  N   VAL A  85      30.426  38.839  19.259  1.00 81.99           N  
ATOM    594  CA  VAL A  85      30.016  39.925  20.142  1.00 81.95           C  
ATOM    595  C   VAL A  85      29.380  41.065  19.353  1.00 82.64           C  
ATOM    596  O   VAL A  85      29.916  41.491  18.334  1.00 82.60           O  
ATOM    597  CB  VAL A  85      31.208  40.490  20.901  1.00 81.08           C  
ATOM    598  CG1 VAL A  85      30.755  41.626  21.790  1.00 81.66           C  
ATOM    599  CG2 VAL A  85      31.861  39.395  21.710  1.00 82.22           C  
ATOM    600  N   THR A  86      28.241  41.559  19.833  1.00 83.57           N  
ATOM    601  CA  THR A  86      27.527  42.649  19.171  1.00 84.21           C  
ATOM    602  C   THR A  86      27.855  43.977  19.834  1.00 85.70           C  
ATOM    603  O   THR A  86      28.389  44.008  20.942  1.00 86.13           O  
ATOM    604  CB  THR A  86      26.008  42.455  19.248  1.00 82.95           C  
ATOM    605  CG2 THR A  86      25.300  43.535  18.461  1.00 84.88           C  
ATOM    606  OG1 THR A  86      25.660  41.189  18.689  1.00 82.32           O  
ATOM    607  N   SER A  87      27.537  45.073  19.151  1.00 86.70           N  
ATOM    608  CA  SER A  87      27.650  46.400  19.742  1.00 87.17           C  
ATOM    609  C   SER A  87      26.271  47.022  19.913  1.00 87.85           C  
ATOM    610  O   SER A  87      25.413  46.880  19.048  1.00 89.07           O  
ATOM    611  CB  SER A  87      28.507  47.299  18.857  1.00 87.22           C  
ATOM    612  OG  SER A  87      28.670  48.578  19.441  1.00 87.64           O  
ATOM    613  N   ASP A  88      26.058  47.701  21.034  1.00 88.47           N  
ATOM    614  CA  ASP A  88      24.815  48.424  21.274  1.00 88.46           C  
ATOM    615  C   ASP A  88      25.010  49.886  20.893  1.00 88.25           C  
ATOM    616  O   ASP A  88      24.104  50.712  21.035  1.00 88.44           O  
ATOM    617  CB  ASP A  88      24.411  48.310  22.744  1.00 90.42           C  
ATOM    618  CG  ASP A  88      23.317  47.284  22.969  1.00 92.46           C  
ATOM    619  OD1 ASP A  88      22.263  47.407  22.317  1.00 92.34           O  
ATOM    620  OD2 ASP A  88      23.504  46.356  23.792  1.00 94.56           O1-
ATOM    621  N   LEU A  89      26.210  50.194  20.414  1.00 86.91           N  
ATOM    622  CA  LEU A  89      26.482  51.479  19.794  1.00 86.64           C  
ATOM    623  C   LEU A  89      26.850  51.321  18.312  1.00 87.26           C  
ATOM    624  O   LEU A  89      27.727  52.021  17.797  1.00 87.02           O  
ATOM    625  CB  LEU A  89      27.598  52.200  20.552  1.00 86.02           C  
ATOM    626  CG  LEU A  89      27.143  53.045  21.750  1.00 85.59           C  
ATOM    627  CD1 LEU A  89      26.323  52.205  22.714  1.00 84.02           C  
ATOM    628  CD2 LEU A  89      28.358  53.638  22.441  1.00 84.52           C  
ATOM    629  N   ASP A  90      26.172  50.386  17.643  1.00 87.28           N  
ATOM    630  CA  ASP A  90      26.179  50.273  16.182  1.00 86.49           C  
ATOM    631  C   ASP A  90      27.516  49.871  15.568  1.00 85.15           C  
ATOM    632  O   ASP A  90      27.653  49.860  14.344  1.00 85.09           O  
ATOM    633  CB  ASP A  90      25.708  51.587  15.539  1.00 89.05           C  
ATOM    634  CG  ASP A  90      24.392  51.436  14.770  1.00 90.23           C  
ATOM    635  OD1 ASP A  90      23.350  51.899  15.286  1.00 89.47           O  
ATOM    636  OD2 ASP A  90      24.400  50.868  13.650  1.00 90.31           O1-
ATOM    637  N   PHE A  91      28.499  49.545  16.403  1.00 83.18           N  
ATOM    638  CA  PHE A  91      29.756  48.989  15.900  1.00 80.62           C  
ATOM    639  C   PHE A  91      29.509  47.627  15.268  1.00 79.31           C  
ATOM    640  O   PHE A  91      28.642  46.867  15.703  1.00 78.58           O  
ATOM    641  CB  PHE A  91      30.778  48.816  17.023  1.00 78.79           C  
ATOM    642  CG  PHE A  91      31.522  50.069  17.385  1.00 77.49           C  
ATOM    643  CD1 PHE A  91      32.749  50.352  16.806  1.00 76.92           C  
ATOM    644  CD2 PHE A  91      31.038  50.920  18.367  1.00 75.66           C  
ATOM    645  CE1 PHE A  91      33.484  51.459  17.210  1.00 76.00           C  
ATOM    646  CE2 PHE A  91      31.764  52.021  18.772  1.00 73.63           C  
ATOM    647  CZ  PHE A  91      32.990  52.291  18.196  1.00 74.14           C  
ATOM    648  N   PRO A  92      30.292  47.292  14.240  1.00 78.80           N  
ATOM    649  CA  PRO A  92      30.099  46.023  13.537  1.00 78.80           C  
ATOM    650  C   PRO A  92      30.284  44.812  14.455  1.00 78.41           C  
ATOM    651  O   PRO A  92      31.257  44.735  15.198  1.00 78.13           O  
ATOM    652  CB  PRO A  92      31.138  46.077  12.415  1.00 78.68           C  
ATOM    653  CG  PRO A  92      32.181  47.037  12.900  1.00 77.70           C  
ATOM    654  CD  PRO A  92      31.461  48.040  13.744  1.00 78.67           C  
ATOM    655  N   LYS A  93      29.347  43.870  14.404  1.00 78.72           N  
ATOM    656  CA  LYS A  93      29.479  42.631  15.162  1.00 79.03           C  
ATOM    657  C   LYS A  93      30.747  41.892  14.745  1.00 78.43           C  
ATOM    658  O   LYS A  93      31.141  41.926  13.578  1.00 78.60           O  
ATOM    659  CB  LYS A  93      28.263  41.726  14.942  1.00 80.10           C  
ATOM    660  CG  LYS A  93      28.153  41.155  13.545  1.00 83.84           C  
ATOM    661  CD  LYS A  93      28.783  39.767  13.429  1.00 86.70           C  
ATOM    662  CE  LYS A  93      29.454  39.550  12.054  1.00 87.80           C  
ATOM    663  NZ  LYS A  93      28.529  39.684  10.882  1.00 86.32           N1+
ATOM    664  N   GLN A  94      31.389  41.237  15.709  1.00 77.19           N  
ATOM    665  CA  GLN A  94      32.634  40.529  15.461  1.00 75.30           C  
ATOM    666  C   GLN A  94      32.404  39.037  15.641  1.00 75.46           C  
ATOM    667  O   GLN A  94      31.553  38.620  16.427  1.00 75.19           O  
ATOM    668  CB  GLN A  94      33.716  41.008  16.428  1.00 74.19           C  
ATOM    669  CG  GLN A  94      33.878  42.521  16.482  1.00 73.07           C  
ATOM    670  CD  GLN A  94      35.242  42.964  17.015  1.00 72.51           C  
ATOM    671  NE2 GLN A  94      35.235  43.821  18.033  1.00 70.04           N  
ATOM    672  OE1 GLN A  94      36.286  42.543  16.512  1.00 71.50           O  
ATOM    673  N   VAL A  95      33.149  38.234  14.894  1.00 74.99           N  
ATOM    674  CA  VAL A  95      33.050  36.792  15.019  1.00 74.90           C  
ATOM    675  C   VAL A  95      34.437  36.195  15.016  1.00 75.32           C  
ATOM    676  O   VAL A  95      35.272  36.548  14.184  1.00 73.96           O  
ATOM    677  CB  VAL A  95      32.239  36.183  13.871  1.00 74.89           C  
ATOM    678  CG1 VAL A  95      32.240  34.668  13.989  1.00 74.37           C  
ATOM    679  CG2 VAL A  95      30.818  36.719  13.903  1.00 74.07           C  
ATOM    680  N   ILE A  96      34.672  35.289  15.961  1.00 76.05           N  
ATOM    681  CA  ILE A  96      36.009  34.773  16.235  1.00 76.37           C  
ATOM    682  C   ILE A  96      35.879  33.294  16.633  1.00 75.72           C  
ATOM    683  O   ILE A  96      34.825  32.859  17.106  1.00 75.17           O  
ATOM    684  CB  ILE A  96      36.660  35.582  17.391  1.00 77.76           C  
ATOM    685  CG1 ILE A  96      38.168  35.361  17.425  1.00 79.01           C  
ATOM    686  CG2 ILE A  96      36.076  35.148  18.731  1.00 76.87           C  
ATOM    687  CD1 ILE A  96      38.775  35.642  18.788  1.00 79.01           C  
ATOM    688  N   PRO A  97      36.940  32.496  16.431  1.00 75.98           N  
ATOM    689  CA  PRO A  97      36.853  31.098  16.874  1.00 75.81           C  
ATOM    690  C   PRO A  97      36.897  30.956  18.399  1.00 75.75           C  
ATOM    691  O   PRO A  97      37.625  31.676  19.087  1.00 74.84           O  
ATOM    692  CB  PRO A  97      38.043  30.424  16.191  1.00 74.42           C  
ATOM    693  CG  PRO A  97      39.026  31.525  15.987  1.00 75.48           C  
ATOM    694  CD  PRO A  97      38.207  32.774  15.729  1.00 76.10           C  
ATOM    695  N   LEU A  98      36.104  30.015  18.904  1.00 75.91           N  
ATOM    696  CA  LEU A  98      35.953  29.768  20.335  1.00 75.45           C  
ATOM    697  C   LEU A  98      36.727  28.504  20.706  1.00 75.35           C  
ATOM    698  O   LEU A  98      36.257  27.390  20.472  1.00 75.87           O  
ATOM    699  CB  LEU A  98      34.473  29.562  20.664  1.00 74.73           C  
ATOM    700  CG  LEU A  98      33.958  29.949  22.047  1.00 74.96           C  
ATOM    701  CD1 LEU A  98      32.964  28.894  22.507  1.00 73.81           C  
ATOM    702  CD2 LEU A  98      35.113  30.088  23.028  1.00 74.91           C  
ATOM    703  N   LYS A  99      37.911  28.669  21.284  1.00 74.92           N  
ATOM    704  CA  LYS A  99      38.722  27.513  21.630  1.00 74.30           C  
ATOM    705  C   LYS A  99      38.213  26.836  22.901  1.00 74.45           C  
ATOM    706  O   LYS A  99      37.814  27.495  23.865  1.00 74.67           O  
ATOM    707  CB  LYS A  99      40.185  27.924  21.790  1.00 73.39           C  
ATOM    708  CG  LYS A  99      41.082  26.793  22.230  1.00 74.48           C  
ATOM    709  CD  LYS A  99      42.354  26.716  21.403  1.00 75.06           C  
ATOM    710  CE  LYS A  99      43.334  25.710  22.000  1.00 76.52           C  
ATOM    711  NZ  LYS A  99      42.650  24.571  22.700  1.00 76.91           N1+
ATOM    712  N   THR A 100      38.212  25.508  22.891  1.00 74.39           N  
ATOM    713  CA  THR A 100      37.789  24.749  24.060  1.00 74.02           C  
ATOM    714  C   THR A 100      38.984  24.437  24.972  1.00 74.70           C  
ATOM    715  O   THR A 100      40.062  24.054  24.497  1.00 74.24           O  
ATOM    716  CB  THR A 100      37.100  23.434  23.646  1.00 72.79           C  
ATOM    717  CG2 THR A 100      36.785  22.602  24.859  1.00 73.04           C  
ATOM    718  OG1 THR A 100      35.876  23.724  22.961  1.00 72.89           O  
ATOM    719  N   LEU A 101      38.791  24.631  26.277  1.00 74.07           N  
ATOM    720  CA  LEU A 101      39.767  24.211  27.278  1.00 73.48           C  
ATOM    721  C   LEU A 101      39.509  22.744  27.644  1.00 74.77           C  
ATOM    722  O   LEU A 101      38.385  22.365  28.003  1.00 74.14           O  
ATOM    723  CB  LEU A 101      39.661  25.092  28.528  1.00 72.00           C  
ATOM    724  CG  LEU A 101      39.892  26.599  28.367  1.00 70.33           C  
ATOM    725  CD1 LEU A 101      39.441  27.303  29.618  1.00 70.76           C  
ATOM    726  CD2 LEU A 101      41.342  26.901  28.106  1.00 68.43           C  
ATOM    727  N   ASN A 102      40.551  21.921  27.542  1.00 75.63           N  
ATOM    728  CA  ASN A 102      40.406  20.484  27.742  1.00 76.01           C  
ATOM    729  C   ASN A 102      39.893  20.155  29.133  1.00 74.46           C  
ATOM    730  O   ASN A 102      40.326  20.738  30.124  1.00 74.63           O  
ATOM    731  CB  ASN A 102      41.740  19.783  27.504  1.00 79.18           C  
ATOM    732  CG  ASN A 102      41.960  19.429  26.037  1.00 83.69           C  
ATOM    733  ND2 ASN A 102      43.101  19.850  25.494  1.00 86.35           N  
ATOM    734  OD1 ASN A 102      41.116  18.784  25.400  1.00 84.34           O  
ATOM    735  N   ALA A 103      38.966  19.213  29.204  1.00 73.08           N  
ATOM    736  CA  ALA A 103      38.325  18.895  30.471  1.00 72.05           C  
ATOM    737  C   ALA A 103      39.349  18.629  31.577  1.00 70.98           C  
ATOM    738  O   ALA A 103      40.467  18.166  31.318  1.00 70.54           O  
ATOM    739  CB  ALA A 103      37.405  17.690  30.296  1.00 71.30           C  
ATOM    740  N   VAL A 104      38.959  18.951  32.807  1.00 69.17           N  
ATOM    741  CA  VAL A 104      39.761  18.647  33.988  1.00 67.53           C  
ATOM    742  C   VAL A 104      38.827  18.134  35.063  1.00 66.81           C  
ATOM    743  O   VAL A 104      37.802  18.752  35.336  1.00 67.07           O  
ATOM    744  CB  VAL A 104      40.467  19.899  34.533  1.00 67.74           C  
ATOM    745  CG1 VAL A 104      41.064  19.601  35.902  1.00 67.88           C  
ATOM    746  CG2 VAL A 104      41.549  20.348  33.563  1.00 67.32           C  
ATOM    747  N   ALA A 105      39.170  17.009  35.679  1.00 66.25           N  
ATOM    748  CA  ALA A 105      38.297  16.430  36.697  1.00 65.21           C  
ATOM    749  C   ALA A 105      38.408  17.221  38.012  1.00 65.17           C  
ATOM    750  O   ALA A 105      39.487  17.699  38.382  1.00 65.77           O  
ATOM    751  CB  ALA A 105      38.647  14.958  36.916  1.00 61.56           C  
ATOM    752  N   SER A 106      37.278  17.374  38.695  1.00 63.26           N  
ATOM    753  CA  SER A 106      37.230  18.074  39.968  1.00 62.45           C  
ATOM    754  C   SER A 106      37.153  17.043  41.085  1.00 62.02           C  
ATOM    755  O   SER A 106      36.716  15.913  40.856  1.00 63.32           O  
ATOM    756  CB  SER A 106      35.988  18.951  40.016  1.00 63.56           C  
ATOM    757  OG  SER A 106      34.822  18.153  39.894  1.00 61.46           O  
ATOM    758  N   VAL A 107      37.563  17.415  42.294  1.00 59.31           N  
ATOM    759  CA  VAL A 107      37.384  16.500  43.419  1.00 56.82           C  
ATOM    760  C   VAL A 107      36.146  16.882  44.211  1.00 55.78           C  
ATOM    761  O   VAL A 107      35.701  18.029  44.175  1.00 55.37           O  
ATOM    762  CB  VAL A 107      38.622  16.480  44.366  1.00 55.26           C  
ATOM    763  CG1 VAL A 107      39.830  15.978  43.609  1.00 54.12           C  
ATOM    764  CG2 VAL A 107      38.880  17.861  44.939  1.00 51.75           C  
ATOM    765  N   PRO A 108      35.579  15.927  44.953  1.00 54.42           N  
ATOM    766  CA  PRO A 108      34.336  16.208  45.684  1.00 54.50           C  
ATOM    767  C   PRO A 108      34.419  17.475  46.536  1.00 55.42           C  
ATOM    768  O   PRO A 108      35.500  18.007  46.793  1.00 56.72           O  
ATOM    769  CB  PRO A 108      34.129  14.959  46.539  1.00 53.66           C  
ATOM    770  CG  PRO A 108      34.931  13.879  45.846  1.00 53.81           C  
ATOM    771  CD  PRO A 108      36.109  14.582  45.242  1.00 53.68           C  
ATOM    772  N   ILE A 109      33.266  17.960  46.968  1.00 55.58           N  
ATOM    773  CA  ILE A 109      33.215  19.145  47.799  1.00 56.36           C  
ATOM    774  C   ILE A 109      33.789  18.863  49.179  1.00 57.81           C  
ATOM    775  O   ILE A 109      33.615  17.770  49.716  1.00 60.71           O  
ATOM    776  CB  ILE A 109      31.776  19.610  47.949  1.00 56.53           C  
ATOM    777  CG1 ILE A 109      31.464  20.658  46.899  1.00 58.04           C  
ATOM    778  CG2 ILE A 109      31.541  20.162  49.317  1.00 56.28           C  
ATOM    779  CD1 ILE A 109      30.110  21.287  47.126  1.00 61.99           C  
ATOM    780  N   MET A 110      34.475  19.844  49.754  1.00 57.24           N  
ATOM    781  CA  MET A 110      34.936  19.734  51.131  1.00 56.59           C  
ATOM    782  C   MET A 110      35.041  21.099  51.763  1.00 56.66           C  
ATOM    783  O   MET A 110      35.697  21.980  51.217  1.00 58.17           O  
ATOM    784  CB  MET A 110      36.314  19.080  51.199  1.00 56.54           C  
ATOM    785  CG  MET A 110      36.766  18.759  52.634  1.00 56.20           C  
ATOM    786  SD  MET A 110      38.176  17.662  52.679  1.00 56.27           S  
ATOM    787  CE  MET A 110      39.534  18.866  52.812  1.00 57.66           C  
ATOM    788  N   TYR A 111      34.423  21.277  52.923  1.00 55.12           N  
ATOM    789  CA  TYR A 111      34.658  22.491  53.686  1.00 54.23           C  
ATOM    790  C   TYR A 111      35.840  22.383  54.651  1.00 53.58           C  
ATOM    791  O   TYR A 111      36.157  21.310  55.162  1.00 54.02           O  
ATOM    792  CB  TYR A 111      33.388  22.891  54.432  1.00 55.54           C  
ATOM    793  CG  TYR A 111      32.372  23.557  53.530  1.00 57.41           C  
ATOM    794  CD1 TYR A 111      32.536  24.873  53.119  1.00 56.09           C  
ATOM    795  CD2 TYR A 111      31.251  22.864  53.084  1.00 58.84           C  
ATOM    796  CE1 TYR A 111      31.611  25.479  52.295  1.00 58.23           C  
ATOM    797  CE2 TYR A 111      30.320  23.457  52.258  1.00 58.94           C  
ATOM    798  CZ  TYR A 111      30.497  24.765  51.868  1.00 59.57           C  
ATOM    799  OH  TYR A 111      29.535  25.371  51.087  1.00 60.70           O  
ATOM    800  N   SER A 112      36.493  23.516  54.880  1.00 53.25           N  
ATOM    801  CA  SER A 112      37.668  23.601  55.732  1.00 52.84           C  
ATOM    802  C   SER A 112      37.470  22.980  57.137  1.00 52.01           C  
ATOM    803  O   SER A 112      36.423  23.160  57.764  1.00 52.78           O  
ATOM    804  CB  SER A 112      38.074  25.070  55.840  1.00 51.02           C  
ATOM    805  OG  SER A 112      38.985  25.258  56.906  1.00 55.26           O  
ATOM    806  N   TRP A 113      38.466  22.237  57.619  1.00 49.79           N  
ATOM    807  CA  TRP A 113      38.398  21.653  58.963  1.00 49.42           C  
ATOM    808  C   TRP A 113      39.785  21.544  59.593  1.00 50.06           C  
ATOM    809  O   TRP A 113      40.791  21.469  58.880  1.00 50.70           O  
ATOM    810  CB  TRP A 113      37.745  20.271  58.913  1.00 47.19           C  
ATOM    811  CG  TRP A 113      38.469  19.312  58.015  1.00 46.55           C  
ATOM    812  CD1 TRP A 113      38.506  19.340  56.654  1.00 48.17           C  
ATOM    813  CD2 TRP A 113      39.293  18.217  58.412  1.00 46.65           C  
ATOM    814  CE2 TRP A 113      39.801  17.630  57.235  1.00 47.99           C  
ATOM    815  CE3 TRP A 113      39.656  17.675  59.646  1.00 47.13           C  
ATOM    816  NE1 TRP A 113      39.303  18.335  56.175  1.00 47.00           N  
ATOM    817  CZ2 TRP A 113      40.658  16.524  57.256  1.00 48.12           C  
ATOM    818  CZ3 TRP A 113      40.505  16.579  59.664  1.00 47.51           C  
ATOM    819  CH2 TRP A 113      40.996  16.016  58.475  1.00 46.14           C  
ATOM    820  N   SER A 114      39.837  21.540  60.925  1.00 49.89           N  
ATOM    821  CA  SER A 114      41.108  21.466  61.638  1.00 50.49           C  
ATOM    822  C   SER A 114      41.338  20.104  62.280  1.00 50.54           C  
ATOM    823  O   SER A 114      40.426  19.522  62.880  1.00 51.14           O  
ATOM    824  CB  SER A 114      41.177  22.558  62.709  1.00 52.01           C  
ATOM    825  OG  SER A 114      41.595  23.797  62.154  1.00 54.03           O  
ATOM    826  N   PRO A 115      42.572  19.576  62.162  1.00 50.95           N  
ATOM    827  CA  PRO A 115      42.929  18.256  62.692  1.00 50.08           C  
ATOM    828  C   PRO A 115      42.979  18.233  64.212  1.00 50.71           C  
ATOM    829  O   PRO A 115      43.449  19.172  64.850  1.00 50.12           O  
ATOM    830  CB  PRO A 115      44.294  17.966  62.073  1.00 49.58           C  
ATOM    831  CG  PRO A 115      44.415  18.899  60.920  1.00 50.37           C  
ATOM    832  CD  PRO A 115      43.657  20.131  61.334  1.00 51.75           C  
ATOM    833  N   LEU A 116      42.488  17.134  64.762  1.00 50.47           N  
ATOM    834  CA  LEU A 116      42.325  16.926  66.185  1.00 50.33           C  
ATOM    835  C   LEU A 116      42.806  15.492  66.391  1.00 52.83           C  
ATOM    836  O   LEU A 116      42.647  14.660  65.498  1.00 53.64           O  
ATOM    837  CB  LEU A 116      40.843  17.011  66.525  1.00 48.76           C  
ATOM    838  CG  LEU A 116      40.367  17.911  67.647  1.00 47.47           C  
ATOM    839  CD1 LEU A 116      40.921  19.280  67.441  1.00 50.53           C  
ATOM    840  CD2 LEU A 116      38.863  17.941  67.673  1.00 45.72           C  
ATOM    841  N   GLN A 117      43.392  15.186  67.545  1.00 53.95           N  
ATOM    842  CA  GLN A 117      43.645  13.789  67.892  1.00 52.86           C  
ATOM    843  C   GLN A 117      42.911  13.428  69.185  1.00 52.88           C  
ATOM    844  O   GLN A 117      42.895  12.266  69.597  1.00 52.22           O  
ATOM    845  CB  GLN A 117      45.153  13.528  68.010  1.00 54.15           C  
ATOM    846  CG  GLN A 117      45.667  12.378  67.108  1.00 60.33           C  
ATOM    847  CD  GLN A 117      44.813  12.157  65.828  1.00 63.36           C  
ATOM    848  NE2 GLN A 117      43.965  11.113  65.826  1.00 60.91           N  
ATOM    849  OE1 GLN A 117      44.929  12.915  64.863  1.00 63.64           O  
ATOM    850  N   GLN A 118      42.274  14.438  69.788  1.00 52.36           N  
ATOM    851  CA  GLN A 118      41.420  14.278  70.963  1.00 52.73           C  
ATOM    852  C   GLN A 118      40.292  15.315  70.899  1.00 50.03           C  
ATOM    853  O   GLN A 118      40.452  16.334  70.275  1.00 49.10           O  
ATOM    854  CB  GLN A 118      42.254  14.480  72.236  1.00 57.43           C  
ATOM    855  CG  GLN A 118      41.490  14.240  73.542  1.00 66.26           C  
ATOM    856  CD  GLN A 118      42.406  14.152  74.772  1.00 70.83           C  
ATOM    857  NE2 GLN A 118      41.900  13.545  75.857  1.00 70.85           N  
ATOM    858  OE1 GLN A 118      43.549  14.625  74.745  1.00 71.66           O  
ATOM    859  N   ASN A 119      39.160  15.064  71.547  1.00 50.58           N  
ATOM    860  CA  ASN A 119      38.050  16.012  71.511  1.00 50.94           C  
ATOM    861  C   ASN A 119      38.378  17.367  72.117  1.00 53.89           C  
ATOM    862  O   ASN A 119      39.225  17.490  73.002  1.00 54.92           O  
ATOM    863  CB  ASN A 119      36.823  15.446  72.218  1.00 49.43           C  
ATOM    864  CG  ASN A 119      36.212  14.278  71.475  1.00 49.49           C  
ATOM    865  ND2 ASN A 119      35.215  13.649  72.078  1.00 47.55           N  
ATOM    866  OD1 ASN A 119      36.630  13.946  70.373  1.00 51.17           O  
ATOM    867  N   PHE A 120      37.667  18.382  71.641  1.00 56.51           N  
ATOM    868  CA  PHE A 120      37.975  19.777  71.922  1.00 57.33           C  
ATOM    869  C   PHE A 120      36.672  20.462  72.316  1.00 59.50           C  
ATOM    870  O   PHE A 120      35.728  20.473  71.545  1.00 61.68           O  
ATOM    871  CB  PHE A 120      38.541  20.407  70.652  1.00 56.91           C  
ATOM    872  CG  PHE A 120      38.986  21.820  70.816  1.00 57.74           C  
ATOM    873  CD1 PHE A 120      40.335  22.124  70.933  1.00 59.87           C  
ATOM    874  CD2 PHE A 120      38.067  22.851  70.860  1.00 59.18           C  
ATOM    875  CE1 PHE A 120      40.767  23.432  71.096  1.00 59.33           C  
ATOM    876  CE2 PHE A 120      38.486  24.167  71.023  1.00 59.61           C  
ATOM    877  CZ  PHE A 120      39.842  24.455  71.142  1.00 59.46           C  
ATOM    878  N   MET A 121      36.607  21.032  73.510  1.00 62.29           N  
ATOM    879  CA  MET A 121      35.361  21.634  73.993  1.00 64.96           C  
ATOM    880  C   MET A 121      35.197  23.094  73.582  1.00 66.03           C  
ATOM    881  O   MET A 121      36.155  23.849  73.586  1.00 66.55           O  
ATOM    882  CB  MET A 121      35.286  21.527  75.515  1.00 66.24           C  
ATOM    883  CG  MET A 121      34.192  22.361  76.137  1.00 69.43           C  
ATOM    884  SD  MET A 121      33.168  21.432  77.303  1.00 74.37           S  
ATOM    885  CE  MET A 121      32.032  20.661  76.167  1.00 74.24           C  
ATOM    886  N   VAL A 122      33.978  23.485  73.216  1.00 68.99           N  
ATOM    887  CA  VAL A 122      33.683  24.880  72.889  1.00 70.62           C  
ATOM    888  C   VAL A 122      32.335  25.239  73.491  1.00 73.72           C  
ATOM    889  O   VAL A 122      31.423  24.415  73.497  1.00 73.16           O  
ATOM    890  CB  VAL A 122      33.617  25.119  71.360  1.00 68.41           C  
ATOM    891  CG1 VAL A 122      34.846  24.544  70.677  1.00 66.08           C  
ATOM    892  CG2 VAL A 122      32.372  24.521  70.800  1.00 67.56           C  
ATOM    893  N   GLU A 123      32.209  26.465  74.002  1.00 78.34           N  
ATOM    894  CA  GLU A 123      31.000  26.872  74.730  1.00 82.76           C  
ATOM    895  C   GLU A 123      29.953  27.532  73.833  1.00 83.42           C  
ATOM    896  O   GLU A 123      30.237  27.911  72.699  1.00 83.26           O  
ATOM    897  CB  GLU A 123      31.352  27.830  75.871  1.00 85.00           C  
ATOM    898  CG  GLU A 123      31.041  29.297  75.574  1.00 90.86           C  
ATOM    899  CD  GLU A 123      31.967  29.903  74.517  1.00 94.26           C  
ATOM    900  OE1 GLU A 123      32.456  29.144  73.646  1.00 95.01           O  
ATOM    901  OE2 GLU A 123      32.208  31.136  74.556  1.00 95.49           O1-
ATOM    902  N   ASP A 124      28.744  27.676  74.358  1.00 84.30           N  
ATOM    903  CA  ASP A 124      27.615  28.124  73.557  1.00 85.45           C  
ATOM    904  C   ASP A 124      27.700  29.598  73.166  1.00 85.20           C  
ATOM    905  O   ASP A 124      27.598  29.939  71.982  1.00 85.06           O  
ATOM    906  CB  ASP A 124      26.325  27.847  74.322  1.00 86.13           C  
ATOM    907  CG  ASP A 124      26.270  26.430  74.844  1.00 87.56           C  
ATOM    908  OD1 ASP A 124      26.963  25.566  74.263  1.00 88.40           O  
ATOM    909  OD2 ASP A 124      25.550  26.174  75.831  1.00 88.99           O1-
TER     910      ASP A 124 
ATOM    911  N   ILE A 166      28.617  58.525  75.802  1.00100.63           N  
ATOM    912  CA  ILE A 166      29.573  59.157  76.706  1.00102.01           C  
ATOM    913  C   ILE A 166      30.544  58.162  77.380  1.00102.43           C  
ATOM    914  O   ILE A 166      30.305  57.688  78.493  1.00102.88           O  
ATOM    915  CB  ILE A 166      28.828  59.965  77.796  1.00102.06           C  
ATOM    916  CG1 ILE A 166      29.827  60.510  78.825  1.00101.20           C  
ATOM    917  CG2 ILE A 166      27.748  59.098  78.439  1.00102.07           C  
ATOM    918  CD1 ILE A 166      29.171  61.139  80.042  1.00 99.82           C  
ATOM    919  N   ASN A 167      31.651  57.870  76.700  1.00102.52           N  
ATOM    920  CA  ASN A 167      32.650  56.914  77.184  1.00102.61           C  
ATOM    921  C   ASN A 167      33.313  57.369  78.481  1.00102.49           C  
ATOM    922  O   ASN A 167      32.894  58.355  79.086  1.00102.87           O  
ATOM    923  CB  ASN A 167      33.730  56.697  76.120  1.00102.91           C  
ATOM    924  CG  ASN A 167      34.548  57.950  75.852  1.00102.88           C  
ATOM    925  ND2 ASN A 167      34.516  58.420  74.612  1.00102.61           N  
ATOM    926  OD1 ASN A 167      35.198  58.487  76.749  1.00103.28           O  
ATOM    927  N   ASP A 168      34.352  56.650  78.899  1.00101.93           N  
ATOM    928  CA  ASP A 168      35.043  56.968  80.143  1.00101.89           C  
ATOM    929  C   ASP A 168      36.126  58.023  79.968  1.00101.60           C  
ATOM    930  O   ASP A 168      36.373  58.828  80.866  1.00101.32           O  
ATOM    931  CB  ASP A 168      35.653  55.706  80.741  1.00102.60           C  
ATOM    932  CG  ASP A 168      34.609  54.784  81.326  1.00103.83           C  
ATOM    933  OD1 ASP A 168      33.641  54.449  80.605  1.00103.75           O  
ATOM    934  OD2 ASP A 168      34.755  54.400  82.507  1.00103.78           O1-
ATOM    935  N   GLU A 169      36.776  58.021  78.811  1.00101.36           N  
ATOM    936  CA  GLU A 169      37.793  59.023  78.531  1.00101.13           C  
ATOM    937  C   GLU A 169      37.190  60.412  78.688  1.00100.36           C  
ATOM    938  O   GLU A 169      37.707  61.233  79.451  1.00100.73           O  
ATOM    939  CB  GLU A 169      38.341  58.851  77.112  1.00102.27           C  
ATOM    940  CG  GLU A 169      39.353  59.915  76.693  1.00104.11           C  
ATOM    941  CD  GLU A 169      39.764  59.793  75.228  1.00105.66           C  
ATOM    942  OE1 GLU A 169      40.468  58.820  74.882  1.00106.78           O  
ATOM    943  OE2 GLU A 169      39.381  60.669  74.420  1.00106.94           O1-
ATOM    944  N   ILE A 170      36.090  60.664  77.978  1.00 98.86           N  
ATOM    945  CA  ILE A 170      35.448  61.979  77.990  1.00 97.07           C  
ATOM    946  C   ILE A 170      34.816  62.316  79.332  1.00 95.07           C  
ATOM    947  O   ILE A 170      34.797  63.477  79.743  1.00 94.39           O  
ATOM    948  CB  ILE A 170      34.343  62.098  76.912  1.00 97.77           C  
ATOM    949  CG1 ILE A 170      34.963  62.133  75.515  1.00 98.46           C  
ATOM    950  CG2 ILE A 170      33.535  63.368  77.135  1.00 97.75           C  
ATOM    951  CD1 ILE A 170      34.053  62.765  74.472  1.00 98.87           C  
ATOM    952  N   PHE A 171      34.294  61.305  80.014  1.00 93.28           N  
ATOM    953  CA  PHE A 171      33.637  61.546  81.283  1.00 91.96           C  
ATOM    954  C   PHE A 171      34.568  62.270  82.250  1.00 92.30           C  
ATOM    955  O   PHE A 171      34.121  63.076  83.063  1.00 92.09           O  
ATOM    956  CB  PHE A 171      33.178  60.239  81.915  1.00 90.70           C  
ATOM    957  CG  PHE A 171      32.774  60.386  83.351  1.00 91.70           C  
ATOM    958  CD1 PHE A 171      31.532  60.893  83.686  1.00 91.59           C  
ATOM    959  CD2 PHE A 171      33.657  60.067  84.372  1.00 92.21           C  
ATOM    960  CE1 PHE A 171      31.177  61.083  85.011  1.00 91.54           C  
ATOM    961  CE2 PHE A 171      33.308  60.255  85.700  1.00 91.79           C  
ATOM    962  CZ  PHE A 171      32.067  60.764  86.017  1.00 91.85           C  
ATOM    963  N   VAL A 172      35.862  61.982  82.163  1.00 92.36           N  
ATOM    964  CA  VAL A 172      36.826  62.542  83.104  1.00 92.40           C  
ATOM    965  C   VAL A 172      37.196  63.976  82.752  1.00 92.53           C  
ATOM    966  O   VAL A 172      37.356  64.825  83.636  1.00 93.09           O  
ATOM    967  CB  VAL A 172      38.124  61.708  83.146  1.00 92.72           C  
ATOM    968  CG1 VAL A 172      39.129  62.353  84.102  1.00 91.06           C  
ATOM    969  CG2 VAL A 172      37.807  60.281  83.577  1.00 92.70           C  
ATOM    970  N   GLU A 173      37.337  64.243  81.461  1.00 91.88           N  
ATOM    971  CA  GLU A 173      37.724  65.565  81.008  1.00 91.92           C  
ATOM    972  C   GLU A 173      36.611  66.531  81.369  1.00 91.71           C  
ATOM    973  O   GLU A 173      36.856  67.606  81.917  1.00 91.63           O  
ATOM    974  CB  GLU A 173      37.944  65.555  79.498  1.00 93.13           C  
ATOM    975  CG  GLU A 173      38.798  64.393  79.016  1.00 95.45           C  
ATOM    976  CD  GLU A 173      39.112  64.474  77.535  1.00 97.17           C  
ATOM    977  OE1 GLU A 173      39.231  65.606  77.015  1.00 98.98           O  
ATOM    978  OE2 GLU A 173      39.239  63.410  76.891  1.00 97.28           O1-
ATOM    979  N   LEU A 174      35.383  66.127  81.067  1.00 91.41           N  
ATOM    980  CA  LEU A 174      34.211  66.928  81.387  1.00 90.66           C  
ATOM    981  C   LEU A 174      34.180  67.219  82.876  1.00 90.48           C  
ATOM    982  O   LEU A 174      33.950  68.354  83.283  1.00 90.61           O  
ATOM    983  CB  LEU A 174      32.935  66.185  80.991  1.00 90.13           C  
ATOM    984  CG  LEU A 174      31.630  66.852  81.418  1.00 88.92           C  
ATOM    985  CD1 LEU A 174      31.516  68.214  80.763  1.00 88.37           C  
ATOM    986  CD2 LEU A 174      30.465  65.966  81.030  1.00 89.45           C  
ATOM    987  N   VAL A 175      34.411  66.191  83.689  1.00 90.23           N  
ATOM    988  CA  VAL A 175      34.400  66.377  85.131  1.00 90.44           C  
ATOM    989  C   VAL A 175      35.469  67.372  85.543  1.00 90.83           C  
ATOM    990  O   VAL A 175      35.236  68.205  86.413  1.00 91.44           O  
ATOM    991  CB  VAL A 175      34.645  65.061  85.900  1.00 90.14           C  
ATOM    992  CG1 VAL A 175      34.756  65.361  87.387  1.00 89.67           C  
ATOM    993  CG2 VAL A 175      33.500  64.081  85.659  1.00 89.95           C  
ATOM    994  N   ASN A 176      36.639  67.297  84.917  1.00 91.38           N  
ATOM    995  CA  ASN A 176      37.715  68.221  85.259  1.00 92.57           C  
ATOM    996  C   ASN A 176      37.400  69.628  84.781  1.00 92.03           C  
ATOM    997  O   ASN A 176      37.523  70.592  85.534  1.00 91.71           O  
ATOM    998  CB  ASN A 176      39.042  67.761  84.648  1.00 94.69           C  
ATOM    999  CG  ASN A 176      39.658  66.588  85.399  1.00 96.83           C  
ATOM   1000  ND2 ASN A 176      40.604  65.906  84.755  1.00 96.38           N  
ATOM   1001  OD1 ASN A 176      39.288  66.298  86.545  1.00 97.84           O  
ATOM   1002  N   ALA A 177      36.988  69.742  83.525  1.00 92.29           N  
ATOM   1003  CA  ALA A 177      36.630  71.038  82.962  1.00 92.24           C  
ATOM   1004  C   ALA A 177      35.552  71.705  83.815  1.00 92.43           C  
ATOM   1005  O   ALA A 177      35.579  72.918  84.026  1.00 92.56           O  
ATOM   1006  CB  ALA A 177      36.136  70.865  81.521  1.00 92.41           C  
ATOM   1007  N   LEU A 178      34.604  70.908  84.304  1.00 92.47           N  
ATOM   1008  CA  LEU A 178      33.553  71.418  85.175  1.00 92.23           C  
ATOM   1009  C   LEU A 178      34.183  71.865  86.475  1.00 93.09           C  
ATOM   1010  O   LEU A 178      33.790  72.879  87.050  1.00 93.15           O  
ATOM   1011  CB  LEU A 178      32.509  70.333  85.449  1.00 91.12           C  
ATOM   1012  CG  LEU A 178      31.578  69.999  84.277  1.00 89.37           C  
ATOM   1013  CD1 LEU A 178      30.772  68.753  84.589  1.00 87.96           C  
ATOM   1014  CD2 LEU A 178      30.659  71.184  84.008  1.00 88.42           C  
ATOM   1015  N   GLY A 179      35.176  71.105  86.921  1.00 94.72           N  
ATOM   1016  CA  GLY A 179      35.901  71.453  88.128  1.00 97.11           C  
ATOM   1017  C   GLY A 179      36.556  72.821  88.062  1.00 98.98           C  
ATOM   1018  O   GLY A 179      36.454  73.605  89.009  1.00100.05           O  
ATOM   1019  N   GLN A 180      37.222  73.122  86.950  1.00 99.96           N  
ATOM   1020  CA  GLN A 180      37.968  74.371  86.840  1.00101.58           C  
ATOM   1021  C   GLN A 180      37.043  75.589  86.819  1.00101.76           C  
ATOM   1022  O   GLN A 180      37.459  76.704  87.159  1.00101.95           O  
ATOM   1023  CB  GLN A 180      38.851  74.355  85.588  1.00103.41           C  
ATOM   1024  CG  GLN A 180      38.100  74.218  84.272  1.00106.62           C  
ATOM   1025  CD  GLN A 180      39.007  73.786  83.121  1.00108.78           C  
ATOM   1026  NE2 GLN A 180      40.320  73.882  83.335  1.00108.77           N  
ATOM   1027  OE1 GLN A 180      38.533  73.369  82.054  1.00109.40           O  
ATOM   1028  N   LEU A 181      35.789  75.374  86.425  1.00101.25           N  
ATOM   1029  CA  LEU A 181      34.772  76.417  86.513  1.00100.00           C  
ATOM   1030  C   LEU A 181      34.365  76.624  87.966  1.00 99.89           C  
ATOM   1031  O   LEU A 181      34.057  77.741  88.374  1.00 99.86           O  
ATOM   1032  CB  LEU A 181      33.536  76.047  85.689  1.00 99.54           C  
ATOM   1033  CG  LEU A 181      33.533  76.328  84.186  1.00 99.15           C  
ATOM   1034  CD1 LEU A 181      34.712  75.643  83.513  1.00 99.68           C  
ATOM   1035  CD2 LEU A 181      32.221  75.829  83.595  1.00 99.19           C  
ATOM   1036  N   ASP A 182      34.363  75.550  88.750  1.00 99.67           N  
ATOM   1037  CA  ASP A 182      34.024  75.673  90.160  1.00100.72           C  
ATOM   1038  C   ASP A 182      35.112  76.428  90.912  1.00102.32           C  
ATOM   1039  O   ASP A 182      34.843  77.073  91.923  1.00102.94           O  
ATOM   1040  CB  ASP A 182      33.831  74.299  90.799  1.00 99.47           C  
ATOM   1041  CG  ASP A 182      33.323  74.396  92.224  1.00 98.87           C  
ATOM   1042  OD1 ASP A 182      32.821  75.474  92.602  1.00 98.54           O  
ATOM   1043  OD2 ASP A 182      33.422  73.403  92.970  1.00 98.62           O1-
ATOM   1044  N   ARG A 183      36.342  76.342  90.416  1.00104.18           N  
ATOM   1045  CA  ARG A 183      37.460  77.063  91.010  1.00105.69           C  
ATOM   1046  C   ARG A 183      37.402  78.533  90.628  1.00105.99           C  
ATOM   1047  O   ARG A 183      37.344  79.411  91.490  1.00105.90           O  
ATOM   1048  CB  ARG A 183      38.787  76.470  90.535  1.00107.32           C  
ATOM   1049  CG  ARG A 183      40.011  77.272  90.979  1.00109.54           C  
ATOM   1050  CD  ARG A 183      41.321  76.628  90.528  1.00110.55           C  
ATOM   1051  NE  ARG A 183      41.477  76.629  89.073  1.00111.09           N  
ATOM   1052  CZ  ARG A 183      41.179  75.598  88.282  1.00111.48           C  
ATOM   1053  NH1 ARG A 183      40.703  74.468  88.796  1.00111.28           N1+
ATOM   1054  NH2 ARG A 183      41.366  75.694  86.972  1.00111.08           N  
ATOM   1055  N   ARG A 184      37.420  78.792  89.326  1.00106.50           N  
ATOM   1056  CA  ARG A 184      37.322  80.151  88.821  1.00108.07           C  
ATOM   1057  C   ARG A 184      36.050  80.807  89.342  1.00108.58           C  
ATOM   1058  O   ARG A 184      35.893  82.030  89.281  1.00108.26           O  
ATOM   1059  CB  ARG A 184      37.318  80.135  87.294  1.00108.92           C  
ATOM   1060  CG  ARG A 184      38.545  79.471  86.691  1.00109.93           C  
ATOM   1061  CD  ARG A 184      38.533  79.579  85.178  1.00111.21           C  
ATOM   1062  NE  ARG A 184      38.239  80.942  84.734  1.00112.06           N  
ATOM   1063  CZ  ARG A 184      37.204  81.273  83.967  1.00112.34           C  
ATOM   1064  NH1 ARG A 184      36.354  80.339  83.554  1.00112.48           N1+
ATOM   1065  NH2 ARG A 184      37.021  82.536  83.608  1.00112.05           N  
ATOM   1066  N   ASP A 185      35.145  79.977  89.855  1.00109.76           N  
ATOM   1067  CA  ASP A 185      33.924  80.454  90.499  1.00111.17           C  
ATOM   1068  C   ASP A 185      34.263  81.331  91.699  1.00111.68           C  
ATOM   1069  O   ASP A 185      33.741  82.438  91.839  1.00111.62           O  
ATOM   1070  CB  ASP A 185      33.063  79.268  90.964  1.00111.52           C  
ATOM   1071  CG  ASP A 185      31.882  78.992  90.039  1.00111.86           C  
ATOM   1072  OD1 ASP A 185      31.652  79.788  89.101  1.00111.88           O  
ATOM   1073  OD2 ASP A 185      31.181  77.978  90.253  1.00111.62           O1-
ATOM   1074  N   GLU A 186      35.145  80.829  92.558  1.00112.38           N  
ATOM   1075  CA  GLU A 186      35.536  81.545  93.769  1.00112.85           C  
ATOM   1076  C   GLU A 186      36.409  82.770  93.480  1.00112.10           C  
ATOM   1077  O   GLU A 186      37.631  82.733  93.644  1.00111.69           O  
ATOM   1078  CB  GLU A 186      36.261  80.585  94.714  1.00114.10           C  
ATOM   1079  CG  GLU A 186      35.352  79.486  95.244  1.00116.31           C  
ATOM   1080  CD  GLU A 186      36.057  78.152  95.389  1.00117.80           C  
ATOM   1081  OE1 GLU A 186      36.781  77.757  94.446  1.00118.58           O  
ATOM   1082  OE2 GLU A 186      35.883  77.501  96.446  1.00118.38           O1-
ATOM   1083  N   LYS A 187      35.755  83.849  93.045  1.00111.12           N  
ATOM   1084  CA  LYS A 187      36.397  85.138  92.781  1.00109.69           C  
ATOM   1085  C   LYS A 187      35.357  86.263  92.783  1.00108.67           C  
ATOM   1086  O   LYS A 187      34.495  86.333  93.664  1.00107.21           O  
ATOM   1087  CB  LYS A 187      37.116  85.116  91.426  1.00108.76           C  
ATOM   1088  CG  LYS A 187      38.267  84.124  91.344  1.00108.12           C  
ATOM   1089  CD  LYS A 187      39.183  84.409  90.165  1.00107.04           C  
ATOM   1090  CE  LYS A 187      40.184  83.278  89.970  1.00106.85           C  
ATOM   1091  NZ  LYS A 187      40.859  82.863  91.237  1.00106.73           N1+
TER    1092      LYS A 187 
ATOM   1093  N   PRO A 207      37.339  67.980  94.547  1.00107.13           N  
ATOM   1094  CA  PRO A 207      36.529  67.477  93.428  1.00107.19           C  
ATOM   1095  C   PRO A 207      35.037  67.683  93.687  1.00106.61           C  
ATOM   1096  O   PRO A 207      34.336  66.736  94.041  1.00106.13           O  
ATOM   1097  CB  PRO A 207      36.892  65.993  93.363  1.00107.59           C  
ATOM   1098  CG  PRO A 207      37.277  65.645  94.783  1.00106.43           C  
ATOM   1099  CD  PRO A 207      37.937  66.887  95.337  1.00106.69           C  
ATOM   1100  N   SER A 208      34.564  68.914  93.488  1.00106.00           N  
ATOM   1101  CA  SER A 208      33.284  69.384  94.036  1.00105.71           C  
ATOM   1102  C   SER A 208      32.081  68.434  93.914  1.00105.44           C  
ATOM   1103  O   SER A 208      32.104  67.471  93.144  1.00106.50           O  
ATOM   1104  CB  SER A 208      32.922  70.730  93.413  1.00105.96           C  
ATOM   1105  OG  SER A 208      31.833  71.327  94.098  1.00106.85           O  
ATOM   1106  N   ASP A 209      31.024  68.722  94.677  1.00103.88           N  
ATOM   1107  CA  ASP A 209      29.929  67.770  94.873  1.00102.42           C  
ATOM   1108  C   ASP A 209      28.683  68.077  94.034  1.00101.18           C  
ATOM   1109  O   ASP A 209      27.916  67.179  93.691  1.00100.68           O  
ATOM   1110  CB  ASP A 209      29.550  67.719  96.357  1.00103.06           C  
ATOM   1111  CG  ASP A 209      28.770  66.462  96.725  1.00103.16           C  
ATOM   1112  OD1 ASP A 209      28.931  65.425  96.047  1.00102.48           O  
ATOM   1113  OD2 ASP A 209      27.993  66.508  97.701  1.00102.93           O1-
ATOM   1114  N   LYS A 210      28.477  69.346  93.706  1.00 99.75           N  
ATOM   1115  CA  LYS A 210      27.346  69.713  92.868  1.00 98.00           C  
ATOM   1116  C   LYS A 210      27.646  69.342  91.419  1.00 96.60           C  
ATOM   1117  O   LYS A 210      26.740  69.111  90.627  1.00 96.73           O  
ATOM   1118  CB  LYS A 210      27.057  71.217  92.987  1.00 98.06           C  
ATOM   1119  CG  LYS A 210      28.193  72.108  92.516  1.00 99.43           C  
ATOM   1120  CD  LYS A 210      28.475  73.224  93.514  1.00100.77           C  
ATOM   1121  CE  LYS A 210      29.886  73.791  93.340  1.00101.00           C  
ATOM   1122  NZ  LYS A 210      30.241  74.758  94.419  1.00100.01           N1+
ATOM   1123  N   ILE A 211      28.925  69.276  91.076  1.00 94.87           N  
ATOM   1124  CA  ILE A 211      29.319  68.925  89.721  1.00 93.32           C  
ATOM   1125  C   ILE A 211      28.856  67.524  89.342  1.00 93.23           C  
ATOM   1126  O   ILE A 211      28.394  67.292  88.225  1.00 93.11           O  
ATOM   1127  CB  ILE A 211      30.840  68.984  89.555  1.00 92.44           C  
ATOM   1128  CG1 ILE A 211      31.324  70.409  89.787  1.00 93.30           C  
ATOM   1129  CG2 ILE A 211      31.231  68.514  88.172  1.00 91.51           C  
ATOM   1130  CD1 ILE A 211      32.790  70.609  89.480  1.00 93.77           C  
ATOM   1131  N   PHE A 212      28.983  66.586  90.269  1.00 92.38           N  
ATOM   1132  CA  PHE A 212      28.666  65.205  89.958  1.00 91.87           C  
ATOM   1133  C   PHE A 212      27.164  65.007  89.848  1.00 91.34           C  
ATOM   1134  O   PHE A 212      26.692  64.144  89.105  1.00 90.76           O  
ATOM   1135  CB  PHE A 212      29.248  64.270  91.021  1.00 92.94           C  
ATOM   1136  CG  PHE A 212      30.723  64.031  90.868  1.00 93.67           C  
ATOM   1137  CD1 PHE A 212      31.202  63.223  89.849  1.00 94.24           C  
ATOM   1138  CD2 PHE A 212      31.633  64.628  91.725  1.00 93.95           C  
ATOM   1139  CE1 PHE A 212      32.566  63.015  89.688  1.00 94.62           C  
ATOM   1140  CE2 PHE A 212      32.997  64.424  91.568  1.00 94.03           C  
ATOM   1141  CZ  PHE A 212      33.462  63.618  90.548  1.00 94.00           C  
ATOM   1142  N   GLU A 213      26.408  65.814  90.580  1.00 90.82           N  
ATOM   1143  CA  GLU A 213      24.958  65.708  90.514  1.00 90.37           C  
ATOM   1144  C   GLU A 213      24.414  66.297  89.207  1.00 88.34           C  
ATOM   1145  O   GLU A 213      23.433  65.799  88.652  1.00 88.48           O  
ATOM   1146  CB  GLU A 213      24.315  66.400  91.721  1.00 92.03           C  
ATOM   1147  CG  GLU A 213      24.243  67.913  91.628  1.00 95.63           C  
ATOM   1148  CD  GLU A 213      23.411  68.521  92.752  1.00 98.25           C  
ATOM   1149  OE1 GLU A 213      23.473  67.992  93.891  1.00 99.10           O  
ATOM   1150  OE2 GLU A 213      22.696  69.523  92.491  1.00 98.27           O1-
ATOM   1151  N   ALA A 214      25.064  67.342  88.709  1.00 85.77           N  
ATOM   1152  CA  ALA A 214      24.684  67.923  87.430  1.00 84.23           C  
ATOM   1153  C   ALA A 214      24.980  66.973  86.273  1.00 83.50           C  
ATOM   1154  O   ALA A 214      24.214  66.898  85.308  1.00 83.52           O  
ATOM   1155  CB  ALA A 214      25.412  69.238  87.216  1.00 83.92           C  
ATOM   1156  N   ILE A 215      26.092  66.252  86.366  1.00 82.22           N  
ATOM   1157  CA  ILE A 215      26.459  65.323  85.309  1.00 80.07           C  
ATOM   1158  C   ILE A 215      25.507  64.135  85.284  1.00 80.04           C  
ATOM   1159  O   ILE A 215      25.186  63.612  84.222  1.00 79.82           O  
ATOM   1160  CB  ILE A 215      27.893  64.806  85.486  1.00 78.36           C  
ATOM   1161  CG1 ILE A 215      28.867  65.980  85.445  1.00 77.66           C  
ATOM   1162  CG2 ILE A 215      28.231  63.817  84.381  1.00 76.90           C  
ATOM   1163  CD1 ILE A 215      30.306  65.568  85.261  1.00 77.64           C  
ATOM   1164  N   SER A 216      25.050  63.712  86.457  1.00 80.00           N  
ATOM   1165  CA  SER A 216      24.110  62.604  86.536  1.00 79.35           C  
ATOM   1166  C   SER A 216      22.734  63.013  86.043  1.00 79.12           C  
ATOM   1167  O   SER A 216      21.909  62.162  85.708  1.00 78.64           O  
ATOM   1168  CB  SER A 216      23.984  62.108  87.968  1.00 79.38           C  
ATOM   1169  OG  SER A 216      22.948  61.147  88.055  1.00 79.84           O  
ATOM   1170  N   SER A 217      22.492  64.320  86.015  1.00 78.54           N  
ATOM   1171  CA  SER A 217      21.215  64.853  85.564  1.00 77.66           C  
ATOM   1172  C   SER A 217      21.151  64.944  84.043  1.00 77.07           C  
ATOM   1173  O   SER A 217      20.088  64.806  83.460  1.00 77.72           O  
ATOM   1174  CB  SER A 217      20.970  66.234  86.183  1.00 77.84           C  
ATOM   1175  OG  SER A 217      20.835  66.141  87.593  1.00 78.17           O  
ATOM   1176  N   MET A 218      22.288  65.173  83.400  1.00 76.67           N  
ATOM   1177  CA  MET A 218      22.329  65.230  81.946  1.00 75.30           C  
ATOM   1178  C   MET A 218      22.605  63.851  81.365  1.00 75.58           C  
ATOM   1179  O   MET A 218      22.442  63.623  80.169  1.00 75.52           O  
ATOM   1180  CB  MET A 218      23.419  66.190  81.484  1.00 74.97           C  
ATOM   1181  CG  MET A 218      23.202  67.629  81.882  1.00 75.38           C  
ATOM   1182  SD  MET A 218      21.791  68.367  81.069  1.00 73.92           S  
ATOM   1183  CE  MET A 218      20.673  68.441  82.435  1.00 73.91           C  
ATOM   1184  N   PHE A 219      23.046  62.936  82.217  1.00 75.83           N  
ATOM   1185  CA  PHE A 219      23.372  61.585  81.783  1.00 76.40           C  
ATOM   1186  C   PHE A 219      22.825  60.609  82.812  1.00 77.70           C  
ATOM   1187  O   PHE A 219      23.570  59.829  83.400  1.00 78.44           O  
ATOM   1188  CB  PHE A 219      24.893  61.400  81.665  1.00 74.22           C  
ATOM   1189  CG  PHE A 219      25.557  62.356  80.706  1.00 73.63           C  
ATOM   1190  CD1 PHE A 219      25.807  61.982  79.392  1.00 72.78           C  
ATOM   1191  CD2 PHE A 219      25.926  63.632  81.119  1.00 72.06           C  
ATOM   1192  CE1 PHE A 219      26.412  62.867  78.507  1.00 72.02           C  
ATOM   1193  CE2 PHE A 219      26.527  64.517  80.243  1.00 70.84           C  
ATOM   1194  CZ  PHE A 219      26.771  64.136  78.935  1.00 71.79           C  
ATOM   1195  N   PRO A 220      21.507  60.633  83.039  1.00 78.29           N  
ATOM   1196  CA  PRO A 220      20.966  59.799  84.113  1.00 79.44           C  
ATOM   1197  C   PRO A 220      21.392  58.349  83.937  1.00 81.67           C  
ATOM   1198  O   PRO A 220      21.466  57.593  84.908  1.00 82.01           O  
ATOM   1199  CB  PRO A 220      19.455  59.979  83.986  1.00 78.87           C  
ATOM   1200  CG  PRO A 220      19.239  60.426  82.568  1.00 77.82           C  
ATOM   1201  CD  PRO A 220      20.455  61.208  82.184  1.00 77.94           C  
ATOM   1202  N   ASP A 221      21.693  57.982  82.692  1.00 84.01           N  
ATOM   1203  CA  ASP A 221      22.029  56.603  82.328  1.00 87.27           C  
ATOM   1204  C   ASP A 221      23.436  56.166  82.742  1.00 89.06           C  
ATOM   1205  O   ASP A 221      23.622  55.062  83.254  1.00 89.10           O  
ATOM   1206  CB  ASP A 221      21.880  56.401  80.813  1.00 87.65           C  
ATOM   1207  CG  ASP A 221      20.439  56.182  80.387  1.00 89.30           C  
ATOM   1208  OD1 ASP A 221      19.670  55.569  81.165  1.00 89.02           O  
ATOM   1209  OD2 ASP A 221      20.078  56.622  79.271  1.00 89.79           O1-
ATOM   1210  N   LYS A 222      24.424  57.026  82.513  1.00 91.54           N  
ATOM   1211  CA  LYS A 222      25.822  56.667  82.739  1.00 93.33           C  
ATOM   1212  C   LYS A 222      26.083  56.406  84.215  1.00 93.69           C  
ATOM   1213  O   LYS A 222      27.199  56.076  84.613  1.00 92.98           O  
ATOM   1214  CB  LYS A 222      26.746  57.781  82.233  1.00 94.38           C  
ATOM   1215  CG  LYS A 222      28.230  57.457  82.342  1.00 96.96           C  
ATOM   1216  CD  LYS A 222      28.554  56.116  81.686  1.00 98.25           C  
ATOM   1217  CE  LYS A 222      29.733  55.434  82.367  1.00 98.15           C  
ATOM   1218  NZ  LYS A 222      31.009  56.145  82.102  1.00 98.02           N1+
ATOM   1219  N   GLY A 223      25.037  56.552  85.020  1.00 95.20           N  
ATOM   1220  CA  GLY A 223      25.140  56.263  86.435  1.00 97.55           C  
ATOM   1221  C   GLY A 223      24.555  57.372  87.281  1.00 99.70           C  
ATOM   1222  O   GLY A 223      24.279  58.464  86.782  1.00100.33           O  
ATOM   1223  N   THR A 224      24.369  57.087  88.566  1.00101.12           N  
ATOM   1224  CA  THR A 224      23.843  58.053  89.521  1.00102.25           C  
ATOM   1225  C   THR A 224      24.941  58.989  90.008  1.00103.18           C  
ATOM   1226  O   THR A 224      26.101  58.840  89.635  1.00103.22           O  
ATOM   1227  CB  THR A 224      23.226  57.339  90.741  1.00102.53           C  
ATOM   1228  CG2 THR A 224      24.240  56.398  91.381  1.00103.02           C  
ATOM   1229  OG1 THR A 224      22.812  58.310  91.707  1.00103.72           O  
ATOM   1230  N   ALA A 225      24.568  59.958  90.837  1.00105.12           N  
ATOM   1231  CA  ALA A 225      25.539  60.858  91.437  1.00107.61           C  
ATOM   1232  C   ALA A 225      26.647  60.029  92.065  1.00110.27           C  
ATOM   1233  O   ALA A 225      27.829  60.319  91.888  1.00110.46           O  
ATOM   1234  CB  ALA A 225      24.871  61.705  92.489  1.00107.30           C  
ATOM   1235  N   GLU A 226      26.247  58.987  92.790  1.00113.31           N  
ATOM   1236  CA  GLU A 226      27.184  58.063  93.424  1.00115.63           C  
ATOM   1237  C   GLU A 226      28.156  57.480  92.408  1.00116.10           C  
ATOM   1238  O   GLU A 226      29.330  57.844  92.374  1.00116.44           O  
ATOM   1239  CB  GLU A 226      26.430  56.903  94.081  1.00117.55           C  
ATOM   1240  CG  GLU A 226      25.390  57.297  95.117  1.00120.57           C  
ATOM   1241  CD  GLU A 226      24.703  56.084  95.739  1.00122.62           C  
ATOM   1242  OE1 GLU A 226      25.360  55.359  96.524  1.00122.94           O  
ATOM   1243  OE2 GLU A 226      23.507  55.856  95.441  1.00124.02           O1-
ATOM   1244  N   GLU A 227      27.647  56.569  91.585  1.00116.43           N  
ATOM   1245  CA  GLU A 227      28.477  55.784  90.683  1.00117.48           C  
ATOM   1246  C   GLU A 227      29.500  56.639  89.943  1.00117.62           C  
ATOM   1247  O   GLU A 227      30.571  56.151  89.565  1.00117.59           O  
ATOM   1248  CB  GLU A 227      27.594  55.050  89.672  1.00118.91           C  
ATOM   1249  CG  GLU A 227      26.502  54.194  90.305  1.00120.76           C  
ATOM   1250  CD  GLU A 227      25.608  53.523  89.270  1.00122.20           C  
ATOM   1251  OE1 GLU A 227      26.097  53.251  88.146  1.00122.75           O  
ATOM   1252  OE2 GLU A 227      24.419  53.271  89.583  1.00121.96           O1-
ATOM   1253  N   LEU A 228      29.168  57.913  89.742  1.00117.42           N  
ATOM   1254  CA  LEU A 228      30.028  58.823  88.988  1.00116.87           C  
ATOM   1255  C   LEU A 228      31.167  59.375  89.847  1.00116.84           C  
ATOM   1256  O   LEU A 228      32.278  59.589  89.356  1.00116.78           O  
ATOM   1257  CB  LEU A 228      29.203  59.979  88.410  1.00115.67           C  
ATOM   1258  CG  LEU A 228      28.006  59.624  87.523  1.00113.98           C  
ATOM   1259  CD1 LEU A 228      27.475  60.893  86.877  1.00113.16           C  
ATOM   1260  CD2 LEU A 228      28.413  58.618  86.464  1.00113.02           C  
ATOM   1261  N   LYS A 229      30.892  59.605  91.127  1.00117.23           N  
ATOM   1262  CA  LYS A 229      31.946  59.977  92.066  1.00117.88           C  
ATOM   1263  C   LYS A 229      32.948  58.829  92.178  1.00118.35           C  
ATOM   1264  O   LYS A 229      34.158  59.052  92.246  1.00118.56           O  
ATOM   1265  CB  LYS A 229      31.352  60.292  93.447  1.00117.35           C  
ATOM   1266  CG  LYS A 229      30.638  61.639  93.539  1.00116.86           C  
ATOM   1267  CD  LYS A 229      29.799  61.754  94.814  1.00116.85           C  
ATOM   1268  CE  LYS A 229      28.338  61.375  94.564  1.00116.73           C  
ATOM   1269  NZ  LYS A 229      27.530  61.282  95.813  1.00116.03           N1+
ATOM   1270  N   GLU A 230      32.434  57.602  92.182  1.00118.90           N  
ATOM   1271  CA  GLU A 230      33.276  56.412  92.250  1.00119.42           C  
ATOM   1272  C   GLU A 230      34.066  56.218  90.957  1.00119.12           C  
ATOM   1273  O   GLU A 230      35.296  56.125  90.983  1.00119.75           O  
ATOM   1274  CB  GLU A 230      32.417  55.174  92.530  1.00119.99           C  
ATOM   1275  CG  GLU A 230      31.676  55.225  93.862  1.00122.23           C  
ATOM   1276  CD  GLU A 230      30.737  54.045  94.065  1.00123.66           C  
ATOM   1277  OE1 GLU A 230      30.950  52.995  93.419  1.00124.53           O  
ATOM   1278  OE2 GLU A 230      29.784  54.168  94.871  1.00123.62           O1-
ATOM   1279  N   LYS A 231      33.360  56.170  89.829  1.00118.37           N  
ATOM   1280  CA  LYS A 231      33.995  55.977  88.528  1.00117.60           C  
ATOM   1281  C   LYS A 231      35.098  56.997  88.255  1.00117.13           C  
ATOM   1282  O   LYS A 231      35.984  56.761  87.426  1.00116.62           O  
ATOM   1283  CB  LYS A 231      32.952  56.056  87.410  1.00117.69           C  
ATOM   1284  CG  LYS A 231      32.155  54.780  87.185  1.00118.33           C  
ATOM   1285  CD  LYS A 231      31.601  54.735  85.763  1.00118.76           C  
ATOM   1286  CE  LYS A 231      30.697  53.529  85.543  1.00119.34           C  
ATOM   1287  NZ  LYS A 231      29.319  53.726  86.094  1.00119.07           N1+
ATOM   1288  N   TYR A 232      35.043  58.127  88.954  1.00116.33           N  
ATOM   1289  CA  TYR A 232      35.988  59.213  88.726  1.00116.12           C  
ATOM   1290  C   TYR A 232      37.344  58.931  89.366  1.00116.81           C  
ATOM   1291  O   TYR A 232      38.385  59.014  88.703  1.00117.10           O  
ATOM   1292  CB  TYR A 232      35.422  60.528  89.272  1.00114.37           C  
ATOM   1293  CG  TYR A 232      36.367  61.701  89.140  1.00112.25           C  
ATOM   1294  CD1 TYR A 232      36.823  62.115  87.895  1.00111.80           C  
ATOM   1295  CD2 TYR A 232      36.794  62.403  90.261  1.00111.12           C  
ATOM   1296  CE1 TYR A 232      37.678  63.198  87.767  1.00111.08           C  
ATOM   1297  CE2 TYR A 232      37.647  63.486  90.145  1.00110.57           C  
ATOM   1298  CZ  TYR A 232      38.086  63.880  88.895  1.00110.57           C  
ATOM   1299  OH  TYR A 232      38.932  64.958  88.767  1.00109.66           O  
ATOM   1300  N   LYS A 233      37.328  58.594  90.652  1.00117.02           N  
ATOM   1301  CA  LYS A 233      38.560  58.308  91.377  1.00117.15           C  
ATOM   1302  C   LYS A 233      39.407  57.317  90.577  1.00117.39           C  
ATOM   1303  O   LYS A 233      40.634  57.429  90.519  1.00117.64           O  
ATOM   1304  CB  LYS A 233      38.236  57.723  92.756  1.00117.08           C  
ATOM   1305  CG  LYS A 233      37.270  58.560  93.577  1.00116.67           C  
ATOM   1306  CD  LYS A 233      37.445  58.304  95.064  1.00116.35           C  
ATOM   1307  CE  LYS A 233      36.120  58.394  95.801  1.00115.93           C  
ATOM   1308  NZ  LYS A 233      35.226  57.258  95.446  1.00114.93           N1+
ATOM   1309  N   GLU A 234      38.734  56.359  89.950  1.00116.87           N  
ATOM   1310  CA  GLU A 234      39.398  55.305  89.204  1.00116.86           C  
ATOM   1311  C   GLU A 234      39.968  55.824  87.895  1.00116.32           C  
ATOM   1312  O   GLU A 234      40.995  55.338  87.430  1.00116.42           O  
ATOM   1313  CB  GLU A 234      38.409  54.178  88.928  1.00117.26           C  
ATOM   1314  CG  GLU A 234      37.634  53.754  90.164  1.00118.93           C  
ATOM   1315  CD  GLU A 234      36.619  52.669  89.873  1.00120.24           C  
ATOM   1316  OE1 GLU A 234      36.589  52.177  88.724  1.00121.42           O  
ATOM   1317  OE2 GLU A 234      35.852  52.308  90.793  1.00120.24           O1-
TER    1318      GLU A 234 
ATOM   1319  N   THR A 249      46.643  38.918  91.994  1.00 92.88           N  
ATOM   1320  CA  THR A 249      47.425  39.119  90.779  1.00 93.30           C  
ATOM   1321  C   THR A 249      48.739  39.860  91.112  1.00 93.33           C  
ATOM   1322  O   THR A 249      48.877  41.059  90.863  1.00 94.26           O  
ATOM   1323  CB  THR A 249      46.572  39.896  89.701  1.00 92.85           C  
ATOM   1324  CG2 THR A 249      46.070  41.224  90.253  1.00 91.38           C  
ATOM   1325  OG1 THR A 249      47.351  40.117  88.514  1.00 91.84           O  
ATOM   1326  N   PRO A 250      49.709  39.138  91.708  1.00 92.63           N  
ATOM   1327  CA  PRO A 250      51.021  39.590  92.207  1.00 92.04           C  
ATOM   1328  C   PRO A 250      52.234  39.629  91.252  1.00 91.19           C  
ATOM   1329  O   PRO A 250      52.868  40.667  91.091  1.00 90.72           O  
ATOM   1330  CB  PRO A 250      51.290  38.651  93.391  1.00 92.77           C  
ATOM   1331  CG  PRO A 250      49.983  37.850  93.587  1.00 91.88           C  
ATOM   1332  CD  PRO A 250      49.381  37.803  92.236  1.00 92.12           C  
ATOM   1333  N   ASN A 251      52.537  38.487  90.632  1.00 91.24           N  
ATOM   1334  CA  ASN A 251      53.893  38.071  90.212  1.00 91.04           C  
ATOM   1335  C   ASN A 251      54.876  37.999  91.370  1.00 91.41           C  
ATOM   1336  O   ASN A 251      54.778  38.774  92.315  1.00 93.66           O  
ATOM   1337  CB  ASN A 251      54.479  38.967  89.113  1.00 89.29           C  
ATOM   1338  CG  ASN A 251      55.747  38.366  88.486  1.00 88.79           C  
ATOM   1339  ND2 ASN A 251      55.935  38.578  87.191  1.00 85.80           N  
ATOM   1340  OD1 ASN A 251      56.540  37.717  89.167  1.00 89.34           O  
ATOM   1341  N   ILE A 252      55.812  37.055  91.299  1.00 91.27           N  
ATOM   1342  CA  ILE A 252      56.757  36.815  92.383  1.00 91.00           C  
ATOM   1343  C   ILE A 252      58.204  36.840  91.900  1.00 92.29           C  
ATOM   1344  O   ILE A 252      59.095  37.286  92.617  1.00 92.11           O  
ATOM   1345  CB  ILE A 252      56.479  35.456  93.073  1.00 88.59           C  
ATOM   1346  CG1 ILE A 252      57.579  35.146  94.085  1.00 87.95           C  
ATOM   1347  CG2 ILE A 252      56.416  34.355  92.052  1.00 88.73           C  
ATOM   1348  CD1 ILE A 252      57.508  33.749  94.666  1.00 84.80           C  
ATOM   1349  N   ASP A 253      58.431  36.358  90.685  1.00 94.37           N  
ATOM   1350  CA  ASP A 253      59.766  36.339  90.099  1.00 97.12           C  
ATOM   1351  C   ASP A 253      60.250  37.747  89.755  1.00 98.33           C  
ATOM   1352  O   ASP A 253      61.420  37.950  89.418  1.00 97.78           O  
ATOM   1353  CB  ASP A 253      59.768  35.488  88.827  1.00 98.84           C  
ATOM   1354  CG  ASP A 253      60.160  34.049  89.085  1.00100.03           C  
ATOM   1355  OD1 ASP A 253      61.068  33.825  89.911  1.00101.05           O  
ATOM   1356  OD2 ASP A 253      59.566  33.144  88.458  1.00100.45           O1-
ATOM   1357  N   GLY A 254      59.343  38.715  89.837  1.00 99.31           N  
ATOM   1358  CA  GLY A 254      59.638  40.035  89.318  1.00100.90           C  
ATOM   1359  C   GLY A 254      60.270  40.967  90.331  1.00102.60           C  
ATOM   1360  O   GLY A 254      60.809  40.519  91.346  1.00102.66           O  
ATOM   1361  N   PRO A 255      60.242  42.284  90.058  1.00103.52           N  
ATOM   1362  CA  PRO A 255      60.650  43.351  90.980  1.00103.21           C  
ATOM   1363  C   PRO A 255      59.562  43.799  91.964  1.00103.06           C  
ATOM   1364  O   PRO A 255      59.816  44.645  92.823  1.00103.16           O  
ATOM   1365  CB  PRO A 255      61.067  44.482  90.048  1.00103.53           C  
ATOM   1366  CG  PRO A 255      60.213  44.287  88.836  1.00103.06           C  
ATOM   1367  CD  PRO A 255      60.039  42.797  88.690  1.00103.76           C  
ATOM   1368  N   ASN A 256      58.355  43.252  91.836  1.00102.01           N  
ATOM   1369  CA  ASN A 256      57.224  43.754  92.615  1.00101.64           C  
ATOM   1370  C   ASN A 256      56.568  42.696  93.492  1.00101.20           C  
ATOM   1371  O   ASN A 256      55.467  42.906  94.011  1.00101.20           O  
ATOM   1372  CB  ASN A 256      56.170  44.359  91.692  1.00101.99           C  
ATOM   1373  CG  ASN A 256      56.747  45.390  90.748  1.00102.98           C  
ATOM   1374  ND2 ASN A 256      56.019  46.486  90.551  1.00103.22           N  
ATOM   1375  OD1 ASN A 256      57.835  45.206  90.198  1.00104.21           O  
ATOM   1376  N   ALA A 257      57.245  41.564  93.652  1.00100.42           N  
ATOM   1377  CA  ALA A 257      56.767  40.510  94.531  1.00100.14           C  
ATOM   1378  C   ALA A 257      56.272  41.116  95.841  1.00100.61           C  
ATOM   1379  O   ALA A 257      56.776  42.136  96.292  1.00101.09           O  
ATOM   1380  CB  ALA A 257      57.888  39.516  94.801  1.00100.14           C  
ATOM   1381  N   LYS A 258      55.273  40.492  96.445  1.00101.08           N  
ATOM   1382  CA  LYS A 258      54.771  40.954  97.728  1.00101.10           C  
ATOM   1383  C   LYS A 258      54.949  39.869  98.768  1.00101.70           C  
ATOM   1384  O   LYS A 258      55.271  38.729  98.440  1.00101.98           O  
ATOM   1385  CB  LYS A 258      53.291  41.298  97.621  1.00100.10           C  
ATOM   1386  CG  LYS A 258      52.971  42.145  96.429  1.00100.06           C  
ATOM   1387  CD  LYS A 258      51.691  42.916  96.640  1.00100.23           C  
ATOM   1388  CE  LYS A 258      51.546  43.960  95.551  1.00101.48           C  
ATOM   1389  NZ  LYS A 258      52.899  44.406  95.072  1.00102.53           N1+
ATOM   1390  N   SER A 259      54.743  40.222 100.029  1.00102.09           N  
ATOM   1391  CA  SER A 259      54.493  39.202 101.030  1.00102.17           C  
ATOM   1392  C   SER A 259      53.001  38.913 100.947  1.00103.13           C  
ATOM   1393  O   SER A 259      52.173  39.817 101.127  1.00103.63           O  
ATOM   1394  CB  SER A 259      54.862  39.711 102.423  1.00101.97           C  
ATOM   1395  OG  SER A 259      55.035  38.634 103.330  1.00101.28           O  
ATOM   1396  N   VAL A 260      52.660  37.662 100.643  1.00102.99           N  
ATOM   1397  CA  VAL A 260      51.270  37.301 100.401  1.00102.38           C  
ATOM   1398  C   VAL A 260      50.934  35.957 101.036  1.00102.50           C  
ATOM   1399  O   VAL A 260      51.828  35.160 101.343  1.00102.05           O  
ATOM   1400  CB  VAL A 260      50.972  37.217  98.887  1.00101.88           C  
ATOM   1401  CG1 VAL A 260      49.477  37.191  98.657  1.00102.20           C  
ATOM   1402  CG2 VAL A 260      51.597  38.388  98.164  1.00101.76           C  
ATOM   1403  N   GLN A 261      49.637  35.729 101.239  1.00102.66           N  
ATOM   1404  CA  GLN A 261      49.089  34.414 101.575  1.00102.38           C  
ATOM   1405  C   GLN A 261      49.687  33.352 100.647  1.00101.09           C  
ATOM   1406  O   GLN A 261      50.139  33.663  99.545  1.00101.39           O  
ATOM   1407  CB  GLN A 261      47.570  34.445 101.392  1.00104.04           C  
ATOM   1408  CG  GLN A 261      46.715  34.452 102.655  1.00106.16           C  
ATOM   1409  CD  GLN A 261      47.062  35.539 103.650  1.00107.04           C  
ATOM   1410  NE2 GLN A 261      46.114  36.437 103.897  1.00106.95           N  
ATOM   1411  OE1 GLN A 261      48.159  35.561 104.208  1.00107.82           O  
ATOM   1412  N   ARG A 262      49.687  32.098 101.080  1.00 99.17           N  
ATOM   1413  CA  ARG A 262      50.214  31.041 100.229  1.00 97.16           C  
ATOM   1414  C   ARG A 262      49.162  30.615  99.219  1.00 97.18           C  
ATOM   1415  O   ARG A 262      49.478  30.315  98.071  1.00 97.45           O  
ATOM   1416  CB  ARG A 262      50.644  29.845 101.070  1.00 94.92           C  
ATOM   1417  CG  ARG A 262      49.710  28.670 101.003  1.00 90.47           C  
ATOM   1418  CD  ARG A 262      50.518  27.417 100.814  1.00 87.45           C  
ATOM   1419  NE  ARG A 262      49.698  26.295 100.417  1.00 86.65           N  
ATOM   1420  CZ  ARG A 262      50.160  25.145  99.945  1.00 86.33           C  
ATOM   1421  NH1 ARG A 262      49.306  24.197  99.615  1.00 86.48           N1+
ATOM   1422  NH2 ARG A 262      51.459  24.935  99.802  1.00 86.93           N  
ATOM   1423  N   GLU A 263      47.905  30.603  99.650  1.00 97.01           N  
ATOM   1424  CA  GLU A 263      46.795  30.276  98.764  1.00 96.50           C  
ATOM   1425  C   GLU A 263      46.358  31.525  98.008  1.00 95.31           C  
ATOM   1426  O   GLU A 263      45.172  31.742  97.770  1.00 95.59           O  
ATOM   1427  CB  GLU A 263      45.621  29.707  99.573  1.00 97.99           C  
ATOM   1428  CG  GLU A 263      44.392  29.289  98.745  1.00 99.29           C  
ATOM   1429  CD  GLU A 263      44.517  27.902  98.125  1.00 99.94           C  
ATOM   1430  OE1 GLU A 263      43.814  26.974  98.585  1.00100.23           O  
ATOM   1431  OE2 GLU A 263      45.313  27.739  97.176  1.00 99.31           O1-
ATOM   1432  N   GLN A 264      47.328  32.353  97.644  1.00 94.19           N  
ATOM   1433  CA  GLN A 264      47.071  33.519  96.809  1.00 93.05           C  
ATOM   1434  C   GLN A 264      48.246  33.733  95.870  1.00 91.20           C  
ATOM   1435  O   GLN A 264      48.144  34.446  94.874  1.00 90.12           O  
ATOM   1436  CB  GLN A 264      46.877  34.760  97.669  1.00 94.52           C  
ATOM   1437  CG  GLN A 264      46.733  36.033  96.864  1.00 97.49           C  
ATOM   1438  CD  GLN A 264      46.047  37.137  97.647  1.00 99.81           C  
ATOM   1439  NE2 GLN A 264      46.529  37.398  98.861  1.00 99.11           N  
ATOM   1440  OE1 GLN A 264      45.089  37.748  97.166  1.00101.80           O  
ATOM   1441  N   SER A 265      49.369  33.118  96.218  1.00 89.24           N  
ATOM   1442  CA  SER A 265      50.497  33.011  95.314  1.00 87.54           C  
ATOM   1443  C   SER A 265      50.221  31.823  94.413  1.00 86.07           C  
ATOM   1444  O   SER A 265      50.663  31.775  93.265  1.00 86.91           O  
ATOM   1445  CB  SER A 265      51.797  32.781  96.101  1.00 88.50           C  
ATOM   1446  OG  SER A 265      52.202  33.946  96.805  1.00 88.31           O  
ATOM   1447  N   LEU A 266      49.472  30.867  94.950  1.00 84.20           N  
ATOM   1448  CA  LEU A 266      49.183  29.620  94.252  1.00 81.34           C  
ATOM   1449  C   LEU A 266      47.854  29.674  93.500  1.00 79.87           C  
ATOM   1450  O   LEU A 266      47.517  28.751  92.766  1.00 79.82           O  
ATOM   1451  CB  LEU A 266      49.162  28.453  95.247  1.00 79.46           C  
ATOM   1452  CG  LEU A 266      50.473  27.975  95.870  1.00 77.88           C  
ATOM   1453  CD1 LEU A 266      50.165  26.835  96.811  1.00 77.17           C  
ATOM   1454  CD2 LEU A 266      51.456  27.520  94.792  1.00 76.80           C  
ATOM   1455  N   HIS A 267      47.112  30.760  93.682  1.00 78.04           N  
ATOM   1456  CA  HIS A 267      45.737  30.842  93.211  1.00 77.00           C  
ATOM   1457  C   HIS A 267      45.568  30.520  91.725  1.00 76.99           C  
ATOM   1458  O   HIS A 267      44.705  29.732  91.337  1.00 76.60           O  
ATOM   1459  CB  HIS A 267      45.181  32.234  93.488  1.00 75.78           C  
ATOM   1460  CG  HIS A 267      43.800  32.439  92.964  1.00 74.58           C  
ATOM   1461  CD2 HIS A 267      43.352  33.069  91.853  1.00 74.98           C  
ATOM   1462  ND1 HIS A 267      42.686  31.931  93.595  1.00 74.88           N  
ATOM   1463  CE1 HIS A 267      41.609  32.237  92.893  1.00 76.00           C  
ATOM   1464  NE2 HIS A 267      41.986  32.927  91.831  1.00 75.10           N  
ATOM   1465  N   SER A 268      46.389  31.139  90.890  1.00 76.87           N  
ATOM   1466  CA  SER A 268      46.277  30.937  89.458  1.00 76.19           C  
ATOM   1467  C   SER A 268      46.478  29.474  89.115  1.00 76.12           C  
ATOM   1468  O   SER A 268      45.736  28.909  88.322  1.00 76.96           O  
ATOM   1469  CB  SER A 268      47.308  31.788  88.719  1.00 75.01           C  
ATOM   1470  OG  SER A 268      46.940  33.155  88.762  1.00 75.13           O  
ATOM   1471  N   PHE A 269      47.482  28.854  89.717  1.00 75.70           N  
ATOM   1472  CA  PHE A 269      47.796  27.473  89.390  1.00 75.32           C  
ATOM   1473  C   PHE A 269      46.658  26.547  89.826  1.00 75.28           C  
ATOM   1474  O   PHE A 269      46.404  25.522  89.195  1.00 75.31           O  
ATOM   1475  CB  PHE A 269      49.105  27.069  90.068  1.00 74.77           C  
ATOM   1476  CG  PHE A 269      50.291  27.916  89.668  1.00 74.64           C  
ATOM   1477  CD1 PHE A 269      51.151  27.502  88.657  1.00 73.34           C  
ATOM   1478  CD2 PHE A 269      50.553  29.125  90.311  1.00 74.26           C  
ATOM   1479  CE1 PHE A 269      52.249  28.275  88.297  1.00 72.85           C  
ATOM   1480  CE2 PHE A 269      51.652  29.905  89.953  1.00 72.85           C  
ATOM   1481  CZ  PHE A 269      52.498  29.478  88.947  1.00 72.70           C  
ATOM   1482  N   HIS A 270      45.961  26.928  90.894  1.00 74.98           N  
ATOM   1483  CA  HIS A 270      44.988  26.054  91.537  1.00 73.99           C  
ATOM   1484  C   HIS A 270      43.647  26.027  90.825  1.00 73.99           C  
ATOM   1485  O   HIS A 270      42.976  24.993  90.787  1.00 75.65           O  
ATOM   1486  CB  HIS A 270      44.772  26.474  92.990  1.00 73.02           C  
ATOM   1487  CG  HIS A 270      45.807  25.945  93.932  1.00 74.75           C  
ATOM   1488  CD2 HIS A 270      47.032  25.415  93.705  1.00 75.12           C  
ATOM   1489  ND1 HIS A 270      45.621  25.908  95.298  1.00 75.41           N  
ATOM   1490  CE1 HIS A 270      46.686  25.375  95.871  1.00 75.52           C  
ATOM   1491  NE2 HIS A 270      47.557  25.067  94.927  1.00 75.59           N  
ATOM   1492  N   THR A 271      43.241  27.160  90.267  1.00 72.67           N  
ATOM   1493  CA  THR A 271      41.935  27.241  89.622  1.00 71.56           C  
ATOM   1494  C   THR A 271      42.024  26.908  88.132  1.00 69.08           C  
ATOM   1495  O   THR A 271      41.118  26.320  87.562  1.00 70.00           O  
ATOM   1496  CB  THR A 271      41.321  28.643  89.814  1.00 72.62           C  
ATOM   1497  CG2 THR A 271      41.035  28.904  91.306  1.00 73.49           C  
ATOM   1498  OG1 THR A 271      42.238  29.631  89.338  1.00 73.50           O  
ATOM   1499  N   LEU A 272      43.145  27.256  87.523  1.00 65.83           N  
ATOM   1500  CA  LEU A 272      43.348  27.086  86.099  1.00 62.13           C  
ATOM   1501  C   LEU A 272      43.930  25.725  85.735  1.00 60.51           C  
ATOM   1502  O   LEU A 272      44.151  25.438  84.564  1.00 62.03           O  
ATOM   1503  CB  LEU A 272      44.282  28.187  85.583  1.00 62.34           C  
ATOM   1504  CG  LEU A 272      43.765  29.225  84.576  1.00 61.95           C  
ATOM   1505  CD1 LEU A 272      42.410  29.759  85.004  1.00 59.12           C  
ATOM   1506  CD2 LEU A 272      44.777  30.352  84.458  1.00 60.23           C  
ATOM   1507  N   PHE A 273      44.202  24.881  86.716  1.00 57.88           N  
ATOM   1508  CA  PHE A 273      44.821  23.592  86.397  1.00 55.66           C  
ATOM   1509  C   PHE A 273      43.815  22.444  86.333  1.00 56.06           C  
ATOM   1510  O   PHE A 273      42.975  22.290  87.226  1.00 56.49           O  
ATOM   1511  CB  PHE A 273      45.894  23.249  87.425  1.00 49.52           C  
ATOM   1512  CG  PHE A 273      46.641  21.986  87.122  1.00 42.96           C  
ATOM   1513  CD1 PHE A 273      46.369  20.827  87.819  1.00 40.76           C  
ATOM   1514  CD2 PHE A 273      47.653  21.974  86.170  1.00 41.82           C  
ATOM   1515  CE1 PHE A 273      47.095  19.677  87.581  1.00 39.83           C  
ATOM   1516  CE2 PHE A 273      48.392  20.830  85.919  1.00 38.46           C  
ATOM   1517  CZ  PHE A 273      48.116  19.682  86.624  1.00 39.70           C  
ATOM   1518  N   CYS A 274      43.903  21.634  85.284  1.00 55.17           N  
ATOM   1519  CA  CYS A 274      43.062  20.453  85.211  1.00 56.14           C  
ATOM   1520  C   CYS A 274      43.736  19.189  85.757  1.00 55.87           C  
ATOM   1521  O   CYS A 274      44.682  18.657  85.168  1.00 53.91           O  
ATOM   1522  CB  CYS A 274      42.603  20.202  83.775  1.00 56.48           C  
ATOM   1523  SG  CYS A 274      41.523  18.758  83.667  1.00 57.60           S  
ATOM   1524  N   ARG A 275      43.232  18.700  86.882  1.00 55.37           N  
ATOM   1525  CA  ARG A 275      43.803  17.505  87.464  1.00 57.70           C  
ATOM   1526  C   ARG A 275      43.650  16.337  86.491  1.00 58.82           C  
ATOM   1527  O   ARG A 275      44.409  15.360  86.544  1.00 59.55           O  
ATOM   1528  CB  ARG A 275      43.105  17.168  88.781  1.00 58.45           C  
ATOM   1529  CG  ARG A 275      43.790  16.070  89.576  1.00 56.07           C  
ATOM   1530  CD  ARG A 275      42.767  15.103  90.109  1.00 58.03           C  
ATOM   1531  NE  ARG A 275      43.325  13.766  90.334  1.00 59.47           N  
ATOM   1532  CZ  ARG A 275      44.075  13.094  89.463  1.00 57.08           C  
ATOM   1533  NH1 ARG A 275      44.382  13.619  88.285  1.00 56.83           N1+
ATOM   1534  NH2 ARG A 275      44.502  11.885  89.765  1.00 56.13           N  
ATOM   1535  N   ARG A 276      42.668  16.443  85.599  1.00 57.83           N  
ATOM   1536  CA  ARG A 276      42.321  15.327  84.731  1.00 55.86           C  
ATOM   1537  C   ARG A 276      43.264  15.130  83.557  1.00 55.03           C  
ATOM   1538  O   ARG A 276      43.613  14.009  83.234  1.00 55.80           O  
ATOM   1539  CB  ARG A 276      40.881  15.474  84.262  1.00 53.71           C  
ATOM   1540  CG  ARG A 276      39.909  15.063  85.348  1.00 54.84           C  
ATOM   1541  CD  ARG A 276      38.506  15.565  85.130  1.00 55.47           C  
ATOM   1542  NE  ARG A 276      37.772  14.747  84.169  1.00 58.18           N  
ATOM   1543  CZ  ARG A 276      36.470  14.870  83.929  1.00 58.13           C  
ATOM   1544  NH1 ARG A 276      35.756  15.776  84.586  1.00 58.20           N1+
ATOM   1545  NH2 ARG A 276      35.886  14.099  83.019  1.00 59.29           N  
ATOM   1546  N   CYS A 277      43.713  16.208  82.939  1.00 54.13           N  
ATOM   1547  CA  CYS A 277      44.568  16.065  81.786  1.00 54.91           C  
ATOM   1548  C   CYS A 277      45.882  16.812  81.896  1.00 55.32           C  
ATOM   1549  O   CYS A 277      46.625  16.894  80.917  1.00 56.83           O  
ATOM   1550  CB  CYS A 277      43.822  16.524  80.545  1.00 58.28           C  
ATOM   1551  SG  CYS A 277      43.103  18.148  80.731  1.00 62.59           S  
ATOM   1552  N   PHE A 278      46.156  17.366  83.077  1.00 55.20           N  
ATOM   1553  CA  PHE A 278      47.483  17.877  83.436  1.00 52.99           C  
ATOM   1554  C   PHE A 278      47.915  19.054  82.589  1.00 53.28           C  
ATOM   1555  O   PHE A 278      49.040  19.089  82.089  1.00 52.82           O  
ATOM   1556  CB  PHE A 278      48.536  16.777  83.307  1.00 52.02           C  
ATOM   1557  CG  PHE A 278      48.114  15.462  83.883  1.00 51.74           C  
ATOM   1558  CD1 PHE A 278      47.437  15.403  85.088  1.00 53.12           C  
ATOM   1559  CD2 PHE A 278      48.397  14.283  83.220  1.00 50.88           C  
ATOM   1560  CE1 PHE A 278      47.051  14.180  85.620  1.00 53.71           C  
ATOM   1561  CE2 PHE A 278      48.017  13.071  83.745  1.00 51.86           C  
ATOM   1562  CZ  PHE A 278      47.345  13.014  84.945  1.00 51.63           C  
ATOM   1563  N   LYS A 279      47.022  20.018  82.429  1.00 54.27           N  
ATOM   1564  CA  LYS A 279      47.275  21.166  81.566  1.00 55.64           C  
ATOM   1565  C   LYS A 279      46.532  22.363  82.128  1.00 57.07           C  
ATOM   1566  O   LYS A 279      45.540  22.206  82.842  1.00 58.19           O  
ATOM   1567  CB  LYS A 279      46.783  20.886  80.142  1.00 55.19           C  
ATOM   1568  CG  LYS A 279      47.609  19.879  79.371  1.00 55.26           C  
ATOM   1569  CD  LYS A 279      47.068  19.657  77.976  1.00 55.53           C  
ATOM   1570  CE  LYS A 279      46.196  18.419  77.933  1.00 57.37           C  
ATOM   1571  NZ  LYS A 279      46.682  17.469  76.876  1.00 60.38           N1+
ATOM   1572  N   TYR A 280      47.005  23.560  81.812  1.00 57.43           N  
ATOM   1573  CA  TYR A 280      46.389  24.751  82.361  1.00 58.85           C  
ATOM   1574  C   TYR A 280      45.399  25.347  81.384  1.00 59.06           C  
ATOM   1575  O   TYR A 280      45.746  25.629  80.239  1.00 58.46           O  
ATOM   1576  CB  TYR A 280      47.465  25.776  82.718  1.00 60.60           C  
ATOM   1577  CG  TYR A 280      48.262  25.417  83.959  1.00 60.60           C  
ATOM   1578  CD1 TYR A 280      47.763  25.680  85.226  1.00 60.07           C  
ATOM   1579  CD2 TYR A 280      49.511  24.828  83.857  1.00 60.23           C  
ATOM   1580  CE1 TYR A 280      48.477  25.374  86.345  1.00 59.99           C  
ATOM   1581  CE2 TYR A 280      50.234  24.518  84.973  1.00 60.53           C  
ATOM   1582  CZ  TYR A 280      49.710  24.792  86.216  1.00 60.98           C  
ATOM   1583  OH  TYR A 280      50.418  24.468  87.342  1.00 61.98           O  
ATOM   1584  N   ASP A 281      44.163  25.533  81.842  1.00 60.24           N  
ATOM   1585  CA  ASP A 281      43.098  26.064  80.998  1.00 60.88           C  
ATOM   1586  C   ASP A 281      42.882  25.063  79.898  1.00 60.60           C  
ATOM   1587  O   ASP A 281      43.084  25.380  78.731  1.00 60.58           O  
ATOM   1588  CB  ASP A 281      43.523  27.392  80.367  1.00 63.56           C  
ATOM   1589  CG  ASP A 281      42.369  28.125  79.706  1.00 65.80           C  
ATOM   1590  OD1 ASP A 281      41.285  28.202  80.327  1.00 67.50           O  
ATOM   1591  OD2 ASP A 281      42.545  28.629  78.572  1.00 64.85           O1-
ATOM   1592  N   CYS A 282      42.494  23.848  80.264  1.00 60.65           N  
ATOM   1593  CA  CYS A 282      42.538  22.747  79.310  1.00 60.21           C  
ATOM   1594  C   CYS A 282      41.382  22.815  78.320  1.00 60.57           C  
ATOM   1595  O   CYS A 282      40.449  23.594  78.479  1.00 58.48           O  
ATOM   1596  CB  CYS A 282      42.503  21.406  80.033  1.00 58.36           C  
ATOM   1597  SG  CYS A 282      40.860  20.954  80.556  1.00 55.70           S  
ATOM   1598  N   PHE A 283      41.456  21.977  77.299  1.00 61.49           N  
ATOM   1599  CA  PHE A 283      40.518  22.043  76.203  1.00 62.92           C  
ATOM   1600  C   PHE A 283      39.346  21.055  76.328  1.00 63.08           C  
ATOM   1601  O   PHE A 283      38.545  20.927  75.412  1.00 63.78           O  
ATOM   1602  CB  PHE A 283      41.271  21.814  74.890  1.00 64.14           C  
ATOM   1603  CG  PHE A 283      42.212  22.941  74.511  1.00 65.21           C  
ATOM   1604  CD1 PHE A 283      41.800  24.263  74.567  1.00 66.28           C  
ATOM   1605  CD2 PHE A 283      43.480  22.668  74.023  1.00 65.88           C  
ATOM   1606  CE1 PHE A 283      42.631  25.286  74.138  1.00 66.01           C  
ATOM   1607  CE2 PHE A 283      44.313  23.690  73.592  1.00 65.10           C  
ATOM   1608  CZ  PHE A 283      43.885  24.997  73.649  1.00 65.15           C  
ATOM   1609  N   LEU A 284      39.236  20.367  77.458  1.00 62.58           N  
ATOM   1610  CA  LEU A 284      38.224  19.336  77.605  1.00 64.11           C  
ATOM   1611  C   LEU A 284      37.263  19.528  78.766  1.00 66.21           C  
ATOM   1612  O   LEU A 284      36.118  19.074  78.712  1.00 66.95           O  
ATOM   1613  CB  LEU A 284      38.892  17.969  77.743  1.00 65.25           C  
ATOM   1614  CG  LEU A 284      38.878  17.093  76.495  1.00 67.16           C  
ATOM   1615  CD1 LEU A 284      39.714  15.858  76.728  1.00 67.30           C  
ATOM   1616  CD2 LEU A 284      37.443  16.731  76.152  1.00 66.94           C  
ATOM   1617  N   HIS A 285      37.724  20.180  79.827  1.00 68.45           N  
ATOM   1618  CA  HIS A 285      37.040  20.091  81.111  1.00 71.35           C  
ATOM   1619  C   HIS A 285      36.645  21.436  81.711  1.00 75.96           C  
ATOM   1620  O   HIS A 285      37.447  22.105  82.375  1.00 76.15           O  
ATOM   1621  CB  HIS A 285      37.912  19.312  82.091  1.00 68.25           C  
ATOM   1622  CG  HIS A 285      38.110  17.884  81.703  1.00 62.99           C  
ATOM   1623  CD2 HIS A 285      37.257  16.836  81.713  1.00 61.58           C  
ATOM   1624  ND1 HIS A 285      39.286  17.414  81.164  1.00 61.17           N  
ATOM   1625  CE1 HIS A 285      39.149  16.141  80.851  1.00 62.08           C  
ATOM   1626  NE2 HIS A 285      37.926  15.764  81.175  1.00 62.50           N  
ATOM   1627  N   PRO A 286      35.381  21.832  81.499  1.00 79.89           N  
ATOM   1628  CA  PRO A 286      34.842  23.177  81.727  1.00 82.91           C  
ATOM   1629  C   PRO A 286      34.733  23.518  83.203  1.00 86.24           C  
ATOM   1630  O   PRO A 286      35.174  24.579  83.635  1.00 85.67           O  
ATOM   1631  CB  PRO A 286      33.479  23.130  81.053  1.00 81.87           C  
ATOM   1632  CG  PRO A 286      33.073  21.699  81.166  1.00 81.03           C  
ATOM   1633  CD  PRO A 286      34.339  20.901  81.034  1.00 80.69           C  
ATOM   1634  N   PHE A 287      34.136  22.609  83.968  1.00 90.88           N  
ATOM   1635  CA  PHE A 287      33.992  22.797  85.405  1.00 94.82           C  
ATOM   1636  C   PHE A 287      35.380  22.944  86.007  1.00 96.70           C  
ATOM   1637  O   PHE A 287      36.229  22.067  85.853  1.00 97.43           O  
ATOM   1638  CB  PHE A 287      33.280  21.593  86.034  1.00 96.53           C  
ATOM   1639  CG  PHE A 287      31.853  21.431  85.594  1.00 99.67           C  
ATOM   1640  CD1 PHE A 287      31.544  20.741  84.428  1.00100.97           C  
ATOM   1641  CD2 PHE A 287      30.818  21.960  86.349  1.00100.69           C  
ATOM   1642  CE1 PHE A 287      30.225  20.581  84.022  1.00101.50           C  
ATOM   1643  CE2 PHE A 287      29.496  21.804  85.950  1.00102.01           C  
ATOM   1644  CZ  PHE A 287      29.200  21.113  84.785  1.00101.98           C  
ATOM   1645  N   HIS A 288      35.619  24.060  86.683  1.00 98.97           N  
ATOM   1646  CA  HIS A 288      36.908  24.273  87.324  1.00100.82           C  
ATOM   1647  C   HIS A 288      37.120  23.250  88.431  1.00101.09           C  
ATOM   1648  O   HIS A 288      36.171  22.615  88.886  1.00101.36           O  
ATOM   1649  CB  HIS A 288      36.991  25.694  87.889  1.00102.32           C  
ATOM   1650  CG  HIS A 288      37.311  26.733  86.857  1.00103.33           C  
ATOM   1651  CD2 HIS A 288      37.331  28.085  86.928  1.00103.30           C  
ATOM   1652  ND1 HIS A 288      37.698  26.412  85.572  1.00103.93           N  
ATOM   1653  CE1 HIS A 288      37.944  27.521  84.897  1.00104.20           C  
ATOM   1654  NE2 HIS A 288      37.730  28.551  85.697  1.00104.17           N  
ATOM   1655  N   ALA A 289      38.370  23.093  88.856  1.00101.80           N  
ATOM   1656  CA  ALA A 289      38.744  22.049  89.808  1.00101.36           C  
ATOM   1657  C   ALA A 289      38.080  22.192  91.178  1.00101.13           C  
ATOM   1658  O   ALA A 289      37.982  23.285  91.742  1.00100.37           O  
ATOM   1659  CB  ALA A 289      40.265  22.009  89.967  1.00100.87           C  
ATOM   1660  N   THR A 290      37.625  21.059  91.696  1.00101.68           N  
ATOM   1661  CA  THR A 290      37.051  20.964  93.030  1.00102.28           C  
ATOM   1662  C   THR A 290      38.001  21.522  94.092  1.00102.57           C  
ATOM   1663  O   THR A 290      39.213  21.353  94.004  1.00102.79           O  
ATOM   1664  CB  THR A 290      36.734  19.493  93.348  1.00102.57           C  
ATOM   1665  CG2 THR A 290      36.648  19.277  94.834  1.00102.55           C  
ATOM   1666  OG1 THR A 290      35.514  19.111  92.699  1.00101.76           O  
ATOM   1667  N   PRO A 291      37.457  22.196  95.113  1.00102.38           N  
ATOM   1668  CA  PRO A 291      38.294  22.848  96.128  1.00101.83           C  
ATOM   1669  C   PRO A 291      39.210  21.872  96.871  1.00100.84           C  
ATOM   1670  O   PRO A 291      40.354  22.201  97.204  1.00100.10           O  
ATOM   1671  CB  PRO A 291      37.278  23.504  97.062  1.00102.29           C  
ATOM   1672  CG  PRO A 291      36.054  23.674  96.220  1.00102.56           C  
ATOM   1673  CD  PRO A 291      36.027  22.482  95.314  1.00102.85           C  
ATOM   1674  N   ASN A 292      38.698  20.672  97.126  1.00 99.78           N  
ATOM   1675  CA  ASN A 292      39.447  19.653  97.850  1.00 98.45           C  
ATOM   1676  C   ASN A 292      40.451  18.918  96.976  1.00 97.36           C  
ATOM   1677  O   ASN A 292      41.220  18.103  97.470  1.00 96.95           O  
ATOM   1678  CB  ASN A 292      38.491  18.632  98.467  1.00 99.21           C  
ATOM   1679  CG  ASN A 292      37.669  19.213  99.590  1.00100.04           C  
ATOM   1680  ND2 ASN A 292      36.627  18.496  99.991  1.00101.08           N  
ATOM   1681  OD1 ASN A 292      37.966  20.292 100.094  1.00100.33           O  
ATOM   1682  N   THR A 293      40.441  19.190  95.675  1.00 97.07           N  
ATOM   1683  CA  THR A 293      41.315  18.457  94.768  1.00 95.77           C  
ATOM   1684  C   THR A 293      42.718  19.037  94.778  1.00 94.40           C  
ATOM   1685  O   THR A 293      43.669  18.352  94.420  1.00 93.65           O  
ATOM   1686  CB  THR A 293      40.784  18.447  93.300  1.00 95.93           C  
ATOM   1687  CG2 THR A 293      39.367  17.910  93.242  1.00 94.87           C  
ATOM   1688  OG1 THR A 293      40.799  19.773  92.767  1.00 97.08           O  
ATOM   1689  N   TYR A 294      42.849  20.297  95.185  1.00 94.62           N  
ATOM   1690  CA  TYR A 294      44.171  20.894  95.360  1.00 94.97           C  
ATOM   1691  C   TYR A 294      44.563  21.049  96.827  1.00 94.20           C  
ATOM   1692  O   TYR A 294      45.227  22.009  97.205  1.00 95.06           O  
ATOM   1693  CB  TYR A 294      44.277  22.249  94.633  1.00 94.88           C  
ATOM   1694  CG  TYR A 294      43.121  23.201  94.833  1.00 95.37           C  
ATOM   1695  CD1 TYR A 294      43.120  24.118  95.875  1.00 95.77           C  
ATOM   1696  CD2 TYR A 294      42.044  23.202  93.961  1.00 95.56           C  
ATOM   1697  CE1 TYR A 294      42.077  25.009  96.039  1.00 96.62           C  
ATOM   1698  CE2 TYR A 294      40.996  24.087  94.118  1.00 96.78           C  
ATOM   1699  CZ  TYR A 294      41.017  24.987  95.158  1.00 97.03           C  
ATOM   1700  OH  TYR A 294      39.969  25.860  95.322  1.00 97.83           O  
ATOM   1701  N   LYS A 295      44.144  20.090  97.647  1.00 93.02           N  
ATOM   1702  CA  LYS A 295      44.670  19.947  98.995  1.00 92.25           C  
ATOM   1703  C   LYS A 295      44.765  18.469  99.335  1.00 91.23           C  
ATOM   1704  O   LYS A 295      43.857  17.700  99.021  1.00 90.94           O  
ATOM   1705  CB  LYS A 295      43.763  20.651 100.003  1.00 93.41           C  
ATOM   1706  CG  LYS A 295      42.516  19.883 100.385  1.00 93.87           C  
ATOM   1707  CD  LYS A 295      41.722  20.634 101.448  1.00 94.76           C  
ATOM   1708  CE  LYS A 295      42.553  21.740 102.097  1.00 94.95           C  
ATOM   1709  NZ  LYS A 295      42.604  22.988 101.271  1.00 94.34           N1+
ATOM   1710  N   ARG A 296      45.865  18.072  99.972  1.00 89.72           N  
ATOM   1711  CA  ARG A 296      46.165  16.655 100.140  1.00 88.07           C  
ATOM   1712  C   ARG A 296      46.135  16.178 101.580  1.00 87.79           C  
ATOM   1713  O   ARG A 296      46.256  14.978 101.828  1.00 87.75           O  
ATOM   1714  CB  ARG A 296      47.525  16.332  99.530  1.00 87.47           C  
ATOM   1715  CG  ARG A 296      48.667  17.172 100.054  1.00 85.79           C  
ATOM   1716  CD  ARG A 296      49.945  16.354 100.084  1.00 84.75           C  
ATOM   1717  NE  ARG A 296      50.537  16.177  98.767  1.00 85.17           N  
ATOM   1718  CZ  ARG A 296      50.968  15.026  98.259  1.00 85.91           C  
ATOM   1719  NH1 ARG A 296      50.882  13.897  98.950  1.00 86.69           N1+
ATOM   1720  NH2 ARG A 296      51.509  15.013  97.047  1.00 85.86           N  
TER    1721      ARG A 296 
ATOM   1722  N   TRP A 333      63.346  40.181 104.952  1.00 94.48           N  
ATOM   1723  CA  TRP A 333      62.783  39.306 103.932  1.00 94.89           C  
ATOM   1724  C   TRP A 333      61.825  40.089 103.023  1.00 95.84           C  
ATOM   1725  O   TRP A 333      60.996  40.883 103.502  1.00 95.65           O  
ATOM   1726  CB  TRP A 333      62.029  38.140 104.583  1.00 94.75           C  
ATOM   1727  CG  TRP A 333      62.887  37.179 105.352  1.00 94.54           C  
ATOM   1728  CD1 TRP A 333      63.882  37.490 106.220  1.00 94.59           C  
ATOM   1729  CD2 TRP A 333      62.790  35.747 105.352  1.00 94.71           C  
ATOM   1730  CE2 TRP A 333      63.758  35.262 106.249  1.00 94.29           C  
ATOM   1731  CE3 TRP A 333      61.977  34.830 104.681  1.00 94.48           C  
ATOM   1732  NE1 TRP A 333      64.413  36.346 106.766  1.00 94.71           N  
ATOM   1733  CZ2 TRP A 333      63.938  33.903 106.494  1.00 94.53           C  
ATOM   1734  CZ3 TRP A 333      62.158  33.477 104.927  1.00 94.58           C  
ATOM   1735  CH2 TRP A 333      63.130  33.028 105.825  1.00 94.20           C  
ATOM   1736  N   SER A 334      61.944  39.847 101.713  1.00 95.85           N  
ATOM   1737  CA  SER A 334      61.123  40.512 100.696  1.00 94.52           C  
ATOM   1738  C   SER A 334      59.935  39.647 100.295  1.00 94.62           C  
ATOM   1739  O   SER A 334      59.833  38.482 100.703  1.00 94.27           O  
ATOM   1740  CB  SER A 334      61.958  40.807  99.444  1.00 93.82           C  
ATOM   1741  OG  SER A 334      62.376  39.609  98.805  1.00 92.75           O  
ATOM   1742  N   GLY A 335      59.047  40.222  99.485  1.00 94.74           N  
ATOM   1743  CA  GLY A 335      57.957  39.456  98.902  1.00 94.20           C  
ATOM   1744  C   GLY A 335      58.386  38.076  98.432  1.00 94.01           C  
ATOM   1745  O   GLY A 335      57.898  37.061  98.934  1.00 93.40           O  
ATOM   1746  N   ALA A 336      59.311  38.042  97.475  1.00 94.05           N  
ATOM   1747  CA  ALA A 336      59.909  36.797  97.003  1.00 94.70           C  
ATOM   1748  C   ALA A 336      60.094  35.784  98.128  1.00 95.40           C  
ATOM   1749  O   ALA A 336      59.683  34.628  98.014  1.00 95.69           O  
ATOM   1750  CB  ALA A 336      61.259  37.085  96.345  1.00 94.80           C  
ATOM   1751  N   GLU A 337      60.710  36.222  99.219  1.00 96.09           N  
ATOM   1752  CA  GLU A 337      61.126  35.299 100.269  1.00 95.90           C  
ATOM   1753  C   GLU A 337      60.013  34.998 101.262  1.00 94.80           C  
ATOM   1754  O   GLU A 337      59.847  33.852 101.683  1.00 93.88           O  
ATOM   1755  CB  GLU A 337      62.348  35.861 101.003  1.00 97.05           C  
ATOM   1756  CG  GLU A 337      63.588  35.962 100.120  1.00 97.02           C  
ATOM   1757  CD  GLU A 337      64.707  36.753 100.762  1.00 97.18           C  
ATOM   1758  OE1 GLU A 337      64.411  37.745 101.471  1.00 96.55           O  
ATOM   1759  OE2 GLU A 337      65.881  36.375 100.551  1.00 96.52           O1-
ATOM   1760  N   ALA A 338      59.249  36.026 101.626  1.00 93.75           N  
ATOM   1761  CA  ALA A 338      58.187  35.872 102.617  1.00 93.85           C  
ATOM   1762  C   ALA A 338      57.059  35.008 102.063  1.00 93.65           C  
ATOM   1763  O   ALA A 338      56.647  34.022 102.685  1.00 93.63           O  
ATOM   1764  CB  ALA A 338      57.643  37.244 103.028  1.00 93.06           C  
ATOM   1765  N   SER A 339      56.567  35.378 100.884  1.00 93.02           N  
ATOM   1766  CA  SER A 339      55.529  34.600 100.233  1.00 91.16           C  
ATOM   1767  C   SER A 339      55.980  33.157 100.057  1.00 90.40           C  
ATOM   1768  O   SER A 339      55.301  32.238 100.511  1.00 90.75           O  
ATOM   1769  CB  SER A 339      55.175  35.222  98.885  1.00 90.11           C  
ATOM   1770  OG  SER A 339      54.400  36.391  99.074  1.00 88.82           O  
ATOM   1771  N   MET A 340      57.130  32.954  99.423  1.00 89.25           N  
ATOM   1772  CA  MET A 340      57.610  31.598  99.185  1.00 90.07           C  
ATOM   1773  C   MET A 340      57.725  30.828 100.498  1.00 90.28           C  
ATOM   1774  O   MET A 340      57.724  29.591 100.514  1.00 89.61           O  
ATOM   1775  CB  MET A 340      58.970  31.620  98.477  1.00 91.28           C  
ATOM   1776  CG  MET A 340      59.530  30.218  98.117  1.00 93.76           C  
ATOM   1777  SD  MET A 340      58.678  29.271  96.759  1.00 93.89           S  
ATOM   1778  CE  MET A 340      58.898  30.422  95.385  1.00 94.75           C  
ATOM   1779  N   PHE A 341      57.824  31.567 101.601  1.00 90.56           N  
ATOM   1780  CA  PHE A 341      57.924  30.958 102.922  1.00 89.53           C  
ATOM   1781  C   PHE A 341      56.605  30.272 103.285  1.00 89.74           C  
ATOM   1782  O   PHE A 341      56.586  29.090 103.665  1.00 88.59           O  
ATOM   1783  CB  PHE A 341      58.274  32.026 103.972  1.00 87.82           C  
ATOM   1784  CG  PHE A 341      58.167  31.538 105.390  1.00 85.76           C  
ATOM   1785  CD1 PHE A 341      59.113  30.666 105.911  1.00 83.92           C  
ATOM   1786  CD2 PHE A 341      57.092  31.909 106.184  1.00 85.00           C  
ATOM   1787  CE1 PHE A 341      58.986  30.172 107.184  1.00 82.24           C  
ATOM   1788  CE2 PHE A 341      56.960  31.415 107.462  1.00 83.56           C  
ATOM   1789  CZ  PHE A 341      57.910  30.543 107.961  1.00 83.11           C  
ATOM   1790  N   ARG A 342      55.507  31.015 103.149  1.00 89.88           N  
ATOM   1791  CA  ARG A 342      54.186  30.504 103.506  1.00 91.06           C  
ATOM   1792  C   ARG A 342      53.721  29.393 102.560  1.00 89.84           C  
ATOM   1793  O   ARG A 342      53.110  28.413 102.983  1.00 90.05           O  
ATOM   1794  CB  ARG A 342      53.166  31.642 103.508  1.00 92.57           C  
ATOM   1795  CG  ARG A 342      53.593  32.833 104.332  1.00 94.44           C  
ATOM   1796  CD  ARG A 342      53.541  34.093 103.497  1.00 97.94           C  
ATOM   1797  NE  ARG A 342      54.288  35.182 104.118  1.00101.17           N  
ATOM   1798  CZ  ARG A 342      53.742  36.133 104.875  1.00102.81           C  
ATOM   1799  NH1 ARG A 342      52.432  36.133 105.107  1.00102.63           N1+
ATOM   1800  NH2 ARG A 342      54.509  37.083 105.404  1.00103.09           N  
ATOM   1801  N   VAL A 343      54.017  29.538 101.280  1.00 88.48           N  
ATOM   1802  CA  VAL A 343      53.735  28.460 100.351  1.00 87.89           C  
ATOM   1803  C   VAL A 343      54.448  27.176 100.783  1.00 87.10           C  
ATOM   1804  O   VAL A 343      53.833  26.112 100.848  1.00 87.18           O  
ATOM   1805  CB  VAL A 343      54.170  28.824  98.906  1.00 87.61           C  
ATOM   1806  CG1 VAL A 343      53.886  27.656  97.977  1.00 87.14           C  
ATOM   1807  CG2 VAL A 343      53.425  30.076  98.428  1.00 87.09           C  
ATOM   1808  N   LEU A 344      55.737  27.279 101.094  1.00 86.47           N  
ATOM   1809  CA  LEU A 344      56.554  26.098 101.348  1.00 86.18           C  
ATOM   1810  C   LEU A 344      56.278  25.413 102.694  1.00 86.59           C  
ATOM   1811  O   LEU A 344      56.503  24.205 102.843  1.00 84.23           O  
ATOM   1812  CB  LEU A 344      58.033  26.466 101.238  1.00 86.04           C  
ATOM   1813  CG  LEU A 344      58.601  26.503  99.816  1.00 86.83           C  
ATOM   1814  CD1 LEU A 344      59.915  27.264  99.797  1.00 87.08           C  
ATOM   1815  CD2 LEU A 344      58.799  25.080  99.304  1.00 86.10           C  
ATOM   1816  N   ILE A 345      55.787  26.177 103.671  1.00 87.77           N  
ATOM   1817  CA  ILE A 345      55.430  25.598 104.967  1.00 88.25           C  
ATOM   1818  C   ILE A 345      54.127  24.816 104.866  1.00 88.21           C  
ATOM   1819  O   ILE A 345      53.932  23.828 105.570  1.00 88.00           O  
ATOM   1820  CB  ILE A 345      55.276  26.679 106.079  1.00 87.77           C  
ATOM   1821  CG1 ILE A 345      54.158  27.646 105.733  1.00 86.61           C  
ATOM   1822  CG2 ILE A 345      56.568  27.455 106.250  1.00 88.86           C  
ATOM   1823  CD1 ILE A 345      53.905  28.653 106.827  1.00 86.32           C  
ATOM   1824  N   GLY A 346      53.238  25.260 103.982  1.00 88.48           N  
ATOM   1825  CA  GLY A 346      52.029  24.505 103.707  1.00 88.19           C  
ATOM   1826  C   GLY A 346      52.312  23.156 103.059  1.00 87.99           C  
ATOM   1827  O   GLY A 346      51.419  22.331 102.914  1.00 88.01           O  
ATOM   1828  N   THR A 347      53.559  22.927 102.672  1.00 87.87           N  
ATOM   1829  CA  THR A 347      53.939  21.689 102.006  1.00 87.35           C  
ATOM   1830  C   THR A 347      54.975  20.935 102.832  1.00 88.50           C  
ATOM   1831  O   THR A 347      54.957  19.705 102.914  1.00 88.14           O  
ATOM   1832  CB  THR A 347      54.539  21.987 100.627  1.00 86.32           C  
ATOM   1833  CG2 THR A 347      55.049  20.711  99.978  1.00 84.74           C  
ATOM   1834  OG1 THR A 347      53.546  22.612  99.802  1.00 84.41           O  
ATOM   1835  N   TYR A 348      55.885  21.695 103.432  1.00 89.56           N  
ATOM   1836  CA  TYR A 348      56.972  21.134 104.222  1.00 90.62           C  
ATOM   1837  C   TYR A 348      56.707  21.316 105.720  1.00 91.75           C  
ATOM   1838  O   TYR A 348      57.275  20.607 106.553  1.00 92.02           O  
ATOM   1839  CB  TYR A 348      58.292  21.805 103.834  1.00 89.67           C  
ATOM   1840  CG  TYR A 348      58.871  21.316 102.526  1.00 89.46           C  
ATOM   1841  CD1 TYR A 348      59.855  20.340 102.512  1.00 89.10           C  
ATOM   1842  CD2 TYR A 348      58.450  21.842 101.303  1.00 89.71           C  
ATOM   1843  CE1 TYR A 348      60.412  19.901 101.327  1.00 89.23           C  
ATOM   1844  CE2 TYR A 348      59.004  21.404 100.106  1.00 88.52           C  
ATOM   1845  CZ  TYR A 348      59.989  20.433 100.133  1.00 89.08           C  
ATOM   1846  OH  TYR A 348      60.587  20.002  98.976  1.00 88.89           O  
ATOM   1847  N   TYR A 349      55.844  22.274 106.048  1.00 92.43           N  
ATOM   1848  CA  TYR A 349      55.347  22.453 107.407  1.00 93.27           C  
ATOM   1849  C   TYR A 349      56.338  23.107 108.347  1.00 93.99           C  
ATOM   1850  O   TYR A 349      56.355  24.332 108.469  1.00 93.98           O  
ATOM   1851  CB  TYR A 349      54.876  21.114 107.975  1.00 93.94           C  
ATOM   1852  CG  TYR A 349      53.624  20.620 107.285  1.00 95.31           C  
ATOM   1853  CD1 TYR A 349      52.401  21.246 107.499  1.00 94.83           C  
ATOM   1854  CD2 TYR A 349      53.672  19.563 106.381  1.00 94.92           C  
ATOM   1855  CE1 TYR A 349      51.261  20.838 106.828  1.00 95.22           C  
ATOM   1856  CE2 TYR A 349      52.537  19.146 105.703  1.00 95.24           C  
ATOM   1857  CZ  TYR A 349      51.333  19.788 105.927  1.00 95.71           C  
ATOM   1858  OH  TYR A 349      50.206  19.395 105.230  1.00 95.08           O  
ATOM   1859  N   ASP A 350      57.157  22.301 109.016  1.00 94.52           N  
ATOM   1860  CA  ASP A 350      58.121  22.850 109.963  1.00 94.62           C  
ATOM   1861  C   ASP A 350      59.578  22.491 109.692  1.00 94.51           C  
ATOM   1862  O   ASP A 350      60.465  23.101 110.276  1.00 96.09           O  
ATOM   1863  CB  ASP A 350      57.747  22.466 111.410  1.00 94.46           C  
ATOM   1864  CG  ASP A 350      57.310  21.008 111.553  1.00 94.72           C  
ATOM   1865  OD1 ASP A 350      56.307  20.770 112.264  1.00 93.32           O  
ATOM   1866  OD2 ASP A 350      57.957  20.106 110.967  1.00 93.37           O1-
ATOM   1867  N   ASN A 351      59.828  21.515 108.817  1.00 93.34           N  
ATOM   1868  CA  ASN A 351      61.200  21.134 108.452  1.00 92.94           C  
ATOM   1869  C   ASN A 351      61.932  22.289 107.746  1.00 93.57           C  
ATOM   1870  O   ASN A 351      62.374  22.155 106.606  1.00 94.19           O  
ATOM   1871  CB  ASN A 351      61.171  19.888 107.547  1.00 91.68           C  
ATOM   1872  CG  ASN A 351      62.552  19.499 107.013  1.00 90.99           C  
ATOM   1873  ND2 ASN A 351      62.594  18.450 106.196  1.00 89.93           N  
ATOM   1874  OD1 ASN A 351      63.561  20.131 107.328  1.00 91.06           O  
ATOM   1875  N   PHE A 352      62.067  23.418 108.437  1.00 94.08           N  
ATOM   1876  CA  PHE A 352      62.615  24.640 107.852  1.00 94.18           C  
ATOM   1877  C   PHE A 352      64.009  24.416 107.239  1.00 93.64           C  
ATOM   1878  O   PHE A 352      64.484  25.229 106.441  1.00 92.75           O  
ATOM   1879  CB  PHE A 352      62.688  25.738 108.920  1.00 95.67           C  
ATOM   1880  CG  PHE A 352      61.414  25.917 109.717  1.00 97.68           C  
ATOM   1881  CD1 PHE A 352      60.323  26.577 109.176  1.00 98.62           C  
ATOM   1882  CD2 PHE A 352      61.330  25.475 111.032  1.00 99.04           C  
ATOM   1883  CE1 PHE A 352      59.168  26.799 109.934  1.00 98.85           C  
ATOM   1884  CE2 PHE A 352      60.176  25.692 111.792  1.00 99.41           C  
ATOM   1885  CZ  PHE A 352      59.097  26.357 111.238  1.00 98.45           C  
ATOM   1886  N   CYS A 353      64.655  23.315 107.619  1.00 93.24           N  
ATOM   1887  CA  CYS A 353      65.922  22.907 107.008  1.00 93.47           C  
ATOM   1888  C   CYS A 353      65.725  22.854 105.497  1.00 92.82           C  
ATOM   1889  O   CYS A 353      66.475  23.470 104.734  1.00 93.33           O  
ATOM   1890  CB  CYS A 353      66.363  21.512 107.515  1.00 94.79           C  
ATOM   1891  SG  CYS A 353      67.246  21.438 109.138  1.00 96.33           S  
ATOM   1892  N   ALA A 354      64.699  22.115 105.078  1.00 91.37           N  
ATOM   1893  CA  ALA A 354      64.331  22.015 103.670  1.00 88.57           C  
ATOM   1894  C   ALA A 354      63.763  23.338 103.142  1.00 86.99           C  
ATOM   1895  O   ALA A 354      64.123  23.775 102.047  1.00 86.47           O  
ATOM   1896  CB  ALA A 354      63.321  20.888 103.479  1.00 87.47           C  
ATOM   1897  N   ILE A 355      62.888  23.976 103.918  1.00 85.07           N  
ATOM   1898  CA  ILE A 355      62.348  25.271 103.522  1.00 84.36           C  
ATOM   1899  C   ILE A 355      63.490  26.234 103.276  1.00 86.46           C  
ATOM   1900  O   ILE A 355      63.353  27.213 102.537  1.00 85.75           O  
ATOM   1901  CB  ILE A 355      61.450  25.877 104.602  1.00 82.20           C  
ATOM   1902  CG1 ILE A 355      60.244  24.969 104.844  1.00 81.10           C  
ATOM   1903  CG2 ILE A 355      60.996  27.265 104.174  1.00 79.65           C  
ATOM   1904  CD1 ILE A 355      59.155  25.621 105.668  1.00 79.30           C  
ATOM   1905  N   ALA A 356      64.625  25.947 103.907  1.00 89.28           N  
ATOM   1906  CA  ALA A 356      65.825  26.756 103.729  1.00 91.21           C  
ATOM   1907  C   ALA A 356      66.419  26.466 102.362  1.00 92.18           C  
ATOM   1908  O   ALA A 356      66.613  27.385 101.562  1.00 93.18           O  
ATOM   1909  CB  ALA A 356      66.843  26.441 104.820  1.00 91.16           C  
ATOM   1910  N   ARG A 357      66.692  25.187 102.098  1.00 92.81           N  
ATOM   1911  CA  ARG A 357      67.218  24.750 100.805  1.00 93.77           C  
ATOM   1912  C   ARG A 357      66.425  25.319  99.618  1.00 93.46           C  
ATOM   1913  O   ARG A 357      66.995  25.693  98.594  1.00 93.12           O  
ATOM   1914  CB  ARG A 357      67.211  23.221 100.730  1.00 95.68           C  
ATOM   1915  CG  ARG A 357      67.773  22.665  99.430  1.00 98.28           C  
ATOM   1916  CD  ARG A 357      67.206  21.296  99.117  1.00101.24           C  
ATOM   1917  NE  ARG A 357      67.754  20.251  99.981  1.00105.10           N  
ATOM   1918  CZ  ARG A 357      67.256  19.911 101.170  1.00107.01           C  
ATOM   1919  NH1 ARG A 357      66.189  20.537 101.656  1.00107.72           N1+
ATOM   1920  NH2 ARG A 357      67.816  18.929 101.872  1.00107.52           N  
ATOM   1921  N   LEU A 358      65.107  25.391  99.763  1.00 93.31           N  
ATOM   1922  CA  LEU A 358      64.250  25.817  98.666  1.00 92.71           C  
ATOM   1923  C   LEU A 358      64.075  27.330  98.581  1.00 92.64           C  
ATOM   1924  O   LEU A 358      64.066  27.885  97.485  1.00 93.15           O  
ATOM   1925  CB  LEU A 358      62.884  25.128  98.779  1.00 92.41           C  
ATOM   1926  CG  LEU A 358      62.944  23.602  98.647  1.00 91.29           C  
ATOM   1927  CD1 LEU A 358      61.700  22.996  99.238  1.00 90.61           C  
ATOM   1928  CD2 LEU A 358      63.107  23.210  97.193  1.00 89.84           C  
ATOM   1929  N   ILE A 359      63.936  28.004  99.719  1.00 92.83           N  
ATOM   1930  CA  ILE A 359      63.864  29.461  99.694  1.00 92.78           C  
ATOM   1931  C   ILE A 359      65.223  30.010  99.274  1.00 93.10           C  
ATOM   1932  O   ILE A 359      65.360  31.199  98.980  1.00 92.97           O  
ATOM   1933  CB  ILE A 359      63.492  30.063 101.072  1.00 92.82           C  
ATOM   1934  CG1 ILE A 359      62.178  29.467 101.580  1.00 92.15           C  
ATOM   1935  CG2 ILE A 359      63.324  31.582 100.945  1.00 91.82           C  
ATOM   1936  CD1 ILE A 359      61.601  30.201 102.783  1.00 91.98           C  
ATOM   1937  N   GLY A 360      66.226  29.132  99.257  1.00 93.15           N  
ATOM   1938  CA  GLY A 360      67.514  29.471  98.674  1.00 94.29           C  
ATOM   1939  C   GLY A 360      68.450  30.336  99.513  1.00 95.00           C  
ATOM   1940  O   GLY A 360      69.524  29.890  99.927  1.00 95.80           O  
ATOM   1941  N   THR A 361      68.055  31.581  99.755  1.00 93.66           N  
ATOM   1942  CA  THR A 361      68.904  32.510 100.476  1.00 92.72           C  
ATOM   1943  C   THR A 361      68.362  32.793 101.875  1.00 92.68           C  
ATOM   1944  O   THR A 361      68.056  33.940 102.226  1.00 92.35           O  
ATOM   1945  CB  THR A 361      69.043  33.822  99.701  1.00 93.77           C  
ATOM   1946  CG2 THR A 361      69.952  33.632  98.487  1.00 91.69           C  
ATOM   1947  OG1 THR A 361      67.741  34.264  99.285  1.00 94.17           O  
ATOM   1948  N   LYS A 362      68.236  31.723 102.658  1.00 91.43           N  
ATOM   1949  CA  LYS A 362      67.986  31.798 104.096  1.00 89.19           C  
ATOM   1950  C   LYS A 362      68.488  30.483 104.689  1.00 89.83           C  
ATOM   1951  O   LYS A 362      69.090  29.676 103.974  1.00 89.96           O  
ATOM   1952  CB  LYS A 362      66.490  31.983 104.378  1.00 86.19           C  
ATOM   1953  CG  LYS A 362      65.922  33.298 103.871  1.00 81.08           C  
ATOM   1954  CD  LYS A 362      66.556  34.466 104.588  1.00 78.98           C  
ATOM   1955  CE  LYS A 362      66.064  35.793 104.051  1.00 76.48           C  
ATOM   1956  NZ  LYS A 362      66.954  36.296 102.981  1.00 75.23           N1+
ATOM   1957  N   THR A 363      68.251  30.265 105.980  1.00 90.72           N  
ATOM   1958  CA  THR A 363      68.877  29.148 106.691  1.00 91.02           C  
ATOM   1959  C   THR A 363      67.925  28.472 107.686  1.00 91.15           C  
ATOM   1960  O   THR A 363      66.897  29.055 108.058  1.00 90.65           O  
ATOM   1961  CB  THR A 363      70.127  29.633 107.455  1.00 91.63           C  
ATOM   1962  CG2 THR A 363      71.182  30.152 106.479  1.00 90.54           C  
ATOM   1963  OG1 THR A 363      69.753  30.683 108.362  1.00 91.89           O  
ATOM   1964  N   CYS A 364      68.267  27.248 108.109  1.00 90.62           N  
ATOM   1965  CA  CYS A 364      67.534  26.585 109.186  1.00 89.88           C  
ATOM   1966  C   CYS A 364      67.020  27.687 110.094  1.00 93.09           C  
ATOM   1967  O   CYS A 364      65.821  27.964 110.138  1.00 93.01           O  
ATOM   1968  CB  CYS A 364      68.452  25.676 110.001  1.00 86.98           C  
ATOM   1969  SG  CYS A 364      68.669  23.986 109.419  1.00 80.85           S  
ATOM   1970  N   ARG A 365      67.958  28.338 110.783  1.00 96.38           N  
ATOM   1971  CA  ARG A 365      67.656  29.396 111.750  1.00 98.74           C  
ATOM   1972  C   ARG A 365      66.723  30.462 111.181  1.00 99.86           C  
ATOM   1973  O   ARG A 365      65.566  30.552 111.586  1.00100.31           O  
ATOM   1974  CB  ARG A 365      68.949  30.082 112.233  1.00 99.81           C  
ATOM   1975  CG  ARG A 365      69.967  29.182 112.958  1.00100.43           C  
ATOM   1976  CD  ARG A 365      71.179  30.005 113.449  1.00100.53           C  
ATOM   1977  NE  ARG A 365      72.475  29.433 113.058  1.00101.05           N  
ATOM   1978  CZ  ARG A 365      73.286  29.947 112.129  1.00100.22           C  
ATOM   1979  NH1 ARG A 365      72.946  31.056 111.480  1.00 99.99           N1+
ATOM   1980  NH2 ARG A 365      74.441  29.353 111.848  1.00 97.39           N  
ATOM   1981  N   GLN A 366      67.229  31.269 110.251  1.00101.00           N  
ATOM   1982  CA  GLN A 366      66.500  32.451 109.793  1.00102.23           C  
ATOM   1983  C   GLN A 366      65.036  32.153 109.492  1.00103.44           C  
ATOM   1984  O   GLN A 366      64.161  32.984 109.756  1.00103.00           O  
ATOM   1985  CB  GLN A 366      67.165  33.039 108.548  1.00102.37           C  
ATOM   1986  CG  GLN A 366      68.496  33.717 108.817  1.00102.55           C  
ATOM   1987  CD  GLN A 366      69.190  34.163 107.540  1.00102.69           C  
ATOM   1988  NE2 GLN A 366      69.243  35.477 107.315  1.00101.60           N  
ATOM   1989  OE1 GLN A 366      69.674  33.334 106.767  1.00102.31           O  
ATOM   1990  N   VAL A 367      64.777  30.967 108.939  1.00104.72           N  
ATOM   1991  CA  VAL A 367      63.412  30.531 108.637  1.00106.01           C  
ATOM   1992  C   VAL A 367      62.662  30.301 109.954  1.00106.39           C  
ATOM   1993  O   VAL A 367      61.609  30.893 110.204  1.00106.30           O  
ATOM   1994  CB  VAL A 367      63.409  29.206 107.795  1.00106.38           C  
ATOM   1995  CG1 VAL A 367      61.984  28.819 107.430  1.00105.93           C  
ATOM   1996  CG2 VAL A 367      64.244  29.376 106.521  1.00106.19           C  
ATOM   1997  N   TYR A 368      63.232  29.443 110.794  1.00107.27           N  
ATOM   1998  CA  TYR A 368      62.744  29.201 112.151  1.00107.53           C  
ATOM   1999  C   TYR A 368      62.291  30.498 112.835  1.00107.05           C  
ATOM   2000  O   TYR A 368      61.262  30.542 113.513  1.00106.17           O  
ATOM   2001  CB  TYR A 368      63.865  28.549 112.963  1.00108.52           C  
ATOM   2002  CG  TYR A 368      63.413  27.895 114.242  1.00109.98           C  
ATOM   2003  CD1 TYR A 368      63.291  26.514 114.329  1.00110.60           C  
ATOM   2004  CD2 TYR A 368      63.092  28.657 115.358  1.00110.58           C  
ATOM   2005  CE1 TYR A 368      62.858  25.911 115.490  1.00111.73           C  
ATOM   2006  CE2 TYR A 368      62.658  28.065 116.524  1.00111.44           C  
ATOM   2007  CZ  TYR A 368      62.541  26.689 116.587  1.00112.04           C  
ATOM   2008  OH  TYR A 368      62.101  26.085 117.747  1.00112.70           O  
ATOM   2009  N   GLU A 369      63.076  31.552 112.644  1.00107.64           N  
ATOM   2010  CA  GLU A 369      62.827  32.842 113.280  1.00108.31           C  
ATOM   2011  C   GLU A 369      61.680  33.588 112.588  1.00108.40           C  
ATOM   2012  O   GLU A 369      60.844  34.222 113.248  1.00108.01           O  
ATOM   2013  CB  GLU A 369      64.109  33.687 113.241  1.00108.73           C  
ATOM   2014  CG  GLU A 369      65.370  32.897 113.610  1.00110.19           C  
ATOM   2015  CD  GLU A 369      66.633  33.751 113.684  1.00111.04           C  
ATOM   2016  OE1 GLU A 369      67.736  33.166 113.815  1.00110.98           O  
ATOM   2017  OE2 GLU A 369      66.526  34.998 113.614  1.00111.37           O1-
ATOM   2018  N   PHE A 370      61.641  33.504 111.258  1.00107.97           N  
ATOM   2019  CA  PHE A 370      60.573  34.136 110.490  1.00107.24           C  
ATOM   2020  C   PHE A 370      59.239  33.471 110.814  1.00106.66           C  
ATOM   2021  O   PHE A 370      58.204  34.141 110.901  1.00106.95           O  
ATOM   2022  CB  PHE A 370      60.849  34.034 108.985  1.00106.59           C  
ATOM   2023  CG  PHE A 370      60.101  35.051 108.167  1.00106.16           C  
ATOM   2024  CD1 PHE A 370      58.751  34.888 107.892  1.00105.57           C  
ATOM   2025  CD2 PHE A 370      60.743  36.190 107.703  1.00106.26           C  
ATOM   2026  CE1 PHE A 370      58.053  35.841 107.174  1.00105.28           C  
ATOM   2027  CE2 PHE A 370      60.053  37.148 106.984  1.00105.78           C  
ATOM   2028  CZ  PHE A 370      58.705  36.972 106.720  1.00106.08           C  
ATOM   2029  N   ARG A 371      59.278  32.154 111.000  1.00105.42           N  
ATOM   2030  CA  ARG A 371      58.101  31.386 111.391  1.00105.17           C  
ATOM   2031  C   ARG A 371      57.440  31.996 112.629  1.00104.67           C  
ATOM   2032  O   ARG A 371      56.252  32.345 112.619  1.00103.41           O  
ATOM   2033  CB  ARG A 371      58.509  29.930 111.671  1.00106.05           C  
ATOM   2034  CG  ARG A 371      57.583  29.176 112.614  1.00107.51           C  
ATOM   2035  CD  ARG A 371      56.202  28.958 112.009  1.00108.59           C  
ATOM   2036  NE  ARG A 371      55.232  28.477 112.994  1.00109.52           N  
ATOM   2037  CZ  ARG A 371      55.385  27.377 113.729  1.00109.58           C  
ATOM   2038  NH1 ARG A 371      56.477  26.628 113.602  1.00109.63           N1+
ATOM   2039  NH2 ARG A 371      54.443  27.018 114.590  1.00109.21           N  
ATOM   2040  N   VAL A 372      58.230  32.138 113.689  1.00104.33           N  
ATOM   2041  CA  VAL A 372      57.710  32.538 114.985  1.00103.36           C  
ATOM   2042  C   VAL A 372      57.028  33.902 114.912  1.00102.90           C  
ATOM   2043  O   VAL A 372      55.893  34.061 115.363  1.00102.36           O  
ATOM   2044  CB  VAL A 372      58.835  32.589 116.027  1.00103.01           C  
ATOM   2045  CG1 VAL A 372      58.241  32.747 117.419  1.00102.30           C  
ATOM   2046  CG2 VAL A 372      59.689  31.329 115.922  1.00102.27           C  
ATOM   2047  N   LYS A 373      57.716  34.881 114.334  1.00102.72           N  
ATOM   2048  CA  LYS A 373      57.141  36.214 114.189  1.00103.04           C  
ATOM   2049  C   LYS A 373      55.852  36.165 113.353  1.00103.31           C  
ATOM   2050  O   LYS A 373      55.422  35.097 112.893  1.00102.67           O  
ATOM   2051  CB  LYS A 373      58.152  37.160 113.530  1.00102.98           C  
ATOM   2052  CG  LYS A 373      57.709  38.627 113.512  1.00103.25           C  
ATOM   2053  CD  LYS A 373      58.487  39.463 112.491  1.00103.02           C  
ATOM   2054  CE  LYS A 373      59.988  39.420 112.747  1.00103.19           C  
ATOM   2055  NZ  LYS A 373      60.755  40.243 111.771  1.00102.65           N1+
TER    2056      LYS A 373 
ATOM   2057  N   VAL A 414      22.559   7.779  79.959  1.00 57.61           N  
ATOM   2058  CA  VAL A 414      24.000   7.937  80.143  1.00 59.55           C  
ATOM   2059  C   VAL A 414      24.457   9.370  80.369  1.00 61.47           C  
ATOM   2060  O   VAL A 414      24.359  10.220  79.479  1.00 61.88           O  
ATOM   2061  CB  VAL A 414      24.784   7.425  78.949  1.00 58.80           C  
ATOM   2062  CG1 VAL A 414      26.254   7.755  79.142  1.00 57.79           C  
ATOM   2063  CG2 VAL A 414      24.592   5.919  78.807  1.00 60.20           C  
ATOM   2064  N   TYR A 415      24.990   9.636  81.557  1.00 63.38           N  
ATOM   2065  CA  TYR A 415      25.393  10.992  81.907  1.00 62.33           C  
ATOM   2066  C   TYR A 415      26.897  11.198  81.932  1.00 59.98           C  
ATOM   2067  O   TYR A 415      27.654  10.289  82.229  1.00 58.37           O  
ATOM   2068  CB  TYR A 415      24.794  11.351  83.248  1.00 65.40           C  
ATOM   2069  CG  TYR A 415      23.292  11.397  83.210  1.00 69.11           C  
ATOM   2070  CD1 TYR A 415      22.624  12.612  83.078  1.00 71.25           C  
ATOM   2071  CD2 TYR A 415      22.538  10.237  83.309  1.00 70.15           C  
ATOM   2072  CE1 TYR A 415      21.248  12.676  83.049  1.00 71.55           C  
ATOM   2073  CE2 TYR A 415      21.156  10.287  83.282  1.00 73.22           C  
ATOM   2074  CZ  TYR A 415      20.516  11.516  83.152  1.00 73.54           C  
ATOM   2075  OH  TYR A 415      19.138  11.594  83.137  1.00 75.36           O  
ATOM   2076  N   ASN A 416      27.327  12.404  81.602  1.00 60.12           N  
ATOM   2077  CA  ASN A 416      28.747  12.709  81.550  1.00 60.49           C  
ATOM   2078  C   ASN A 416      29.300  12.652  82.970  1.00 61.34           C  
ATOM   2079  O   ASN A 416      28.570  12.895  83.931  1.00 60.92           O  
ATOM   2080  CB  ASN A 416      28.959  14.095  80.953  1.00 59.91           C  
ATOM   2081  CG  ASN A 416      30.406  14.385  80.665  1.00 62.23           C  
ATOM   2082  ND2 ASN A 416      30.932  15.422  81.295  1.00 64.16           N  
ATOM   2083  OD1 ASN A 416      31.053  13.684  79.884  1.00 64.41           O  
ATOM   2084  N   TYR A 417      30.576  12.309  83.113  1.00 60.83           N  
ATOM   2085  CA  TYR A 417      31.147  12.156  84.442  1.00 60.65           C  
ATOM   2086  C   TYR A 417      31.763  13.454  84.933  1.00 61.11           C  
ATOM   2087  O   TYR A 417      32.430  14.160  84.180  1.00 62.35           O  
ATOM   2088  CB  TYR A 417      32.206  11.050  84.457  1.00 60.21           C  
ATOM   2089  CG  TYR A 417      33.133  11.130  85.649  1.00 59.57           C  
ATOM   2090  CD1 TYR A 417      32.694  10.782  86.918  1.00 59.67           C  
ATOM   2091  CD2 TYR A 417      34.431  11.599  85.515  1.00 58.70           C  
ATOM   2092  CE1 TYR A 417      33.524  10.905  88.022  1.00 58.58           C  
ATOM   2093  CE2 TYR A 417      35.266  11.727  86.609  1.00 57.99           C  
ATOM   2094  CZ  TYR A 417      34.805  11.377  87.861  1.00 58.39           C  
ATOM   2095  OH  TYR A 417      35.623  11.494  88.959  1.00 58.58           O  
ATOM   2096  N   GLN A 418      31.525  13.757  86.203  1.00 61.88           N  
ATOM   2097  CA  GLN A 418      32.077  14.937  86.851  1.00 62.51           C  
ATOM   2098  C   GLN A 418      32.446  14.542  88.270  1.00 60.27           C  
ATOM   2099  O   GLN A 418      31.632  13.966  88.988  1.00 58.65           O  
ATOM   2100  CB  GLN A 418      31.033  16.057  86.886  1.00 66.48           C  
ATOM   2101  CG  GLN A 418      31.607  17.438  86.644  1.00 74.83           C  
ATOM   2102  CD  GLN A 418      32.207  17.572  85.243  1.00 79.96           C  
ATOM   2103  NE2 GLN A 418      31.561  16.945  84.261  1.00 78.83           N  
ATOM   2104  OE1 GLN A 418      33.238  18.231  85.048  1.00 83.33           O  
ATOM   2105  N   PRO A 419      33.676  14.856  88.699  1.00 59.42           N  
ATOM   2106  CA  PRO A 419      34.154  14.462  90.026  1.00 58.15           C  
ATOM   2107  C   PRO A 419      33.244  14.991  91.116  1.00 59.94           C  
ATOM   2108  O   PRO A 419      32.796  16.131  91.066  1.00 60.14           O  
ATOM   2109  CB  PRO A 419      35.538  15.079  90.102  1.00 56.52           C  
ATOM   2110  CG  PRO A 419      35.954  15.254  88.699  1.00 56.15           C  
ATOM   2111  CD  PRO A 419      34.704  15.593  87.950  1.00 58.44           C  
ATOM   2112  N   CYS A 420      32.961  14.162  92.107  1.00 62.91           N  
ATOM   2113  CA  CYS A 420      32.122  14.593  93.214  1.00 65.36           C  
ATOM   2114  C   CYS A 420      32.974  15.123  94.363  1.00 68.28           C  
ATOM   2115  O   CYS A 420      34.142  14.751  94.516  1.00 68.35           O  
ATOM   2116  CB  CYS A 420      31.245  13.439  93.703  1.00 65.00           C  
ATOM   2117  SG  CYS A 420      32.150  12.029  94.377  1.00 63.90           S  
ATOM   2118  N   ASP A 421      32.389  16.009  95.159  1.00 71.23           N  
ATOM   2119  CA  ASP A 421      33.086  16.562  96.301  1.00 74.48           C  
ATOM   2120  C   ASP A 421      32.113  17.038  97.356  1.00 75.96           C  
ATOM   2121  O   ASP A 421      31.715  18.195  97.379  1.00 76.65           O  
ATOM   2122  CB  ASP A 421      33.965  17.721  95.873  1.00 75.43           C  
ATOM   2123  CG  ASP A 421      34.728  18.301  97.023  1.00 77.30           C  
ATOM   2124  OD1 ASP A 421      35.067  19.500  96.976  1.00 79.90           O  
ATOM   2125  OD2 ASP A 421      34.985  17.551  97.983  1.00 78.15           O1-
ATOM   2126  N   HIS A 422      31.743  16.128  98.239  1.00 78.17           N  
ATOM   2127  CA  HIS A 422      30.747  16.399  99.256  1.00 80.27           C  
ATOM   2128  C   HIS A 422      31.350  16.060 100.616  1.00 82.17           C  
ATOM   2129  O   HIS A 422      31.226  14.939 101.107  1.00 81.25           O  
ATOM   2130  CB  HIS A 422      29.496  15.560  98.983  1.00 79.77           C  
ATOM   2131  CG  HIS A 422      29.790  14.149  98.573  1.00 81.03           C  
ATOM   2132  CD2 HIS A 422      30.885  13.593  98.004  1.00 81.46           C  
ATOM   2133  ND1 HIS A 422      28.895  13.120  98.758  1.00 82.33           N  
ATOM   2134  CE1 HIS A 422      29.424  11.992  98.323  1.00 82.08           C  
ATOM   2135  NE2 HIS A 422      30.632  12.252  97.860  1.00 81.39           N  
ATOM   2136  N   PRO A 423      32.017  17.043 101.241  1.00 84.71           N  
ATOM   2137  CA  PRO A 423      32.873  16.802 102.406  1.00 85.31           C  
ATOM   2138  C   PRO A 423      32.125  16.174 103.575  1.00 86.77           C  
ATOM   2139  O   PRO A 423      30.972  16.515 103.852  1.00 85.12           O  
ATOM   2140  CB  PRO A 423      33.418  18.191 102.742  1.00 84.56           C  
ATOM   2141  CG  PRO A 423      33.303  18.962 101.470  1.00 84.07           C  
ATOM   2142  CD  PRO A 423      32.041  18.462 100.837  1.00 84.78           C  
ATOM   2143  N   ARG A 424      32.807  15.254 104.250  1.00 89.70           N  
ATOM   2144  CA  ARG A 424      32.245  14.489 105.361  1.00 93.22           C  
ATOM   2145  C   ARG A 424      30.843  13.968 105.051  1.00 93.26           C  
ATOM   2146  O   ARG A 424      29.875  14.284 105.746  1.00 92.96           O  
ATOM   2147  CB  ARG A 424      32.222  15.333 106.643  1.00 96.28           C  
ATOM   2148  CG  ARG A 424      32.088  14.494 107.922  1.00101.22           C  
ATOM   2149  CD  ARG A 424      31.878  15.356 109.175  1.00104.83           C  
ATOM   2150  NE  ARG A 424      30.808  14.840 110.039  1.00106.76           N  
ATOM   2151  CZ  ARG A 424      30.153  15.566 110.945  1.00107.26           C  
ATOM   2152  NH1 ARG A 424      30.453  16.851 111.119  1.00106.98           N1+
ATOM   2153  NH2 ARG A 424      29.191  15.006 111.671  1.00106.70           N  
ATOM   2154  N   GLN A 425      30.746  13.164 103.997  1.00 93.19           N  
ATOM   2155  CA  GLN A 425      29.489  12.546 103.611  1.00 91.69           C  
ATOM   2156  C   GLN A 425      29.685  11.474 102.560  1.00 90.20           C  
ATOM   2157  O   GLN A 425      30.418  11.659 101.588  1.00 89.75           O  
ATOM   2158  CB  GLN A 425      28.519  13.594 103.090  1.00 92.53           C  
ATOM   2159  CG  GLN A 425      27.300  13.734 103.963  1.00 94.61           C  
ATOM   2160  CD  GLN A 425      26.080  14.086 103.166  1.00 95.59           C  
ATOM   2161  NE2 GLN A 425      24.942  13.501 103.530  1.00 95.38           N  
ATOM   2162  OE1 GLN A 425      26.155  14.873 102.223  1.00 95.50           O  
ATOM   2163  N   PRO A 426      29.019  10.331 102.747  1.00 88.84           N  
ATOM   2164  CA  PRO A 426      29.153   9.139 101.909  1.00 87.44           C  
ATOM   2165  C   PRO A 426      28.557   9.330 100.517  1.00 86.01           C  
ATOM   2166  O   PRO A 426      27.725  10.212 100.287  1.00 84.67           O  
ATOM   2167  CB  PRO A 426      28.414   8.070 102.698  1.00 87.49           C  
ATOM   2168  CG  PRO A 426      27.373   8.835 103.441  1.00 88.11           C  
ATOM   2169  CD  PRO A 426      28.016  10.144 103.808  1.00 88.67           C  
ATOM   2170  N   CYS A 427      28.993   8.492  99.588  1.00 84.47           N  
ATOM   2171  CA  CYS A 427      28.399   8.477  98.269  1.00 82.45           C  
ATOM   2172  C   CYS A 427      27.165   7.603  98.262  1.00 82.21           C  
ATOM   2173  O   CYS A 427      27.186   6.483  97.764  1.00 80.58           O  
ATOM   2174  CB  CYS A 427      29.408   7.973  97.251  1.00 81.37           C  
ATOM   2175  SG  CYS A 427      30.735   9.141  97.004  1.00 77.24           S  
ATOM   2176  N   ASP A 428      26.092   8.133  98.837  1.00 82.94           N  
ATOM   2177  CA  ASP A 428      24.786   7.505  98.763  1.00 84.04           C  
ATOM   2178  C   ASP A 428      23.921   8.195  97.704  1.00 84.21           C  
ATOM   2179  O   ASP A 428      24.430   8.866  96.804  1.00 82.96           O  
ATOM   2180  CB  ASP A 428      24.093   7.549 100.135  1.00 85.08           C  
ATOM   2181  CG  ASP A 428      23.907   8.963 100.658  1.00 86.35           C  
ATOM   2182  OD1 ASP A 428      24.451   9.906 100.040  1.00 87.21           O  
ATOM   2183  OD2 ASP A 428      23.217   9.127 101.689  1.00 85.94           O1-
ATOM   2184  N   ASN A 429      22.611   8.032  97.829  1.00 84.33           N  
ATOM   2185  CA  ASN A 429      21.684   8.371  96.767  1.00 84.63           C  
ATOM   2186  C   ASN A 429      21.544   9.861  96.542  1.00 84.40           C  
ATOM   2187  O   ASN A 429      20.858  10.289  95.616  1.00 85.07           O  
ATOM   2188  CB  ASN A 429      20.331   7.763  97.083  1.00 86.50           C  
ATOM   2189  CG  ASN A 429      20.447   6.312  97.489  1.00 88.97           C  
ATOM   2190  ND2 ASN A 429      20.648   6.070  98.791  1.00 89.99           N  
ATOM   2191  OD1 ASN A 429      20.374   5.412  96.645  1.00 88.66           O  
ATOM   2192  N   SER A 430      22.196  10.649  97.387  1.00 83.58           N  
ATOM   2193  CA  SER A 430      22.215  12.095  97.218  1.00 82.27           C  
ATOM   2194  C   SER A 430      23.465  12.497  96.448  1.00 82.05           C  
ATOM   2195  O   SER A 430      23.600  13.638  96.009  1.00 81.85           O  
ATOM   2196  CB  SER A 430      22.218  12.775  98.575  1.00 82.17           C  
ATOM   2197  OG  SER A 430      23.360  12.377  99.310  1.00 83.66           O  
ATOM   2198  N   CYS A 431      24.381  11.548  96.294  1.00 80.57           N  
ATOM   2199  CA  CYS A 431      25.617  11.797  95.579  1.00 79.30           C  
ATOM   2200  C   CYS A 431      25.380  11.995  94.081  1.00 78.68           C  
ATOM   2201  O   CYS A 431      24.625  11.248  93.457  1.00 78.90           O  
ATOM   2202  CB  CYS A 431      26.574  10.634  95.795  1.00 78.90           C  
ATOM   2203  SG  CYS A 431      27.957  10.671  94.666  1.00 79.87           S  
ATOM   2204  N   PRO A 432      26.031  13.006  93.480  1.00 77.62           N  
ATOM   2205  CA  PRO A 432      25.856  13.263  92.045  1.00 76.80           C  
ATOM   2206  C   PRO A 432      26.246  12.075  91.156  1.00 76.23           C  
ATOM   2207  O   PRO A 432      25.533  11.736  90.208  1.00 75.59           O  
ATOM   2208  CB  PRO A 432      26.726  14.498  91.793  1.00 75.42           C  
ATOM   2209  CG  PRO A 432      26.800  15.174  93.107  1.00 75.52           C  
ATOM   2210  CD  PRO A 432      26.826  14.065  94.126  1.00 77.41           C  
ATOM   2211  N   CYS A 433      27.371  11.440  91.467  1.00 75.24           N  
ATOM   2212  CA  CYS A 433      27.819  10.287  90.695  1.00 73.99           C  
ATOM   2213  C   CYS A 433      26.786   9.170  90.696  1.00 74.47           C  
ATOM   2214  O   CYS A 433      26.446   8.631  89.643  1.00 74.50           O  
ATOM   2215  CB  CYS A 433      29.139   9.756  91.254  1.00 71.78           C  
ATOM   2216  SG  CYS A 433      30.530  10.839  90.952  1.00 67.13           S  
ATOM   2217  N   VAL A 434      26.298   8.830  91.888  1.00 74.54           N  
ATOM   2218  CA  VAL A 434      25.301   7.785  92.061  1.00 74.38           C  
ATOM   2219  C   VAL A 434      24.002   8.103  91.337  1.00 76.26           C  
ATOM   2220  O   VAL A 434      23.348   7.206  90.804  1.00 76.49           O  
ATOM   2221  CB  VAL A 434      24.994   7.568  93.539  1.00 72.66           C  
ATOM   2222  CG1 VAL A 434      23.836   6.622  93.693  1.00 71.46           C  
ATOM   2223  CG2 VAL A 434      26.211   7.017  94.231  1.00 73.48           C  
ATOM   2224  N   ILE A 435      23.627   9.379  91.303  1.00 77.26           N  
ATOM   2225  CA  ILE A 435      22.409   9.776  90.596  1.00 77.71           C  
ATOM   2226  C   ILE A 435      22.595   9.751  89.080  1.00 77.48           C  
ATOM   2227  O   ILE A 435      21.665   9.423  88.345  1.00 78.07           O  
ATOM   2228  CB  ILE A 435      21.934  11.185  91.031  1.00 77.32           C  
ATOM   2229  CG1 ILE A 435      21.672  11.195  92.540  1.00 78.70           C  
ATOM   2230  CG2 ILE A 435      20.655  11.554  90.296  1.00 75.70           C  
ATOM   2231  CD1 ILE A 435      21.213  12.527  93.088  1.00 78.69           C  
ATOM   2232  N   ALA A 436      23.797  10.092  88.621  1.00 76.76           N  
ATOM   2233  CA  ALA A 436      24.116  10.077  87.196  1.00 75.59           C  
ATOM   2234  C   ALA A 436      24.352   8.654  86.739  1.00 75.52           C  
ATOM   2235  O   ALA A 436      24.581   8.397  85.557  1.00 74.82           O  
ATOM   2236  CB  ALA A 436      25.350  10.910  86.927  1.00 75.39           C  
ATOM   2237  N   GLN A 437      24.314   7.734  87.697  1.00 76.17           N  
ATOM   2238  CA  GLN A 437      24.447   6.318  87.412  1.00 76.28           C  
ATOM   2239  C   GLN A 437      25.886   5.998  87.030  1.00 74.58           C  
ATOM   2240  O   GLN A 437      26.158   4.971  86.414  1.00 74.08           O  
ATOM   2241  CB  GLN A 437      23.501   5.930  86.274  1.00 80.38           C  
ATOM   2242  CG  GLN A 437      23.304   4.438  86.106  1.00 84.08           C  
ATOM   2243  CD  GLN A 437      22.434   3.866  87.196  1.00 86.24           C  
ATOM   2244  NE2 GLN A 437      22.705   2.623  87.590  1.00 86.89           N  
ATOM   2245  OE1 GLN A 437      21.525   4.539  87.685  1.00 86.62           O  
ATOM   2246  N   ASN A 438      26.807   6.884  87.395  1.00 72.72           N  
ATOM   2247  CA  ASN A 438      28.218   6.693  87.070  1.00 70.85           C  
ATOM   2248  C   ASN A 438      29.006   6.168  88.268  1.00 69.74           C  
ATOM   2249  O   ASN A 438      28.623   6.376  89.418  1.00 70.28           O  
ATOM   2250  CB  ASN A 438      28.831   8.011  86.590  1.00 70.28           C  
ATOM   2251  CG  ASN A 438      28.272   8.468  85.249  1.00 71.31           C  
ATOM   2252  ND2 ASN A 438      28.125   9.778  85.082  1.00 72.42           N  
ATOM   2253  OD1 ASN A 438      27.977   7.659  84.378  1.00 71.89           O  
ATOM   2254  N   PHE A 439      30.102   5.471  87.992  1.00 68.01           N  
ATOM   2255  CA  PHE A 439      31.041   5.078  89.037  1.00 66.17           C  
ATOM   2256  C   PHE A 439      31.833   6.298  89.501  1.00 65.03           C  
ATOM   2257  O   PHE A 439      32.039   7.241  88.741  1.00 63.99           O  
ATOM   2258  CB  PHE A 439      32.033   4.047  88.509  1.00 66.22           C  
ATOM   2259  CG  PHE A 439      31.452   2.687  88.285  1.00 67.17           C  
ATOM   2260  CD1 PHE A 439      31.135   1.867  89.353  1.00 66.89           C  
ATOM   2261  CD2 PHE A 439      31.293   2.193  87.001  1.00 66.70           C  
ATOM   2262  CE1 PHE A 439      30.679   0.576  89.142  1.00 66.21           C  
ATOM   2263  CE2 PHE A 439      30.840   0.909  86.791  1.00 66.52           C  
ATOM   2264  CZ  PHE A 439      30.534   0.100  87.865  1.00 64.98           C  
ATOM   2265  N   CYS A 440      32.303   6.269  90.739  1.00 63.12           N  
ATOM   2266  CA  CYS A 440      33.277   7.255  91.155  1.00 61.79           C  
ATOM   2267  C   CYS A 440      34.599   6.892  90.508  1.00 62.15           C  
ATOM   2268  O   CYS A 440      34.919   5.716  90.367  1.00 61.54           O  
ATOM   2269  CB  CYS A 440      33.415   7.273  92.675  1.00 60.46           C  
ATOM   2270  SG  CYS A 440      32.020   8.026  93.561  1.00 57.85           S  
ATOM   2271  N   GLU A 441      35.355   7.905  90.096  1.00 62.89           N  
ATOM   2272  CA  GLU A 441      36.669   7.696  89.498  1.00 63.30           C  
ATOM   2273  C   GLU A 441      37.789   8.153  90.442  1.00 62.99           C  
ATOM   2274  O   GLU A 441      37.542   8.602  91.556  1.00 62.14           O  
ATOM   2275  CB  GLU A 441      36.775   8.459  88.175  1.00 63.33           C  
ATOM   2276  CG  GLU A 441      35.665   8.162  87.182  1.00 65.33           C  
ATOM   2277  CD  GLU A 441      35.740   6.753  86.611  1.00 67.11           C  
ATOM   2278  OE1 GLU A 441      36.782   6.089  86.829  1.00 66.61           O  
ATOM   2279  OE2 GLU A 441      34.759   6.317  85.951  1.00 65.41           O1-
ATOM   2280  N   LYS A 442      39.024   8.035  89.981  1.00 62.80           N  
ATOM   2281  CA  LYS A 442      40.169   8.449  90.760  1.00 62.54           C  
ATOM   2282  C   LYS A 442      40.205   9.966  90.938  1.00 64.11           C  
ATOM   2283  O   LYS A 442      41.124  10.503  91.548  1.00 65.70           O  
ATOM   2284  CB  LYS A 442      41.445   7.979  90.066  1.00 61.21           C  
ATOM   2285  CG  LYS A 442      41.710   8.664  88.744  1.00 60.10           C  
ATOM   2286  CD  LYS A 442      42.868   8.032  88.008  1.00 59.26           C  
ATOM   2287  CE  LYS A 442      42.912   8.507  86.583  1.00 59.14           C  
ATOM   2288  NZ  LYS A 442      43.916   7.765  85.793  1.00 60.42           N1+
ATOM   2289  N   PHE A 443      39.209  10.662  90.401  1.00 65.26           N  
ATOM   2290  CA  PHE A 443      39.236  12.122  90.358  1.00 64.25           C  
ATOM   2291  C   PHE A 443      38.364  12.687  91.450  1.00 64.73           C  
ATOM   2292  O   PHE A 443      38.380  13.893  91.724  1.00 64.07           O  
ATOM   2293  CB  PHE A 443      38.745  12.615  89.001  1.00 63.36           C  
ATOM   2294  CG  PHE A 443      39.589  12.149  87.857  1.00 62.30           C  
ATOM   2295  CD1 PHE A 443      40.880  12.614  87.705  1.00 60.71           C  
ATOM   2296  CD2 PHE A 443      39.104  11.232  86.950  1.00 62.13           C  
ATOM   2297  CE1 PHE A 443      41.677  12.177  86.674  1.00 60.75           C  
ATOM   2298  CE2 PHE A 443      39.902  10.788  85.911  1.00 63.02           C  
ATOM   2299  CZ  PHE A 443      41.194  11.266  85.776  1.00 61.83           C  
ATOM   2300  N   CYS A 444      37.607  11.795  92.076  1.00 65.05           N  
ATOM   2301  CA  CYS A 444      36.654  12.181  93.098  1.00 66.82           C  
ATOM   2302  C   CYS A 444      37.336  12.408  94.432  1.00 67.76           C  
ATOM   2303  O   CYS A 444      38.355  11.790  94.742  1.00 66.25           O  
ATOM   2304  CB  CYS A 444      35.577  11.108  93.257  1.00 67.23           C  
ATOM   2305  SG  CYS A 444      34.712  10.663  91.725  1.00 66.23           S  
ATOM   2306  N   GLN A 445      36.753  13.312  95.210  1.00 69.20           N  
ATOM   2307  CA  GLN A 445      37.254  13.663  96.526  1.00 69.17           C  
ATOM   2308  C   GLN A 445      36.394  12.980  97.577  1.00 70.27           C  
ATOM   2309  O   GLN A 445      35.695  13.631  98.351  1.00 71.68           O  
ATOM   2310  CB  GLN A 445      37.192  15.176  96.712  1.00 68.61           C  
ATOM   2311  CG  GLN A 445      37.895  15.937  95.627  1.00 68.79           C  
ATOM   2312  CD  GLN A 445      39.193  15.287  95.254  1.00 67.69           C  
ATOM   2313  NE2 GLN A 445      39.473  15.198  93.967  1.00 69.60           N  
ATOM   2314  OE1 GLN A 445      39.935  14.861  96.116  1.00 71.31           O  
ATOM   2315  N   CYS A 446      36.433  11.658  97.586  1.00 71.19           N  
ATOM   2316  CA  CYS A 446      35.647  10.892  98.539  1.00 72.56           C  
ATOM   2317  C   CYS A 446      36.538   9.820  99.122  1.00 73.75           C  
ATOM   2318  O   CYS A 446      37.658   9.611  98.655  1.00 73.06           O  
ATOM   2319  CB  CYS A 446      34.425  10.249  97.857  1.00 71.79           C  
ATOM   2320  SG  CYS A 446      34.808   9.141  96.474  1.00 69.58           S  
ATOM   2321  N   SER A 447      36.037   9.140 100.144  1.00 75.30           N  
ATOM   2322  CA  SER A 447      36.808   8.099 100.786  1.00 76.58           C  
ATOM   2323  C   SER A 447      37.482   7.211  99.757  1.00 77.99           C  
ATOM   2324  O   SER A 447      36.885   6.814  98.757  1.00 77.94           O  
ATOM   2325  CB  SER A 447      35.914   7.252 101.678  1.00 76.36           C  
ATOM   2326  OG  SER A 447      36.651   6.170 102.216  1.00 78.38           O  
ATOM   2327  N   SER A 448      38.742   6.903 100.007  1.00 80.01           N  
ATOM   2328  CA  SER A 448      39.459   5.969  99.164  1.00 81.86           C  
ATOM   2329  C   SER A 448      38.790   4.610  99.275  1.00 81.95           C  
ATOM   2330  O   SER A 448      39.028   3.720  98.462  1.00 81.76           O  
ATOM   2331  CB  SER A 448      40.918   5.878  99.612  1.00 83.76           C  
ATOM   2332  OG  SER A 448      41.649   4.980  98.794  1.00 86.44           O  
ATOM   2333  N   GLU A 449      37.945   4.456 100.287  1.00 82.24           N  
ATOM   2334  CA  GLU A 449      37.229   3.204 100.487  1.00 83.23           C  
ATOM   2335  C   GLU A 449      35.816   3.254  99.924  1.00 82.22           C  
ATOM   2336  O   GLU A 449      34.974   2.430 100.278  1.00 82.36           O  
ATOM   2337  CB  GLU A 449      37.164   2.866 101.977  1.00 86.27           C  
ATOM   2338  CG  GLU A 449      38.520   2.568 102.609  1.00 90.63           C  
ATOM   2339  CD  GLU A 449      39.311   1.517 101.832  1.00 93.12           C  
ATOM   2340  OE1 GLU A 449      38.863   0.349 101.773  1.00 93.79           O  
ATOM   2341  OE2 GLU A 449      40.382   1.859 101.280  1.00 93.75           O1-
ATOM   2342  N   CYS A 450      35.555   4.223  99.052  1.00 81.21           N  
ATOM   2343  CA  CYS A 450      34.206   4.427  98.531  1.00 78.76           C  
ATOM   2344  C   CYS A 450      33.699   3.199  97.795  1.00 78.10           C  
ATOM   2345  O   CYS A 450      34.397   2.629  96.960  1.00 77.68           O  
ATOM   2346  CB  CYS A 450      34.178   5.623  97.588  1.00 77.69           C  
ATOM   2347  SG  CYS A 450      32.602   5.826  96.784  1.00 72.59           S  
ATOM   2348  N   GLN A 451      32.475   2.797  98.107  1.00 77.79           N  
ATOM   2349  CA  GLN A 451      31.909   1.589  97.523  1.00 77.82           C  
ATOM   2350  C   GLN A 451      31.624   1.763  96.033  1.00 76.12           C  
ATOM   2351  O   GLN A 451      31.493   0.776  95.310  1.00 76.09           O  
ATOM   2352  CB  GLN A 451      30.617   1.202  98.251  1.00 80.21           C  
ATOM   2353  CG  GLN A 451      30.789   0.890  99.740  1.00 83.49           C  
ATOM   2354  CD  GLN A 451      31.357  -0.502  99.990  1.00 86.04           C  
ATOM   2355  NE2 GLN A 451      30.503  -1.421 100.454  1.00 86.59           N  
ATOM   2356  OE1 GLN A 451      32.549  -0.749  99.770  1.00 86.98           O  
ATOM   2357  N   ASN A 452      31.535   3.013  95.579  1.00 73.44           N  
ATOM   2358  CA  ASN A 452      31.079   3.313  94.223  1.00 70.51           C  
ATOM   2359  C   ASN A 452      32.235   3.601  93.270  1.00 69.46           C  
ATOM   2360  O   ASN A 452      32.020   3.889  92.092  1.00 69.32           O  
ATOM   2361  CB  ASN A 452      30.113   4.503  94.247  1.00 70.67           C  
ATOM   2362  CG  ASN A 452      29.389   4.707  92.926  1.00 70.82           C  
ATOM   2363  ND2 ASN A 452      29.699   5.797  92.246  1.00 71.49           N  
ATOM   2364  OD1 ASN A 452      28.557   3.897  92.526  1.00 72.09           O  
ATOM   2365  N   ARG A 453      33.461   3.523  93.783  1.00 68.22           N  
ATOM   2366  CA  ARG A 453      34.660   3.678  92.956  1.00 66.82           C  
ATOM   2367  C   ARG A 453      34.834   2.468  92.068  1.00 66.63           C  
ATOM   2368  O   ARG A 453      34.448   1.365  92.431  1.00 67.56           O  
ATOM   2369  CB  ARG A 453      35.906   3.845  93.830  1.00 64.90           C  
ATOM   2370  CG  ARG A 453      35.951   5.183  94.525  1.00 67.24           C  
ATOM   2371  CD  ARG A 453      37.151   5.351  95.429  1.00 67.87           C  
ATOM   2372  NE  ARG A 453      37.262   6.738  95.870  1.00 68.12           N  
ATOM   2373  CZ  ARG A 453      38.069   7.631  95.308  1.00 68.02           C  
ATOM   2374  NH1 ARG A 453      38.843   7.279  94.286  1.00 66.99           N1+
ATOM   2375  NH2 ARG A 453      38.090   8.880  95.760  1.00 68.17           N  
ATOM   2376  N   PHE A 454      35.402   2.660  90.890  1.00 66.39           N  
ATOM   2377  CA  PHE A 454      35.655   1.504  90.059  1.00 66.15           C  
ATOM   2378  C   PHE A 454      37.078   1.005  90.283  1.00 65.98           C  
ATOM   2379  O   PHE A 454      38.042   1.752  90.150  1.00 66.47           O  
ATOM   2380  CB  PHE A 454      35.417   1.819  88.577  1.00 64.27           C  
ATOM   2381  CG  PHE A 454      35.412   0.596  87.708  1.00 62.36           C  
ATOM   2382  CD1 PHE A 454      34.238  -0.120  87.505  1.00 60.66           C  
ATOM   2383  CD2 PHE A 454      36.597   0.108  87.166  1.00 59.97           C  
ATOM   2384  CE1 PHE A 454      34.249  -1.303  86.786  1.00 58.58           C  
ATOM   2385  CE2 PHE A 454      36.614  -1.074  86.445  1.00 58.18           C  
ATOM   2386  CZ  PHE A 454      35.438  -1.781  86.256  1.00 58.15           C  
ATOM   2387  N   PRO A 455      37.209  -0.280  90.627  1.00 65.77           N  
ATOM   2388  CA  PRO A 455      38.396  -0.978  91.133  1.00 65.97           C  
ATOM   2389  C   PRO A 455      39.553  -1.046  90.149  1.00 65.70           C  
ATOM   2390  O   PRO A 455      40.711  -0.894  90.522  1.00 65.02           O  
ATOM   2391  CB  PRO A 455      37.885  -2.379  91.450  1.00 65.88           C  
ATOM   2392  CG  PRO A 455      36.417  -2.263  91.494  1.00 66.61           C  
ATOM   2393  CD  PRO A 455      36.046  -1.175  90.557  1.00 66.05           C  
ATOM   2394  N   GLY A 456      39.227  -1.286  88.888  1.00 65.76           N  
ATOM   2395  CA  GLY A 456      40.241  -1.678  87.936  1.00 65.08           C  
ATOM   2396  C   GLY A 456      40.117  -3.170  87.729  1.00 65.58           C  
ATOM   2397  O   GLY A 456      39.173  -3.801  88.209  1.00 64.61           O  
ATOM   2398  N   CYS A 457      41.063  -3.745  87.008  1.00 65.57           N  
ATOM   2399  CA  CYS A 457      41.051  -5.172  86.814  1.00 65.78           C  
ATOM   2400  C   CYS A 457      42.431  -5.729  87.084  1.00 67.49           C  
ATOM   2401  O   CYS A 457      43.435  -5.024  86.951  1.00 66.85           O  
ATOM   2402  CB  CYS A 457      40.607  -5.508  85.392  1.00 64.85           C  
ATOM   2403  SG  CYS A 457      41.747  -5.011  84.110  1.00 64.99           S  
ATOM   2404  N   ARG A 458      42.472  -6.999  87.474  1.00 69.29           N  
ATOM   2405  CA  ARG A 458      43.722  -7.653  87.808  1.00 71.03           C  
ATOM   2406  C   ARG A 458      44.164  -8.591  86.687  1.00 70.08           C  
ATOM   2407  O   ARG A 458      45.049  -9.412  86.876  1.00 71.12           O  
ATOM   2408  CB  ARG A 458      43.570  -8.424  89.121  1.00 74.54           C  
ATOM   2409  CG  ARG A 458      43.141  -7.566  90.313  1.00 80.12           C  
ATOM   2410  CD  ARG A 458      42.654  -8.440  91.485  1.00 87.42           C  
ATOM   2411  NE  ARG A 458      43.643  -9.456  91.879  1.00 93.29           N  
ATOM   2412  CZ  ARG A 458      43.399 -10.493  92.682  1.00 94.34           C  
ATOM   2413  NH1 ARG A 458      42.188 -10.676  93.200  1.00 94.75           N1+
ATOM   2414  NH2 ARG A 458      44.372 -11.355  92.962  1.00 95.67           N  
ATOM   2415  N   CYS A 459      43.546  -8.468  85.518  1.00 68.86           N  
ATOM   2416  CA  CYS A 459      43.949  -9.248  84.350  1.00 68.48           C  
ATOM   2417  C   CYS A 459      45.464  -9.247  84.196  1.00 70.18           C  
ATOM   2418  O   CYS A 459      46.157  -8.398  84.753  1.00 69.46           O  
ATOM   2419  CB  CYS A 459      43.333  -8.674  83.066  1.00 66.67           C  
ATOM   2420  SG  CYS A 459      41.553  -8.488  83.084  1.00 64.01           S  
ATOM   2421  N   LYS A 460      45.977 -10.194  83.425  1.00 72.00           N  
ATOM   2422  CA  LYS A 460      47.407 -10.253  83.185  1.00 74.25           C  
ATOM   2423  C   LYS A 460      47.685  -9.847  81.756  1.00 73.41           C  
ATOM   2424  O   LYS A 460      48.803  -9.483  81.410  1.00 75.13           O  
ATOM   2425  CB  LYS A 460      47.944 -11.673  83.446  1.00 77.76           C  
ATOM   2426  CG  LYS A 460      47.342 -12.779  82.567  1.00 81.00           C  
ATOM   2427  CD  LYS A 460      46.185 -13.513  83.265  1.00 82.21           C  
ATOM   2428  CE  LYS A 460      46.004 -14.943  82.728  1.00 81.45           C  
ATOM   2429  NZ  LYS A 460      45.067 -15.752  83.563  1.00 80.58           N1+
ATOM   2430  N   ALA A 461      46.658  -9.917  80.922  1.00 72.37           N  
ATOM   2431  CA  ALA A 461      46.770  -9.438  79.554  1.00 72.06           C  
ATOM   2432  C   ALA A 461      45.421  -9.456  78.833  1.00 72.17           C  
ATOM   2433  O   ALA A 461      44.384  -9.797  79.421  1.00 70.19           O  
ATOM   2434  CB  ALA A 461      47.781 -10.276  78.796  1.00 70.30           C  
ATOM   2435  N   GLN A 462      45.448  -9.073  77.559  1.00 72.66           N  
ATOM   2436  CA  GLN A 462      44.257  -9.087  76.715  1.00 72.63           C  
ATOM   2437  C   GLN A 462      43.262  -8.000  77.100  1.00 71.99           C  
ATOM   2438  O   GLN A 462      43.334  -6.896  76.575  1.00 72.19           O  
ATOM   2439  CB  GLN A 462      43.595 -10.463  76.772  1.00 73.73           C  
ATOM   2440  CG  GLN A 462      44.434 -11.554  76.122  1.00 75.35           C  
ATOM   2441  CD  GLN A 462      44.909 -11.162  74.723  1.00 77.50           C  
ATOM   2442  NE2 GLN A 462      46.194 -10.819  74.601  1.00 77.22           N  
ATOM   2443  OE1 GLN A 462      44.129 -11.162  73.766  1.00 77.63           O  
ATOM   2444  N   CYS A 463      42.344  -8.315  78.011  1.00 71.43           N  
ATOM   2445  CA  CYS A 463      41.346  -7.363  78.516  1.00 70.40           C  
ATOM   2446  C   CYS A 463      40.234  -7.026  77.521  1.00 70.89           C  
ATOM   2447  O   CYS A 463      39.642  -5.947  77.577  1.00 70.78           O  
ATOM   2448  CB  CYS A 463      42.021  -6.073  78.972  1.00 68.91           C  
ATOM   2449  SG  CYS A 463      43.177  -6.297  80.317  1.00 70.60           S  
ATOM   2450  N   ASN A 464      39.944  -7.955  76.617  1.00 71.85           N  
ATOM   2451  CA  ASN A 464      38.944  -7.722  75.582  1.00 71.69           C  
ATOM   2452  C   ASN A 464      37.830  -8.763  75.591  1.00 72.01           C  
ATOM   2453  O   ASN A 464      37.291  -9.099  74.542  1.00 72.01           O  
ATOM   2454  CB  ASN A 464      39.615  -7.703  74.214  1.00 69.94           C  
ATOM   2455  CG  ASN A 464      40.538  -8.876  74.013  1.00 68.68           C  
ATOM   2456  ND2 ASN A 464      40.469  -9.847  74.915  1.00 67.55           N  
ATOM   2457  OD1 ASN A 464      41.310  -8.911  73.060  1.00 69.68           O  
ATOM   2458  N   THR A 465      37.486  -9.269  76.770  1.00 71.41           N  
ATOM   2459  CA  THR A 465      36.381 -10.197  76.885  1.00 72.87           C  
ATOM   2460  C   THR A 465      35.585  -9.881  78.138  1.00 74.64           C  
ATOM   2461  O   THR A 465      36.075  -9.190  79.019  1.00 75.62           O  
ATOM   2462  CB  THR A 465      36.871 -11.640  76.989  1.00 73.06           C  
ATOM   2463  CG2 THR A 465      37.959 -11.916  75.955  1.00 70.62           C  
ATOM   2464  OG1 THR A 465      37.379 -11.868  78.307  1.00 73.27           O  
ATOM   2465  N   LYS A 466      34.361 -10.400  78.215  1.00 76.80           N  
ATOM   2466  CA  LYS A 466      33.491 -10.166  79.360  1.00 77.82           C  
ATOM   2467  C   LYS A 466      34.132 -10.701  80.629  1.00 76.95           C  
ATOM   2468  O   LYS A 466      33.607 -10.504  81.716  1.00 77.21           O  
ATOM   2469  CB  LYS A 466      32.129 -10.843  79.157  1.00 80.04           C  
ATOM   2470  CG  LYS A 466      32.162 -12.360  79.332  1.00 83.84           C  
ATOM   2471  CD  LYS A 466      30.812 -12.913  79.805  1.00 87.05           C  
ATOM   2472  CE  LYS A 466      30.881 -14.418  80.101  1.00 88.46           C  
ATOM   2473  NZ  LYS A 466      29.544 -14.999  80.441  1.00 88.56           N1+
ATOM   2474  N   GLN A 467      35.264 -11.380  80.488  1.00 77.15           N  
ATOM   2475  CA  GLN A 467      35.975 -11.910  81.649  1.00 77.59           C  
ATOM   2476  C   GLN A 467      36.520 -10.748  82.471  1.00 75.44           C  
ATOM   2477  O   GLN A 467      36.470 -10.769  83.700  1.00 74.96           O  
ATOM   2478  CB  GLN A 467      37.125 -12.826  81.201  1.00 80.65           C  
ATOM   2479  CG  GLN A 467      37.687 -13.740  82.305  1.00 86.61           C  
ATOM   2480  CD  GLN A 467      38.871 -14.613  81.838  1.00 90.11           C  
ATOM   2481  NE2 GLN A 467      39.806 -14.889  82.752  1.00 90.59           N  
ATOM   2482  OE1 GLN A 467      38.937 -15.028  80.677  1.00 90.28           O  
ATOM   2483  N   CYS A 468      37.022  -9.728  81.772  1.00 73.61           N  
ATOM   2484  CA  CYS A 468      37.591  -8.525  82.393  1.00 70.25           C  
ATOM   2485  C   CYS A 468      36.523  -7.486  82.729  1.00 67.48           C  
ATOM   2486  O   CYS A 468      35.775  -7.062  81.861  1.00 67.35           O  
ATOM   2487  CB  CYS A 468      38.621  -7.894  81.453  1.00 69.96           C  
ATOM   2488  SG  CYS A 468      38.992  -6.159  81.807  1.00 68.59           S  
ATOM   2489  N   PRO A 469      36.458  -7.051  83.998  1.00 65.04           N  
ATOM   2490  CA  PRO A 469      35.404  -6.158  84.489  1.00 63.52           C  
ATOM   2491  C   PRO A 469      35.343  -4.802  83.794  1.00 62.58           C  
ATOM   2492  O   PRO A 469      34.308  -4.140  83.795  1.00 62.93           O  
ATOM   2493  CB  PRO A 469      35.712  -6.020  85.977  1.00 62.08           C  
ATOM   2494  CG  PRO A 469      37.150  -6.331  86.090  1.00 62.80           C  
ATOM   2495  CD  PRO A 469      37.438  -7.364  85.049  1.00 63.55           C  
ATOM   2496  N   CYS A 470      36.449  -4.386  83.201  1.00 61.71           N  
ATOM   2497  CA  CYS A 470      36.493  -3.089  82.551  1.00 61.64           C  
ATOM   2498  C   CYS A 470      35.766  -3.148  81.229  1.00 61.35           C  
ATOM   2499  O   CYS A 470      34.823  -2.394  80.997  1.00 61.01           O  
ATOM   2500  CB  CYS A 470      37.941  -2.667  82.332  1.00 61.98           C  
ATOM   2501  SG  CYS A 470      38.780  -2.227  83.862  1.00 63.30           S  
ATOM   2502  N   TYR A 471      36.217  -4.063  80.377  1.00 61.91           N  
ATOM   2503  CA  TYR A 471      35.571  -4.371  79.102  1.00 62.71           C  
ATOM   2504  C   TYR A 471      34.069  -4.609  79.286  1.00 62.26           C  
ATOM   2505  O   TYR A 471      33.247  -4.146  78.489  1.00 61.62           O  
ATOM   2506  CB  TYR A 471      36.219  -5.619  78.480  1.00 63.43           C  
ATOM   2507  CG  TYR A 471      35.764  -5.914  77.067  1.00 65.91           C  
ATOM   2508  CD1 TYR A 471      36.432  -5.376  75.980  1.00 66.56           C  
ATOM   2509  CD2 TYR A 471      34.655  -6.714  76.823  1.00 66.37           C  
ATOM   2510  CE1 TYR A 471      36.012  -5.620  74.696  1.00 67.83           C  
ATOM   2511  CE2 TYR A 471      34.229  -6.966  75.540  1.00 66.82           C  
ATOM   2512  CZ  TYR A 471      34.911  -6.415  74.477  1.00 68.52           C  
ATOM   2513  OH  TYR A 471      34.489  -6.653  73.181  1.00 69.88           O  
ATOM   2514  N   LEU A 472      33.723  -5.330  80.347  1.00 61.45           N  
ATOM   2515  CA  LEU A 472      32.338  -5.660  80.627  1.00 61.02           C  
ATOM   2516  C   LEU A 472      31.564  -4.415  80.995  1.00 61.04           C  
ATOM   2517  O   LEU A 472      30.371  -4.323  80.699  1.00 62.30           O  
ATOM   2518  CB  LEU A 472      32.250  -6.665  81.771  1.00 61.96           C  
ATOM   2519  CG  LEU A 472      30.855  -7.192  82.108  1.00 63.43           C  
ATOM   2520  CD1 LEU A 472      30.405  -8.192  81.048  1.00 64.34           C  
ATOM   2521  CD2 LEU A 472      30.891  -7.850  83.475  1.00 63.08           C  
ATOM   2522  N   ALA A 473      32.242  -3.462  81.639  1.00 59.00           N  
ATOM   2523  CA  ALA A 473      31.604  -2.223  82.077  1.00 57.95           C  
ATOM   2524  C   ALA A 473      31.624  -1.186  80.979  1.00 57.07           C  
ATOM   2525  O   ALA A 473      31.051  -0.111  81.123  1.00 55.12           O  
ATOM   2526  CB  ALA A 473      32.306  -1.675  83.291  1.00 60.09           C  
ATOM   2527  N   VAL A 474      32.308  -1.524  79.890  1.00 57.44           N  
ATOM   2528  CA  VAL A 474      32.461  -0.657  78.726  1.00 56.60           C  
ATOM   2529  C   VAL A 474      33.296   0.555  79.129  1.00 56.82           C  
ATOM   2530  O   VAL A 474      32.919   1.704  78.876  1.00 57.24           O  
ATOM   2531  CB  VAL A 474      31.083  -0.185  78.167  1.00 56.63           C  
ATOM   2532  CG1 VAL A 474      31.254   0.342  76.762  1.00 55.18           C  
ATOM   2533  CG2 VAL A 474      30.074  -1.323  78.183  1.00 54.02           C  
ATOM   2534  N   ARG A 475      34.421   0.277  79.787  1.00 57.50           N  
ATOM   2535  CA  ARG A 475      35.430   1.282  80.135  1.00 56.60           C  
ATOM   2536  C   ARG A 475      36.736   0.808  79.519  1.00 56.93           C  
ATOM   2537  O   ARG A 475      36.955  -0.387  79.387  1.00 58.27           O  
ATOM   2538  CB  ARG A 475      35.621   1.366  81.654  1.00 55.23           C  
ATOM   2539  CG  ARG A 475      34.360   1.196  82.482  1.00 55.99           C  
ATOM   2540  CD  ARG A 475      34.673   1.052  83.957  1.00 54.58           C  
ATOM   2541  NE  ARG A 475      35.814   1.882  84.354  1.00 56.41           N  
ATOM   2542  CZ  ARG A 475      35.715   3.071  84.947  1.00 54.74           C  
ATOM   2543  NH1 ARG A 475      34.527   3.585  85.218  1.00 55.06           N1+
ATOM   2544  NH2 ARG A 475      36.802   3.746  85.280  1.00 51.21           N  
ATOM   2545  N   GLU A 476      37.613   1.723  79.142  1.00 58.22           N  
ATOM   2546  CA  GLU A 476      38.981   1.311  78.880  1.00 60.10           C  
ATOM   2547  C   GLU A 476      39.662   1.104  80.218  1.00 61.09           C  
ATOM   2548  O   GLU A 476      39.114   1.447  81.264  1.00 62.52           O  
ATOM   2549  CB  GLU A 476      39.730   2.363  78.064  1.00 59.76           C  
ATOM   2550  CG  GLU A 476      39.490   2.239  76.576  1.00 61.25           C  
ATOM   2551  CD  GLU A 476      40.590   2.869  75.749  1.00 62.87           C  
ATOM   2552  OE1 GLU A 476      41.424   3.602  76.323  1.00 63.10           O  
ATOM   2553  OE2 GLU A 476      40.618   2.631  74.519  1.00 63.88           O1-
ATOM   2554  N   CYS A 477      40.851   0.525  80.207  1.00 61.58           N  
ATOM   2555  CA  CYS A 477      41.536   0.313  81.463  1.00 61.55           C  
ATOM   2556  C   CYS A 477      42.155   1.618  81.933  1.00 62.39           C  
ATOM   2557  O   CYS A 477      42.481   2.492  81.125  1.00 62.76           O  
ATOM   2558  CB  CYS A 477      42.602  -0.768  81.311  1.00 61.94           C  
ATOM   2559  SG  CYS A 477      41.930  -2.437  81.403  1.00 58.69           S  
ATOM   2560  N   ASP A 478      42.293   1.753  83.246  1.00 61.57           N  
ATOM   2561  CA  ASP A 478      42.881   2.945  83.823  1.00 61.01           C  
ATOM   2562  C   ASP A 478      44.353   2.693  84.171  1.00 61.08           C  
ATOM   2563  O   ASP A 478      44.670   1.795  84.947  1.00 60.57           O  
ATOM   2564  CB  ASP A 478      42.097   3.325  85.067  1.00 60.40           C  
ATOM   2565  CG  ASP A 478      42.589   4.593  85.695  1.00 62.36           C  
ATOM   2566  OD1 ASP A 478      43.747   4.992  85.463  1.00 62.70           O  
ATOM   2567  OD2 ASP A 478      41.805   5.200  86.437  1.00 67.29           O1-
ATOM   2568  N   PRO A 479      45.272   3.487  83.596  1.00 61.21           N  
ATOM   2569  CA  PRO A 479      46.709   3.314  83.853  1.00 62.21           C  
ATOM   2570  C   PRO A 479      47.129   3.585  85.305  1.00 62.70           C  
ATOM   2571  O   PRO A 479      48.308   3.562  85.637  1.00 63.52           O  
ATOM   2572  CB  PRO A 479      47.367   4.284  82.873  1.00 62.01           C  
ATOM   2573  CG  PRO A 479      46.324   5.325  82.634  1.00 62.29           C  
ATOM   2574  CD  PRO A 479      45.010   4.598  82.670  1.00 60.79           C  
ATOM   2575  N   ASP A 480      46.165   3.847  86.172  1.00 62.13           N  
ATOM   2576  CA  ASP A 480      46.489   4.098  87.557  1.00 62.25           C  
ATOM   2577  C   ASP A 480      45.786   3.099  88.467  1.00 62.79           C  
ATOM   2578  O   ASP A 480      45.974   3.120  89.683  1.00 64.54           O  
ATOM   2579  CB  ASP A 480      46.109   5.537  87.933  1.00 63.26           C  
ATOM   2580  CG  ASP A 480      46.996   6.580  87.247  1.00 63.43           C  
ATOM   2581  OD1 ASP A 480      48.208   6.347  87.101  1.00 61.89           O  
ATOM   2582  OD2 ASP A 480      46.481   7.640  86.849  1.00 63.94           O1-
ATOM   2583  N   LEU A 481      44.983   2.214  87.883  1.00 60.91           N  
ATOM   2584  CA  LEU A 481      44.300   1.200  88.673  1.00 59.50           C  
ATOM   2585  C   LEU A 481      44.548  -0.192  88.130  1.00 59.70           C  
ATOM   2586  O   LEU A 481      44.463  -1.175  88.862  1.00 61.60           O  
ATOM   2587  CB  LEU A 481      42.797   1.462  88.696  1.00 59.28           C  
ATOM   2588  CG  LEU A 481      42.342   2.847  89.146  1.00 58.65           C  
ATOM   2589  CD1 LEU A 481      40.831   2.931  89.039  1.00 57.48           C  
ATOM   2590  CD2 LEU A 481      42.807   3.112  90.561  1.00 56.25           C  
ATOM   2591  N   CYS A 482      44.842  -0.279  86.842  1.00 58.90           N  
ATOM   2592  CA  CYS A 482      45.012  -1.566  86.207  1.00 59.71           C  
ATOM   2593  C   CYS A 482      46.493  -1.819  86.112  1.00 62.20           C  
ATOM   2594  O   CYS A 482      47.136  -1.509  85.109  1.00 62.20           O  
ATOM   2595  CB  CYS A 482      44.365  -1.557  84.825  1.00 59.89           C  
ATOM   2596  SG  CYS A 482      42.577  -1.195  84.884  1.00 56.18           S  
ATOM   2597  N   LEU A 483      47.029  -2.391  87.183  1.00 64.14           N  
ATOM   2598  CA  LEU A 483      48.454  -2.344  87.439  1.00 65.18           C  
ATOM   2599  C   LEU A 483      49.112  -3.557  86.802  1.00 67.40           C  
ATOM   2600  O   LEU A 483      50.339  -3.629  86.651  1.00 68.47           O  
ATOM   2601  CB  LEU A 483      48.667  -2.318  88.942  1.00 63.43           C  
ATOM   2602  CG  LEU A 483      47.834  -1.178  89.524  1.00 63.17           C  
ATOM   2603  CD1 LEU A 483      47.664  -1.312  91.029  1.00 62.00           C  
ATOM   2604  CD2 LEU A 483      48.493   0.124  89.130  1.00 60.63           C  
ATOM   2605  N   THR A 484      48.270  -4.490  86.384  1.00 67.87           N  
ATOM   2606  CA  THR A 484      48.692  -5.855  86.165  1.00 67.87           C  
ATOM   2607  C   THR A 484      48.590  -6.311  84.700  1.00 68.34           C  
ATOM   2608  O   THR A 484      49.283  -7.243  84.288  1.00 69.53           O  
ATOM   2609  CB  THR A 484      47.874  -6.767  87.100  1.00 67.56           C  
ATOM   2610  CG2 THR A 484      46.437  -6.327  87.132  1.00 70.83           C  
ATOM   2611  OG1 THR A 484      47.936  -8.114  86.646  1.00 70.17           O  
ATOM   2612  N   CYS A 485      47.751  -5.648  83.905  1.00 68.74           N  
ATOM   2613  CA  CYS A 485      47.479  -6.095  82.532  1.00 67.30           C  
ATOM   2614  C   CYS A 485      48.413  -5.500  81.487  1.00 66.14           C  
ATOM   2615  O   CYS A 485      48.556  -6.049  80.400  1.00 65.07           O  
ATOM   2616  CB  CYS A 485      46.032  -5.777  82.141  1.00 68.59           C  
ATOM   2617  SG  CYS A 485      45.600  -4.016  82.157  1.00 70.48           S  
ATOM   2618  N   GLY A 486      49.041  -4.376  81.811  1.00 66.24           N  
ATOM   2619  CA  GLY A 486      49.965  -3.762  80.873  1.00 66.68           C  
ATOM   2620  C   GLY A 486      49.557  -2.344  80.522  1.00 66.85           C  
ATOM   2621  O   GLY A 486      50.295  -1.620  79.857  1.00 65.75           O  
ATOM   2622  N   ALA A 487      48.378  -1.944  80.987  1.00 67.72           N  
ATOM   2623  CA  ALA A 487      47.805  -0.648  80.624  1.00 69.02           C  
ATOM   2624  C   ALA A 487      48.578   0.532  81.198  1.00 69.45           C  
ATOM   2625  O   ALA A 487      48.434   1.658  80.732  1.00 68.16           O  
ATOM   2626  CB  ALA A 487      46.348  -0.579  81.077  1.00 67.76           C  
ATOM   2627  N   ALA A 488      49.402   0.262  82.206  1.00 72.19           N  
ATOM   2628  CA  ALA A 488      50.035   1.313  82.989  1.00 73.81           C  
ATOM   2629  C   ALA A 488      51.534   1.430  82.743  1.00 75.36           C  
ATOM   2630  O   ALA A 488      52.217   2.159  83.446  1.00 74.34           O  
ATOM   2631  CB  ALA A 488      49.770   1.070  84.453  1.00 71.93           C  
ATOM   2632  N   ASP A 489      52.035   0.713  81.740  1.00 80.01           N  
ATOM   2633  CA  ASP A 489      53.479   0.596  81.498  1.00 84.93           C  
ATOM   2634  C   ASP A 489      53.849   0.915  80.044  1.00 85.90           C  
ATOM   2635  O   ASP A 489      52.996   1.282  79.246  1.00 85.72           O  
ATOM   2636  CB  ASP A 489      53.970  -0.832  81.819  1.00 88.01           C  
ATOM   2637  CG  ASP A 489      53.524  -1.326  83.200  1.00 91.64           C  
ATOM   2638  OD1 ASP A 489      53.386  -0.493  84.133  1.00 94.01           O  
ATOM   2639  OD2 ASP A 489      53.313  -2.557  83.348  1.00 91.73           O1-
ATOM   2640  N   HIS A 490      55.130   0.762  79.717  1.00 87.73           N  
ATOM   2641  CA  HIS A 490      55.606   0.811  78.335  1.00 89.27           C  
ATOM   2642  C   HIS A 490      55.035   1.981  77.556  1.00 88.99           C  
ATOM   2643  O   HIS A 490      54.585   1.821  76.427  1.00 88.82           O  
ATOM   2644  CB  HIS A 490      55.256  -0.487  77.609  1.00 91.37           C  
ATOM   2645  CG  HIS A 490      55.706  -1.720  78.328  1.00 94.79           C  
ATOM   2646  CD2 HIS A 490      56.940  -2.250  78.503  1.00 94.22           C  
ATOM   2647  ND1 HIS A 490      54.828  -2.570  78.970  1.00 96.37           N  
ATOM   2648  CE1 HIS A 490      55.503  -3.571  79.508  1.00 96.54           C  
ATOM   2649  NE2 HIS A 490      56.786  -3.401  79.239  1.00 95.72           N  
ATOM   2650  N   TRP A 491      55.065   3.158  78.160  1.00 89.55           N  
ATOM   2651  CA  TRP A 491      54.462   4.345  77.570  1.00 89.97           C  
ATOM   2652  C   TRP A 491      54.985   4.668  76.177  1.00 92.02           C  
ATOM   2653  O   TRP A 491      54.386   5.449  75.445  1.00 92.41           O  
ATOM   2654  CB  TRP A 491      54.693   5.532  78.490  1.00 87.02           C  
ATOM   2655  CG  TRP A 491      53.993   5.386  79.787  1.00 85.63           C  
ATOM   2656  CD1 TRP A 491      54.555   5.360  81.024  1.00 85.09           C  
ATOM   2657  CD2 TRP A 491      52.580   5.287  79.984  1.00 85.28           C  
ATOM   2658  CE2 TRP A 491      52.357   5.214  81.371  1.00 85.25           C  
ATOM   2659  CE3 TRP A 491      51.479   5.255  79.119  1.00 83.70           C  
ATOM   2660  NE1 TRP A 491      53.580   5.260  81.986  1.00 84.75           N  
ATOM   2661  CZ2 TRP A 491      51.077   5.114  81.917  1.00 86.00           C  
ATOM   2662  CZ3 TRP A 491      50.213   5.156  79.660  1.00 83.87           C  
ATOM   2663  CH2 TRP A 491      50.020   5.087  81.044  1.00 84.98           C  
ATOM   2664  N   ASP A 492      56.107   4.065  75.810  1.00 95.02           N  
ATOM   2665  CA  ASP A 492      56.768   4.400  74.557  1.00 97.00           C  
ATOM   2666  C   ASP A 492      56.267   3.534  73.400  1.00 97.29           C  
ATOM   2667  O   ASP A 492      56.552   3.814  72.234  1.00 97.42           O  
ATOM   2668  CB  ASP A 492      58.287   4.253  74.718  1.00 99.27           C  
ATOM   2669  CG  ASP A 492      58.856   5.181  75.791  1.00101.44           C  
ATOM   2670  OD1 ASP A 492      58.838   4.805  76.988  1.00102.10           O  
ATOM   2671  OD2 ASP A 492      59.321   6.288  75.437  1.00102.18           O1-
ATOM   2672  N   SER A 493      55.521   2.482  73.723  1.00 96.85           N  
ATOM   2673  CA  SER A 493      54.873   1.673  72.699  1.00 96.76           C  
ATOM   2674  C   SER A 493      53.366   1.912  72.697  1.00 97.59           C  
ATOM   2675  O   SER A 493      52.780   2.281  73.720  1.00 97.86           O  
ATOM   2676  CB  SER A 493      55.149   0.184  72.927  1.00 96.00           C  
ATOM   2677  OG  SER A 493      54.448  -0.610  71.982  1.00 94.48           O  
ATOM   2678  N   LYS A 494      52.744   1.701  71.539  1.00 97.39           N  
ATOM   2679  CA  LYS A 494      51.295   1.781  71.421  1.00 96.44           C  
ATOM   2680  C   LYS A 494      50.681   0.389  71.364  1.00 95.33           C  
ATOM   2681  O   LYS A 494      49.477   0.228  71.569  1.00 96.23           O  
ATOM   2682  CB  LYS A 494      50.905   2.568  70.171  1.00 96.79           C  
ATOM   2683  CG  LYS A 494      51.118   4.066  70.288  1.00 96.83           C  
ATOM   2684  CD  LYS A 494      50.777   4.742  68.979  1.00 97.51           C  
ATOM   2685  CE  LYS A 494      50.555   6.226  69.153  1.00 97.60           C  
ATOM   2686  NZ  LYS A 494      50.020   6.813  67.895  1.00 98.29           N1+
ATOM   2687  N   ASN A 495      51.513  -0.611  71.079  1.00 92.82           N  
ATOM   2688  CA  ASN A 495      51.091  -2.005  71.159  1.00 90.53           C  
ATOM   2689  C   ASN A 495      51.564  -2.626  72.472  1.00 86.73           C  
ATOM   2690  O   ASN A 495      52.756  -2.791  72.701  1.00 85.67           O  
ATOM   2691  CB  ASN A 495      51.650  -2.800  69.972  1.00 92.82           C  
ATOM   2692  CG  ASN A 495      51.247  -4.272  70.005  1.00 94.87           C  
ATOM   2693  ND2 ASN A 495      51.420  -4.954  68.876  1.00 95.14           N  
ATOM   2694  OD1 ASN A 495      50.789  -4.788  71.031  1.00 95.70           O  
ATOM   2695  N   VAL A 496      50.613  -2.977  73.325  1.00 83.05           N  
ATOM   2696  CA  VAL A 496      50.924  -3.398  74.679  1.00 80.10           C  
ATOM   2697  C   VAL A 496      50.150  -4.654  75.061  1.00 77.54           C  
ATOM   2698  O   VAL A 496      49.171  -5.018  74.414  1.00 77.80           O  
ATOM   2699  CB  VAL A 496      50.590  -2.277  75.691  1.00 79.29           C  
ATOM   2700  CG1 VAL A 496      51.028  -2.681  77.079  1.00 80.78           C  
ATOM   2701  CG2 VAL A 496      51.278  -1.000  75.288  1.00 78.92           C  
ATOM   2702  N   SER A 497      50.607  -5.307  76.120  1.00 74.51           N  
ATOM   2703  CA  SER A 497      49.952  -6.485  76.674  1.00 72.27           C  
ATOM   2704  C   SER A 497      48.427  -6.316  76.684  1.00 70.91           C  
ATOM   2705  O   SER A 497      47.668  -7.228  76.322  1.00 70.31           O  
ATOM   2706  CB  SER A 497      50.475  -6.708  78.100  1.00 71.88           C  
ATOM   2707  OG  SER A 497      49.880  -7.834  78.716  1.00 71.71           O  
ATOM   2708  N   CYS A 498      47.992  -5.133  77.102  1.00 68.34           N  
ATOM   2709  CA  CYS A 498      46.578  -4.833  77.250  1.00 66.19           C  
ATOM   2710  C   CYS A 498      45.991  -4.372  75.919  1.00 65.71           C  
ATOM   2711  O   CYS A 498      46.553  -3.507  75.240  1.00 65.93           O  
ATOM   2712  CB  CYS A 498      46.397  -3.743  78.305  1.00 66.02           C  
ATOM   2713  SG  CYS A 498      44.720  -3.154  78.484  1.00 63.40           S  
ATOM   2714  N   LYS A 499      44.861  -4.957  75.543  1.00 63.45           N  
ATOM   2715  CA  LYS A 499      44.235  -4.639  74.269  1.00 61.53           C  
ATOM   2716  C   LYS A 499      43.054  -3.686  74.449  1.00 60.56           C  
ATOM   2717  O   LYS A 499      42.280  -3.461  73.508  1.00 60.91           O  
ATOM   2718  CB  LYS A 499      43.771  -5.927  73.577  1.00 61.16           C  
ATOM   2719  CG  LYS A 499      44.909  -6.872  73.223  1.00 60.82           C  
ATOM   2720  CD  LYS A 499      46.039  -6.099  72.571  1.00 60.78           C  
ATOM   2721  CE  LYS A 499      47.285  -6.928  72.396  1.00 59.92           C  
ATOM   2722  NZ  LYS A 499      48.207  -6.285  71.413  1.00 60.19           N1+
ATOM   2723  N   ASN A 500      42.916  -3.133  75.654  1.00 56.80           N  
ATOM   2724  CA  ASN A 500      41.778  -2.282  75.971  1.00 54.45           C  
ATOM   2725  C   ASN A 500      42.200  -0.866  76.397  1.00 54.91           C  
ATOM   2726  O   ASN A 500      41.667  -0.314  77.369  1.00 54.25           O  
ATOM   2727  CB  ASN A 500      40.932  -2.930  77.070  1.00 53.64           C  
ATOM   2728  CG  ASN A 500      39.568  -2.277  77.224  1.00 55.01           C  
ATOM   2729  ND2 ASN A 500      39.075  -2.223  78.454  1.00 53.02           N  
ATOM   2730  OD1 ASN A 500      38.963  -1.831  76.245  1.00 57.78           O  
ATOM   2731  N   CYS A 501      43.153  -0.274  75.676  1.00 52.86           N  
ATOM   2732  CA  CYS A 501      43.454   1.125  75.902  1.00 52.80           C  
ATOM   2733  C   CYS A 501      43.895   1.861  74.638  1.00 52.12           C  
ATOM   2734  O   CYS A 501      44.710   2.784  74.691  1.00 51.30           O  
ATOM   2735  CB  CYS A 501      44.498   1.257  77.019  1.00 54.42           C  
ATOM   2736  SG  CYS A 501      45.949   0.197  76.847  1.00 60.45           S  
ATOM   2737  N   SER A 502      43.321   1.464  73.506  1.00 51.69           N  
ATOM   2738  CA  SER A 502      43.664   2.042  72.203  1.00 52.27           C  
ATOM   2739  C   SER A 502      43.281   3.521  72.071  1.00 53.79           C  
ATOM   2740  O   SER A 502      43.947   4.287  71.363  1.00 54.20           O  
ATOM   2741  CB  SER A 502      42.978   1.267  71.071  1.00 52.58           C  
ATOM   2742  OG  SER A 502      43.422  -0.071  70.973  1.00 52.72           O  
ATOM   2743  N   ILE A 503      42.200   3.918  72.733  1.00 53.37           N  
ATOM   2744  CA  ILE A 503      41.715   5.279  72.617  1.00 53.68           C  
ATOM   2745  C   ILE A 503      42.629   6.241  73.379  1.00 54.14           C  
ATOM   2746  O   ILE A 503      43.111   7.219  72.808  1.00 53.48           O  
ATOM   2747  CB  ILE A 503      40.262   5.383  73.141  1.00 54.87           C  
ATOM   2748  CG1 ILE A 503      39.374   4.397  72.380  1.00 55.24           C  
ATOM   2749  CG2 ILE A 503      39.722   6.788  72.952  1.00 54.53           C  
ATOM   2750  CD1 ILE A 503      37.923   4.351  72.875  1.00 57.97           C  
ATOM   2751  N   GLN A 504      42.882   5.948  74.658  1.00 54.74           N  
ATOM   2752  CA  GLN A 504      43.698   6.817  75.515  1.00 53.17           C  
ATOM   2753  C   GLN A 504      45.121   6.959  75.001  1.00 53.01           C  
ATOM   2754  O   GLN A 504      45.758   7.978  75.227  1.00 55.76           O  
ATOM   2755  CB  GLN A 504      43.737   6.285  76.945  1.00 51.94           C  
ATOM   2756  CG  GLN A 504      44.296   4.869  77.042  1.00 53.48           C  
ATOM   2757  CD  GLN A 504      44.255   4.296  78.450  1.00 52.89           C  
ATOM   2758  NE2 GLN A 504      45.414   4.217  79.092  1.00 53.42           N  
ATOM   2759  OE1 GLN A 504      43.198   3.921  78.945  1.00 51.56           O  
ATOM   2760  N   ARG A 505      45.627   5.953  74.306  1.00 52.78           N  
ATOM   2761  CA  ARG A 505      46.958   6.057  73.727  1.00 53.92           C  
ATOM   2762  C   ARG A 505      46.893   6.478  72.279  1.00 54.71           C  
ATOM   2763  O   ARG A 505      47.918   6.700  71.648  1.00 55.29           O  
ATOM   2764  CB  ARG A 505      47.690   4.728  73.821  1.00 54.82           C  
ATOM   2765  CG  ARG A 505      47.673   4.130  75.207  1.00 58.53           C  
ATOM   2766  CD  ARG A 505      48.981   3.438  75.520  1.00 60.92           C  
ATOM   2767  NE  ARG A 505      48.950   2.751  76.811  1.00 62.60           N  
ATOM   2768  CZ  ARG A 505      50.011   2.163  77.351  1.00 60.75           C  
ATOM   2769  NH1 ARG A 505      51.168   2.190  76.709  1.00 58.31           N1+
ATOM   2770  NH2 ARG A 505      49.913   1.540  78.518  1.00 60.63           N  
ATOM   2771  N   GLY A 506      45.680   6.567  71.748  1.00 55.46           N  
ATOM   2772  CA  GLY A 506      45.511   7.005  70.379  1.00 55.13           C  
ATOM   2773  C   GLY A 506      46.191   6.100  69.373  1.00 56.26           C  
ATOM   2774  O   GLY A 506      46.795   6.581  68.408  1.00 56.05           O  
ATOM   2775  N   SER A 507      46.096   4.790  69.583  1.00 56.49           N  
ATOM   2776  CA  SER A 507      46.718   3.841  68.661  1.00 59.01           C  
ATOM   2777  C   SER A 507      45.823   3.504  67.458  1.00 59.68           C  
ATOM   2778  O   SER A 507      45.428   2.362  67.243  1.00 58.96           O  
ATOM   2779  CB  SER A 507      47.121   2.569  69.416  1.00 59.42           C  
ATOM   2780  OG  SER A 507      46.122   2.194  70.346  1.00 62.44           O  
ATOM   2781  N   LYS A 508      45.526   4.529  66.668  1.00 60.99           N  
ATOM   2782  CA  LYS A 508      44.644   4.417  65.517  1.00 61.55           C  
ATOM   2783  C   LYS A 508      45.374   3.792  64.312  1.00 61.73           C  
ATOM   2784  O   LYS A 508      46.605   3.790  64.247  1.00 60.49           O  
ATOM   2785  CB  LYS A 508      44.148   5.812  65.138  1.00 61.64           C  
ATOM   2786  CG  LYS A 508      45.274   6.691  64.648  1.00 61.52           C  
ATOM   2787  CD  LYS A 508      44.880   8.132  64.446  1.00 63.28           C  
ATOM   2788  CE  LYS A 508      46.110   8.940  64.042  1.00 64.50           C  
ATOM   2789  NZ  LYS A 508      45.802  10.385  63.849  1.00 68.40           N1+
ATOM   2790  N   LYS A 509      44.600   3.286  63.353  1.00 61.11           N  
ATOM   2791  CA  LYS A 509      45.150   2.688  62.139  1.00 61.58           C  
ATOM   2792  C   LYS A 509      45.306   3.708  61.002  1.00 61.61           C  
ATOM   2793  O   LYS A 509      44.574   4.691  60.943  1.00 62.56           O  
ATOM   2794  CB  LYS A 509      44.244   1.546  61.691  1.00 62.76           C  
ATOM   2795  CG  LYS A 509      43.961   0.528  62.784  1.00 62.23           C  
ATOM   2796  CD  LYS A 509      45.190  -0.321  63.063  1.00 63.19           C  
ATOM   2797  CE  LYS A 509      44.920  -1.344  64.157  1.00 64.01           C  
ATOM   2798  NZ  LYS A 509      44.493  -0.723  65.464  1.00 65.27           N1+
ATOM   2799  N   HIS A 510      46.264   3.481  60.111  1.00 60.68           N  
ATOM   2800  CA  HIS A 510      46.497   4.392  58.996  1.00 61.79           C  
ATOM   2801  C   HIS A 510      45.208   4.461  58.146  1.00 61.74           C  
ATOM   2802  O   HIS A 510      44.598   3.436  57.845  1.00 63.49           O  
ATOM   2803  CB  HIS A 510      47.673   3.869  58.158  1.00 65.48           C  
ATOM   2804  CG  HIS A 510      48.407   4.928  57.391  1.00 70.35           C  
ATOM   2805  CD2 HIS A 510      49.735   5.144  57.220  1.00 71.82           C  
ATOM   2806  ND1 HIS A 510      47.766   5.922  56.680  1.00 72.59           N  
ATOM   2807  CE1 HIS A 510      48.664   6.705  56.107  1.00 72.05           C  
ATOM   2808  NE2 HIS A 510      49.867   6.254  56.419  1.00 72.96           N  
ATOM   2809  N   LEU A 511      44.778   5.666  57.776  1.00 59.74           N  
ATOM   2810  CA  LEU A 511      43.575   5.832  56.963  1.00 56.29           C  
ATOM   2811  C   LEU A 511      43.901   6.640  55.721  1.00 56.72           C  
ATOM   2812  O   LEU A 511      44.763   7.517  55.747  1.00 56.61           O  
ATOM   2813  CB  LEU A 511      42.479   6.545  57.749  1.00 52.72           C  
ATOM   2814  CG  LEU A 511      41.957   5.797  58.960  1.00 51.56           C  
ATOM   2815  CD1 LEU A 511      41.039   6.673  59.741  1.00 52.24           C  
ATOM   2816  CD2 LEU A 511      41.242   4.547  58.506  1.00 55.02           C  
ATOM   2817  N   LEU A 512      43.202   6.341  54.633  1.00 56.55           N  
ATOM   2818  CA  LEU A 512      43.454   7.000  53.361  1.00 56.27           C  
ATOM   2819  C   LEU A 512      42.198   7.696  52.851  1.00 55.07           C  
ATOM   2820  O   LEU A 512      41.082   7.183  53.009  1.00 54.85           O  
ATOM   2821  CB  LEU A 512      43.942   5.973  52.341  1.00 56.42           C  
ATOM   2822  CG  LEU A 512      45.319   5.394  52.659  1.00 56.06           C  
ATOM   2823  CD1 LEU A 512      45.645   4.264  51.699  1.00 53.25           C  
ATOM   2824  CD2 LEU A 512      46.369   6.508  52.582  1.00 55.06           C  
ATOM   2825  N   LEU A 513      42.392   8.870  52.251  1.00 53.57           N  
ATOM   2826  CA  LEU A 513      41.281   9.706  51.793  1.00 51.06           C  
ATOM   2827  C   LEU A 513      41.192   9.657  50.290  1.00 50.51           C  
ATOM   2828  O   LEU A 513      42.180   9.850  49.578  1.00 51.60           O  
ATOM   2829  CB  LEU A 513      41.464  11.164  52.228  1.00 48.07           C  
ATOM   2830  CG  LEU A 513      40.432  12.158  51.684  1.00 46.23           C  
ATOM   2831  CD1 LEU A 513      39.137  12.074  52.454  1.00 45.20           C  
ATOM   2832  CD2 LEU A 513      40.981  13.547  51.784  1.00 46.13           C  
ATOM   2833  N   ALA A 514      39.996   9.405  49.801  1.00 50.04           N  
ATOM   2834  CA  ALA A 514      39.787   9.371  48.369  1.00 50.28           C  
ATOM   2835  C   ALA A 514      38.308   9.561  48.152  1.00 51.02           C  
ATOM   2836  O   ALA A 514      37.501   9.398  49.076  1.00 50.10           O  
ATOM   2837  CB  ALA A 514      40.235   8.036  47.805  1.00 49.72           C  
ATOM   2838  N   PRO A 515      37.925   9.915  46.927  1.00 51.07           N  
ATOM   2839  CA  PRO A 515      36.497  10.041  46.670  1.00 50.67           C  
ATOM   2840  C   PRO A 515      35.829   8.704  46.909  1.00 50.86           C  
ATOM   2841  O   PRO A 515      36.381   7.663  46.581  1.00 51.12           O  
ATOM   2842  CB  PRO A 515      36.442  10.489  45.221  1.00 51.04           C  
ATOM   2843  CG  PRO A 515      37.765  11.172  44.996  1.00 50.53           C  
ATOM   2844  CD  PRO A 515      38.740  10.374  45.793  1.00 51.42           C  
ATOM   2845  N   SER A 516      34.649   8.750  47.513  1.00 52.35           N  
ATOM   2846  CA  SER A 516      33.884   7.561  47.842  1.00 55.42           C  
ATOM   2847  C   SER A 516      33.456   6.843  46.563  1.00 59.64           C  
ATOM   2848  O   SER A 516      33.408   7.443  45.482  1.00 61.12           O  
ATOM   2849  CB  SER A 516      32.647   7.962  48.656  1.00 54.26           C  
ATOM   2850  OG  SER A 516      31.894   6.834  49.072  1.00 54.09           O  
ATOM   2851  N   ASP A 517      33.148   5.555  46.683  1.00 62.12           N  
ATOM   2852  CA  ASP A 517      32.510   4.839  45.590  1.00 63.94           C  
ATOM   2853  C   ASP A 517      30.994   5.034  45.656  1.00 64.49           C  
ATOM   2854  O   ASP A 517      30.278   4.727  44.695  1.00 67.03           O  
ATOM   2855  CB  ASP A 517      32.860   3.346  45.635  1.00 65.09           C  
ATOM   2856  CG  ASP A 517      34.297   3.069  45.199  1.00 68.90           C  
ATOM   2857  OD1 ASP A 517      34.715   3.595  44.138  1.00 66.91           O  
ATOM   2858  OD2 ASP A 517      35.008   2.323  45.919  1.00 71.18           O1-
ATOM   2859  N   VAL A 518      30.496   5.548  46.775  1.00 61.77           N  
ATOM   2860  CA  VAL A 518      29.102   5.939  46.812  1.00 60.05           C  
ATOM   2861  C   VAL A 518      28.997   7.421  46.450  1.00 61.11           C  
ATOM   2862  O   VAL A 518      28.772   7.758  45.291  1.00 61.97           O  
ATOM   2863  CB  VAL A 518      28.493   5.669  48.181  1.00 58.41           C  
ATOM   2864  CG1 VAL A 518      26.993   5.988  48.164  1.00 55.73           C  
ATOM   2865  CG2 VAL A 518      28.746   4.230  48.563  1.00 53.44           C  
ATOM   2866  N   ALA A 519      29.182   8.313  47.415  1.00 61.85           N  
ATOM   2867  CA  ALA A 519      29.241   9.734  47.088  1.00 60.39           C  
ATOM   2868  C   ALA A 519      30.200  10.511  47.989  1.00 58.92           C  
ATOM   2869  O   ALA A 519      30.459  10.136  49.130  1.00 59.81           O  
ATOM   2870  CB  ALA A 519      27.848  10.338  47.153  1.00 58.75           C  
ATOM   2871  N   GLY A 520      30.733  11.600  47.462  1.00 57.11           N  
ATOM   2872  CA  GLY A 520      31.476  12.519  48.293  1.00 53.58           C  
ATOM   2873  C   GLY A 520      32.884  12.031  48.502  1.00 53.04           C  
ATOM   2874  O   GLY A 520      33.534  11.549  47.579  1.00 53.97           O  
ATOM   2875  N   TRP A 521      33.360  12.174  49.731  1.00 51.48           N  
ATOM   2876  CA  TRP A 521      34.647  11.639  50.131  1.00 47.44           C  
ATOM   2877  C   TRP A 521      34.418  10.412  51.007  1.00 48.31           C  
ATOM   2878  O   TRP A 521      33.459  10.349  51.775  1.00 48.36           O  
ATOM   2879  CB  TRP A 521      35.411  12.681  50.922  1.00 43.29           C  
ATOM   2880  CG  TRP A 521      35.911  13.827  50.118  1.00 41.81           C  
ATOM   2881  CD1 TRP A 521      35.372  15.088  50.045  1.00 41.20           C  
ATOM   2882  CD2 TRP A 521      37.111  13.858  49.338  1.00 39.93           C  
ATOM   2883  CE2 TRP A 521      37.244  15.165  48.826  1.00 40.37           C  
ATOM   2884  CE3 TRP A 521      38.089  12.910  49.029  1.00 37.62           C  
ATOM   2885  NE1 TRP A 521      36.170  15.897  49.270  1.00 41.58           N  
ATOM   2886  CZ2 TRP A 521      38.317  15.541  48.023  1.00 39.94           C  
ATOM   2887  CZ3 TRP A 521      39.145  13.283  48.240  1.00 37.04           C  
ATOM   2888  CH2 TRP A 521      39.256  14.586  47.744  1.00 38.25           C  
ATOM   2889  N   GLY A 522      35.300   9.433  50.893  1.00 47.95           N  
ATOM   2890  CA  GLY A 522      35.236   8.302  51.792  1.00 49.09           C  
ATOM   2891  C   GLY A 522      36.591   8.029  52.395  1.00 50.57           C  
ATOM   2892  O   GLY A 522      37.600   8.605  51.989  1.00 50.87           O  
ATOM   2893  N   ILE A 523      36.624   7.140  53.372  1.00 52.38           N  
ATOM   2894  CA  ILE A 523      37.887   6.816  54.009  1.00 53.28           C  
ATOM   2895  C   ILE A 523      38.178   5.323  53.834  1.00 54.87           C  
ATOM   2896  O   ILE A 523      37.285   4.471  53.945  1.00 53.45           O  
ATOM   2897  CB  ILE A 523      37.856   7.213  55.513  1.00 50.86           C  
ATOM   2898  CG1 ILE A 523      39.279   7.407  56.023  1.00 50.59           C  
ATOM   2899  CG2 ILE A 523      37.117   6.162  56.324  1.00 49.42           C  
ATOM   2900  CD1 ILE A 523      40.047   8.519  55.306  1.00 48.82           C  
ATOM   2901  N   PHE A 524      39.432   5.022  53.526  1.00 57.31           N  
ATOM   2902  CA  PHE A 524      39.864   3.650  53.275  1.00 60.26           C  
ATOM   2903  C   PHE A 524      40.971   3.240  54.253  1.00 60.98           C  
ATOM   2904  O   PHE A 524      41.864   4.039  54.573  1.00 61.77           O  
ATOM   2905  CB  PHE A 524      40.366   3.529  51.830  1.00 60.72           C  
ATOM   2906  CG  PHE A 524      39.372   3.995  50.815  1.00 62.98           C  
ATOM   2907  CD1 PHE A 524      38.550   3.083  50.167  1.00 62.39           C  
ATOM   2908  CD2 PHE A 524      39.219   5.353  50.546  1.00 63.49           C  
ATOM   2909  CE1 PHE A 524      37.599   3.507  49.281  1.00 62.52           C  
ATOM   2910  CE2 PHE A 524      38.260   5.796  49.654  1.00 63.07           C  
ATOM   2911  CZ  PHE A 524      37.448   4.873  49.022  1.00 65.11           C  
ATOM   2912  N   ILE A 525      40.918   1.999  54.726  1.00 60.64           N  
ATOM   2913  CA  ILE A 525      41.922   1.518  55.668  1.00 60.48           C  
ATOM   2914  C   ILE A 525      43.129   1.013  54.899  1.00 60.18           C  
ATOM   2915  O   ILE A 525      42.984   0.339  53.888  1.00 59.79           O  
ATOM   2916  CB  ILE A 525      41.367   0.384  56.520  1.00 60.89           C  
ATOM   2917  CG1 ILE A 525      42.274   0.145  57.719  1.00 61.10           C  
ATOM   2918  CG2 ILE A 525      41.252  -0.874  55.682  1.00 60.07           C  
ATOM   2919  CD1 ILE A 525      41.545  -0.476  58.889  1.00 64.09           C  
ATOM   2920  N   LYS A 526      44.324   1.347  55.374  1.00 61.69           N  
ATOM   2921  CA  LYS A 526      45.538   1.108  54.600  1.00 63.10           C  
ATOM   2922  C   LYS A 526      46.055  -0.305  54.779  1.00 63.92           C  
ATOM   2923  O   LYS A 526      46.814  -0.799  53.948  1.00 64.97           O  
ATOM   2924  CB  LYS A 526      46.632   2.098  55.001  1.00 63.42           C  
ATOM   2925  CG  LYS A 526      47.913   1.964  54.201  1.00 63.75           C  
ATOM   2926  CD  LYS A 526      49.053   2.627  54.933  1.00 63.83           C  
ATOM   2927  CE  LYS A 526      50.329   1.838  54.757  1.00 64.83           C  
ATOM   2928  NZ  LYS A 526      51.218   2.455  53.730  1.00 65.47           N1+
ATOM   2929  N   ASP A 527      45.643  -0.948  55.867  1.00 65.29           N  
ATOM   2930  CA  ASP A 527      46.076  -2.307  56.174  1.00 66.01           C  
ATOM   2931  C   ASP A 527      44.955  -3.143  56.786  1.00 65.70           C  
ATOM   2932  O   ASP A 527      44.037  -2.622  57.434  1.00 64.30           O  
ATOM   2933  CB  ASP A 527      47.276  -2.284  57.130  1.00 68.29           C  
ATOM   2934  CG  ASP A 527      48.539  -1.727  56.475  1.00 72.64           C  
ATOM   2935  OD1 ASP A 527      48.970  -2.302  55.443  1.00 73.75           O  
ATOM   2936  OD2 ASP A 527      49.098  -0.719  56.986  1.00 73.44           O1-
ATOM   2937  N   PRO A 528      45.034  -4.471  56.595  1.00 65.72           N  
ATOM   2938  CA  PRO A 528      44.043  -5.439  57.074  1.00 63.57           C  
ATOM   2939  C   PRO A 528      43.751  -5.265  58.558  1.00 63.04           C  
ATOM   2940  O   PRO A 528      44.655  -5.044  59.364  1.00 63.71           O  
ATOM   2941  CB  PRO A 528      44.691  -6.786  56.774  1.00 62.48           C  
ATOM   2942  CG  PRO A 528      45.622  -6.509  55.640  1.00 63.11           C  
ATOM   2943  CD  PRO A 528      46.154  -5.136  55.902  1.00 65.42           C  
ATOM   2944  N   VAL A 529      42.478  -5.358  58.909  1.00 60.85           N  
ATOM   2945  CA  VAL A 529      42.065  -5.234  60.286  1.00 60.37           C  
ATOM   2946  C   VAL A 529      41.100  -6.365  60.591  1.00 60.69           C  
ATOM   2947  O   VAL A 529      40.467  -6.903  59.697  1.00 61.75           O  
ATOM   2948  CB  VAL A 529      41.395  -3.870  60.524  1.00 60.98           C  
ATOM   2949  CG1 VAL A 529      40.006  -4.065  61.109  1.00 61.26           C  
ATOM   2950  CG2 VAL A 529      42.260  -3.019  61.443  1.00 58.22           C  
ATOM   2951  N   GLN A 530      40.998  -6.729  61.858  1.00 61.86           N  
ATOM   2952  CA  GLN A 530      40.407  -7.997  62.268  1.00 63.40           C  
ATOM   2953  C   GLN A 530      39.069  -7.686  62.917  1.00 62.71           C  
ATOM   2954  O   GLN A 530      38.864  -6.573  63.387  1.00 64.89           O  
ATOM   2955  CB  GLN A 530      41.344  -8.650  63.278  1.00 67.10           C  
ATOM   2956  CG  GLN A 530      41.261 -10.151  63.412  1.00 72.15           C  
ATOM   2957  CD  GLN A 530      42.480 -10.691  64.146  1.00 74.81           C  
ATOM   2958  NE2 GLN A 530      43.621 -10.702  63.459  1.00 74.35           N  
ATOM   2959  OE1 GLN A 530      42.403 -11.079  65.320  1.00 75.66           O  
ATOM   2960  N   LYS A 531      38.154  -8.644  62.953  1.00 60.72           N  
ATOM   2961  CA  LYS A 531      36.852  -8.380  63.555  1.00 60.18           C  
ATOM   2962  C   LYS A 531      37.014  -7.751  64.934  1.00 59.42           C  
ATOM   2963  O   LYS A 531      37.894  -8.140  65.694  1.00 59.85           O  
ATOM   2964  CB  LYS A 531      36.042  -9.671  63.683  1.00 60.91           C  
ATOM   2965  CG  LYS A 531      34.715  -9.489  64.415  1.00 63.23           C  
ATOM   2966  CD  LYS A 531      33.879 -10.771  64.436  1.00 63.89           C  
ATOM   2967  CE  LYS A 531      32.575 -10.576  65.212  1.00 64.95           C  
ATOM   2968  NZ  LYS A 531      31.737 -11.818  65.271  1.00 67.40           N1+
ATOM   2969  N   ASN A 532      36.167  -6.772  65.243  1.00 58.48           N  
ATOM   2970  CA  ASN A 532      36.151  -6.109  66.547  1.00 56.87           C  
ATOM   2971  C   ASN A 532      37.385  -5.303  66.880  1.00 55.76           C  
ATOM   2972  O   ASN A 532      37.525  -4.856  68.001  1.00 56.07           O  
ATOM   2973  CB  ASN A 532      35.926  -7.117  67.662  1.00 57.23           C  
ATOM   2974  CG  ASN A 532      34.501  -7.579  67.735  1.00 58.91           C  
ATOM   2975  ND2 ASN A 532      34.258  -8.809  67.321  1.00 61.09           N  
ATOM   2976  OD1 ASN A 532      33.621  -6.838  68.154  1.00 59.73           O  
ATOM   2977  N   GLU A 533      38.279  -5.114  65.919  1.00 56.08           N  
ATOM   2978  CA  GLU A 533      39.502  -4.357  66.166  1.00 56.62           C  
ATOM   2979  C   GLU A 533      39.242  -2.854  66.141  1.00 56.67           C  
ATOM   2980  O   GLU A 533      38.446  -2.370  65.351  1.00 59.73           O  
ATOM   2981  CB  GLU A 533      40.578  -4.703  65.128  1.00 56.92           C  
ATOM   2982  CG  GLU A 533      41.871  -3.939  65.353  1.00 61.08           C  
ATOM   2983  CD  GLU A 533      43.066  -4.512  64.615  1.00 63.73           C  
ATOM   2984  OE1 GLU A 533      42.947  -5.605  64.003  1.00 64.84           O  
ATOM   2985  OE2 GLU A 533      44.131  -3.855  64.655  1.00 62.96           O1-
ATOM   2986  N   PHE A 534      39.912  -2.117  67.017  1.00 55.74           N  
ATOM   2987  CA  PHE A 534      39.786  -0.667  67.050  1.00 53.83           C  
ATOM   2988  C   PHE A 534      40.429  -0.070  65.788  1.00 54.47           C  
ATOM   2989  O   PHE A 534      41.473  -0.532  65.340  1.00 54.78           O  
ATOM   2990  CB  PHE A 534      40.451  -0.142  68.332  1.00 49.82           C  
ATOM   2991  CG  PHE A 534      40.613   1.340  68.378  1.00 45.55           C  
ATOM   2992  CD1 PHE A 534      39.601   2.149  68.873  1.00 47.09           C  
ATOM   2993  CD2 PHE A 534      41.781   1.928  67.944  1.00 43.43           C  
ATOM   2994  CE1 PHE A 534      39.757   3.539  68.935  1.00 45.02           C  
ATOM   2995  CE2 PHE A 534      41.951   3.298  67.998  1.00 44.44           C  
ATOM   2996  CZ  PHE A 534      40.932   4.111  68.499  1.00 43.76           C  
ATOM   2997  N   ILE A 535      39.791   0.942  65.205  1.00 54.37           N  
ATOM   2998  CA  ILE A 535      40.313   1.572  63.997  1.00 53.51           C  
ATOM   2999  C   ILE A 535      40.736   3.009  64.310  1.00 54.36           C  
ATOM   3000  O   ILE A 535      41.851   3.431  63.994  1.00 54.91           O  
ATOM   3001  CB  ILE A 535      39.240   1.578  62.887  1.00 53.45           C  
ATOM   3002  CG1 ILE A 535      38.859   0.139  62.534  1.00 55.03           C  
ATOM   3003  CG2 ILE A 535      39.744   2.296  61.662  1.00 52.28           C  
ATOM   3004  CD1 ILE A 535      37.876   0.026  61.403  1.00 54.37           C  
ATOM   3005  N   SER A 536      39.842   3.759  64.944  1.00 54.14           N  
ATOM   3006  CA  SER A 536      40.121   5.146  65.288  1.00 53.53           C  
ATOM   3007  C   SER A 536      39.046   5.734  66.178  1.00 53.11           C  
ATOM   3008  O   SER A 536      37.927   5.251  66.207  1.00 52.60           O  
ATOM   3009  CB  SER A 536      40.243   6.000  64.034  1.00 53.11           C  
ATOM   3010  OG  SER A 536      40.364   7.365  64.394  1.00 55.92           O  
ATOM   3011  N   GLU A 537      39.402   6.772  66.923  1.00 54.35           N  
ATOM   3012  CA  GLU A 537      38.433   7.452  67.763  1.00 54.84           C  
ATOM   3013  C   GLU A 537      37.770   8.419  66.832  1.00 54.58           C  
ATOM   3014  O   GLU A 537      38.416   8.929  65.927  1.00 54.98           O  
ATOM   3015  CB  GLU A 537      39.117   8.224  68.894  1.00 55.96           C  
ATOM   3016  CG  GLU A 537      38.181   9.139  69.665  1.00 59.07           C  
ATOM   3017  CD  GLU A 537      38.886   9.961  70.733  1.00 61.85           C  
ATOM   3018  OE1 GLU A 537      38.195  10.661  71.505  1.00 62.79           O  
ATOM   3019  OE2 GLU A 537      40.132   9.910  70.800  1.00 63.56           O1-
ATOM   3020  N   TYR A 538      36.481   8.662  67.039  1.00 53.75           N  
ATOM   3021  CA  TYR A 538      35.775   9.645  66.243  1.00 51.96           C  
ATOM   3022  C   TYR A 538      35.851  10.967  66.989  1.00 51.79           C  
ATOM   3023  O   TYR A 538      35.165  11.151  67.988  1.00 52.40           O  
ATOM   3024  CB  TYR A 538      34.318   9.218  66.063  1.00 51.96           C  
ATOM   3025  CG  TYR A 538      33.592  10.045  65.040  1.00 49.92           C  
ATOM   3026  CD1 TYR A 538      33.540   9.653  63.718  1.00 49.31           C  
ATOM   3027  CD2 TYR A 538      33.008  11.249  65.390  1.00 50.44           C  
ATOM   3028  CE1 TYR A 538      32.937  10.434  62.768  1.00 49.74           C  
ATOM   3029  CE2 TYR A 538      32.400  12.037  64.448  1.00 51.27           C  
ATOM   3030  CZ  TYR A 538      32.369  11.627  63.139  1.00 50.44           C  
ATOM   3031  OH  TYR A 538      31.774  12.429  62.202  1.00 51.51           O  
ATOM   3032  N   CYS A 539      36.689  11.883  66.518  1.00 50.76           N  
ATOM   3033  CA  CYS A 539      36.988  13.075  67.297  1.00 52.61           C  
ATOM   3034  C   CYS A 539      36.345  14.311  66.723  1.00 53.16           C  
ATOM   3035  O   CYS A 539      36.202  14.435  65.503  1.00 55.50           O  
ATOM   3036  CB  CYS A 539      38.500  13.306  67.382  1.00 52.39           C  
ATOM   3037  SG  CYS A 539      39.338  12.176  68.488  1.00 57.84           S  
ATOM   3038  N   GLY A 540      35.982  15.235  67.605  1.00 51.85           N  
ATOM   3039  CA  GLY A 540      35.519  16.527  67.152  1.00 53.13           C  
ATOM   3040  C   GLY A 540      35.319  17.503  68.288  1.00 53.88           C  
ATOM   3041  O   GLY A 540      35.843  17.305  69.387  1.00 54.46           O  
ATOM   3042  N   GLU A 541      34.561  18.563  68.033  1.00 53.35           N  
ATOM   3043  CA  GLU A 541      34.245  19.505  69.088  1.00 54.12           C  
ATOM   3044  C   GLU A 541      33.192  18.899  69.991  1.00 55.60           C  
ATOM   3045  O   GLU A 541      32.287  18.209  69.525  1.00 55.61           O  
ATOM   3046  CB  GLU A 541      33.739  20.825  68.514  1.00 52.22           C  
ATOM   3047  CG  GLU A 541      34.832  21.760  68.092  1.00 54.12           C  
ATOM   3048  CD  GLU A 541      34.316  22.816  67.167  1.00 57.75           C  
ATOM   3049  OE1 GLU A 541      33.224  22.606  66.617  1.00 62.16           O  
ATOM   3050  OE2 GLU A 541      34.982  23.852  66.976  1.00 59.98           O1-
ATOM   3051  N   ILE A 542      33.334  19.137  71.293  1.00 56.09           N  
ATOM   3052  CA  ILE A 542      32.285  18.813  72.241  1.00 56.13           C  
ATOM   3053  C   ILE A 542      31.453  20.076  72.433  1.00 56.28           C  
ATOM   3054  O   ILE A 542      31.991  21.127  72.776  1.00 56.98           O  
ATOM   3055  CB  ILE A 542      32.868  18.404  73.594  1.00 55.49           C  
ATOM   3056  CG1 ILE A 542      33.907  17.315  73.407  1.00 56.80           C  
ATOM   3057  CG2 ILE A 542      31.775  17.830  74.471  1.00 55.26           C  
ATOM   3058  CD1 ILE A 542      33.309  15.935  73.460  1.00 58.46           C  
ATOM   3059  N   ILE A 543      30.150  19.974  72.196  1.00 54.28           N  
ATOM   3060  CA  ILE A 543      29.259  21.102  72.382  1.00 53.13           C  
ATOM   3061  C   ILE A 543      28.028  20.590  73.101  1.00 55.21           C  
ATOM   3062  O   ILE A 543      27.802  19.384  73.160  1.00 55.79           O  
ATOM   3063  CB  ILE A 543      28.841  21.731  71.027  1.00 51.70           C  
ATOM   3064  CG1 ILE A 543      27.975  20.747  70.227  1.00 49.41           C  
ATOM   3065  CG2 ILE A 543      30.073  22.111  70.225  1.00 48.06           C  
ATOM   3066  CD1 ILE A 543      27.661  21.208  68.834  1.00 44.54           C  
ATOM   3067  N   SER A 544      27.240  21.506  73.652  1.00 57.98           N  
ATOM   3068  CA  SER A 544      26.050  21.152  74.414  1.00 59.87           C  
ATOM   3069  C   SER A 544      24.931  20.807  73.463  1.00 62.69           C  
ATOM   3070  O   SER A 544      25.014  21.079  72.264  1.00 62.78           O  
ATOM   3071  CB  SER A 544      25.585  22.323  75.274  1.00 61.29           C  
ATOM   3072  OG  SER A 544      25.017  23.351  74.470  1.00 60.40           O  
ATOM   3073  N   GLN A 545      23.874  20.226  74.018  1.00 65.26           N  
ATOM   3074  CA  GLN A 545      22.677  19.911  73.265  1.00 67.40           C  
ATOM   3075  C   GLN A 545      22.080  21.188  72.675  1.00 68.86           C  
ATOM   3076  O   GLN A 545      21.502  21.165  71.586  1.00 69.55           O  
ATOM   3077  CB  GLN A 545      21.662  19.222  74.178  1.00 68.99           C  
ATOM   3078  CG  GLN A 545      22.124  17.884  74.730  1.00 71.47           C  
ATOM   3079  CD  GLN A 545      22.290  16.832  73.643  1.00 75.04           C  
ATOM   3080  NE2 GLN A 545      21.537  16.982  72.559  1.00 77.21           N  
ATOM   3081  OE1 GLN A 545      23.086  15.897  73.773  1.00 77.09           O  
ATOM   3082  N   ASP A 546      22.235  22.302  73.386  1.00 69.41           N  
ATOM   3083  CA  ASP A 546      21.726  23.591  72.919  1.00 69.78           C  
ATOM   3084  C   ASP A 546      22.482  24.051  71.682  1.00 69.31           C  
ATOM   3085  O   ASP A 546      21.874  24.448  70.692  1.00 69.13           O  
ATOM   3086  CB  ASP A 546      21.877  24.656  74.002  1.00 74.06           C  
ATOM   3087  CG  ASP A 546      21.401  24.180  75.372  1.00 78.34           C  
ATOM   3088  OD1 ASP A 546      20.224  24.468  75.707  1.00 78.30           O  
ATOM   3089  OD2 ASP A 546      22.204  23.531  76.106  1.00 77.94           O1-
ATOM   3090  N   GLU A 547      23.812  24.003  71.742  1.00 68.12           N  
ATOM   3091  CA  GLU A 547      24.630  24.439  70.617  1.00 66.53           C  
ATOM   3092  C   GLU A 547      24.362  23.553  69.403  1.00 66.08           C  
ATOM   3093  O   GLU A 547      24.401  24.012  68.257  1.00 65.93           O  
ATOM   3094  CB  GLU A 547      26.116  24.390  70.986  1.00 65.80           C  
ATOM   3095  CG  GLU A 547      27.070  24.912  69.904  1.00 64.99           C  
ATOM   3096  CD  GLU A 547      26.817  26.364  69.534  1.00 67.07           C  
ATOM   3097  OE1 GLU A 547      25.981  27.008  70.212  1.00 68.00           O  
ATOM   3098  OE2 GLU A 547      27.451  26.862  68.569  1.00 66.76           O1-
ATOM   3099  N   ALA A 548      24.081  22.281  69.652  1.00 64.92           N  
ATOM   3100  CA  ALA A 548      23.809  21.366  68.560  1.00 64.71           C  
ATOM   3101  C   ALA A 548      22.513  21.775  67.879  1.00 64.98           C  
ATOM   3102  O   ALA A 548      22.394  21.674  66.663  1.00 64.67           O  
ATOM   3103  CB  ALA A 548      23.707  19.943  69.077  1.00 63.50           C  
ATOM   3104  N   ASP A 549      21.543  22.243  68.660  1.00 64.95           N  
ATOM   3105  CA  ASP A 549      20.309  22.762  68.083  1.00 65.46           C  
ATOM   3106  C   ASP A 549      20.589  23.922  67.132  1.00 64.91           C  
ATOM   3107  O   ASP A 549      20.266  23.851  65.952  1.00 64.33           O  
ATOM   3108  CB  ASP A 549      19.358  23.228  69.178  1.00 68.96           C  
ATOM   3109  CG  ASP A 549      18.572  22.088  69.793  1.00 73.75           C  
ATOM   3110  OD1 ASP A 549      18.756  20.928  69.350  1.00 75.49           O  
ATOM   3111  OD2 ASP A 549      17.766  22.354  70.721  1.00 75.21           O1-
ATOM   3112  N   ARG A 550      21.188  24.990  67.649  1.00 64.37           N  
ATOM   3113  CA  ARG A 550      21.620  26.092  66.807  1.00 64.02           C  
ATOM   3114  C   ARG A 550      22.314  25.580  65.557  1.00 63.54           C  
ATOM   3115  O   ARG A 550      21.835  25.794  64.446  1.00 63.47           O  
ATOM   3116  CB  ARG A 550      22.577  27.012  67.566  1.00 66.15           C  
ATOM   3117  CG  ARG A 550      21.884  28.087  68.381  1.00 70.57           C  
ATOM   3118  CD  ARG A 550      22.847  29.171  68.854  1.00 71.97           C  
ATOM   3119  NE  ARG A 550      23.554  28.787  70.075  1.00 76.87           N  
ATOM   3120  CZ  ARG A 550      22.966  28.531  71.245  1.00 78.24           C  
ATOM   3121  NH1 ARG A 550      21.644  28.614  71.370  1.00 78.16           N1+
ATOM   3122  NH2 ARG A 550      23.705  28.192  72.296  1.00 78.84           N  
ATOM   3123  N   ARG A 551      23.449  24.908  65.746  1.00 62.35           N  
ATOM   3124  CA  ARG A 551      24.275  24.454  64.630  1.00 59.67           C  
ATOM   3125  C   ARG A 551      23.458  23.607  63.659  1.00 58.80           C  
ATOM   3126  O   ARG A 551      23.594  23.736  62.448  1.00 57.93           O  
ATOM   3127  CB  ARG A 551      25.481  23.656  65.159  1.00 58.77           C  
ATOM   3128  CG  ARG A 551      26.741  24.492  65.422  1.00 57.39           C  
ATOM   3129  CD  ARG A 551      27.523  24.006  66.640  1.00 56.78           C  
ATOM   3130  NE  ARG A 551      28.918  23.667  66.351  1.00 57.63           N  
ATOM   3131  CZ  ARG A 551      29.974  24.268  66.898  1.00 58.64           C  
ATOM   3132  NH1 ARG A 551      29.817  25.254  67.771  1.00 59.24           N1+
ATOM   3133  NH2 ARG A 551      31.196  23.878  66.582  1.00 58.52           N  
ATOM   3134  N   GLY A 552      22.594  22.756  64.201  1.00 59.04           N  
ATOM   3135  CA  GLY A 552      21.791  21.869  63.376  1.00 59.94           C  
ATOM   3136  C   GLY A 552      20.846  22.565  62.408  1.00 60.60           C  
ATOM   3137  O   GLY A 552      20.566  22.042  61.333  1.00 60.29           O  
ATOM   3138  N   LYS A 553      20.347  23.741  62.779  1.00 61.04           N  
ATOM   3139  CA  LYS A 553      19.565  24.552  61.857  1.00 60.26           C  
ATOM   3140  C   LYS A 553      20.420  24.930  60.662  1.00 61.46           C  
ATOM   3141  O   LYS A 553      20.027  24.714  59.521  1.00 64.28           O  
ATOM   3142  CB  LYS A 553      19.044  25.803  62.559  1.00 59.31           C  
ATOM   3143  CG  LYS A 553      17.919  25.522  63.553  1.00 61.45           C  
ATOM   3144  CD  LYS A 553      17.702  26.695  64.498  1.00 65.72           C  
ATOM   3145  CE  LYS A 553      16.988  26.282  65.790  1.00 67.34           C  
ATOM   3146  NZ  LYS A 553      15.501  26.473  65.715  1.00 69.19           N1+
ATOM   3147  N   VAL A 554      21.607  25.470  60.909  1.00 62.63           N  
ATOM   3148  CA  VAL A 554      22.523  25.792  59.812  1.00 62.77           C  
ATOM   3149  C   VAL A 554      22.854  24.572  58.946  1.00 63.78           C  
ATOM   3150  O   VAL A 554      22.904  24.661  57.717  1.00 64.62           O  
ATOM   3151  CB  VAL A 554      23.853  26.374  60.329  1.00 60.73           C  
ATOM   3152  CG1 VAL A 554      24.796  26.555  59.181  1.00 58.36           C  
ATOM   3153  CG2 VAL A 554      23.614  27.701  61.022  1.00 59.13           C  
ATOM   3154  N   TYR A 555      23.084  23.434  59.588  1.00 63.03           N  
ATOM   3155  CA  TYR A 555      23.541  22.253  58.871  1.00 62.12           C  
ATOM   3156  C   TYR A 555      22.462  21.685  57.937  1.00 62.88           C  
ATOM   3157  O   TYR A 555      22.767  21.163  56.861  1.00 61.91           O  
ATOM   3158  CB  TYR A 555      23.987  21.183  59.868  1.00 58.72           C  
ATOM   3159  CG  TYR A 555      25.232  21.530  60.650  1.00 56.90           C  
ATOM   3160  CD1 TYR A 555      26.118  22.495  60.199  1.00 54.84           C  
ATOM   3161  CD2 TYR A 555      25.529  20.876  61.844  1.00 57.52           C  
ATOM   3162  CE1 TYR A 555      27.266  22.803  60.915  1.00 53.25           C  
ATOM   3163  CE2 TYR A 555      26.672  21.177  62.564  1.00 55.88           C  
ATOM   3164  CZ  TYR A 555      27.535  22.140  62.097  1.00 54.97           C  
ATOM   3165  OH  TYR A 555      28.662  22.433  62.826  1.00 54.09           O  
ATOM   3166  N   ASP A 556      21.204  21.791  58.349  1.00 64.37           N  
ATOM   3167  CA  ASP A 556      20.108  21.203  57.591  1.00 65.66           C  
ATOM   3168  C   ASP A 556      20.051  21.792  56.191  1.00 66.29           C  
ATOM   3169  O   ASP A 556      19.696  21.102  55.243  1.00 66.44           O  
ATOM   3170  CB  ASP A 556      18.772  21.431  58.305  1.00 66.69           C  
ATOM   3171  CG  ASP A 556      18.278  20.188  59.028  1.00 69.10           C  
ATOM   3172  OD1 ASP A 556      18.685  19.073  58.633  1.00 69.75           O  
ATOM   3173  OD2 ASP A 556      17.484  20.321  59.988  1.00 69.98           O1-
ATOM   3174  N   LYS A 557      20.411  23.066  56.055  1.00 66.65           N  
ATOM   3175  CA  LYS A 557      20.459  23.685  54.734  1.00 65.65           C  
ATOM   3176  C   LYS A 557      21.293  22.830  53.789  1.00 64.26           C  
ATOM   3177  O   LYS A 557      21.168  22.939  52.576  1.00 64.85           O  
ATOM   3178  CB  LYS A 557      21.060  25.094  54.811  1.00 66.20           C  
ATOM   3179  CG  LYS A 557      20.273  26.038  55.694  1.00 71.35           C  
ATOM   3180  CD  LYS A 557      20.913  27.427  55.779  1.00 75.77           C  
ATOM   3181  CE  LYS A 557      22.235  27.416  56.553  1.00 77.28           C  
ATOM   3182  NZ  LYS A 557      22.752  28.799  56.788  1.00 79.09           N1+
ATOM   3183  N   TYR A 558      22.153  21.982  54.340  1.00 62.43           N  
ATOM   3184  CA  TYR A 558      23.108  21.265  53.510  1.00 60.76           C  
ATOM   3185  C   TYR A 558      22.752  19.796  53.397  1.00 61.75           C  
ATOM   3186  O   TYR A 558      23.459  19.029  52.731  1.00 60.61           O  
ATOM   3187  CB  TYR A 558      24.528  21.413  54.063  1.00 58.13           C  
ATOM   3188  CG  TYR A 558      25.083  22.820  54.010  1.00 55.28           C  
ATOM   3189  CD1 TYR A 558      25.768  23.271  52.890  1.00 54.99           C  
ATOM   3190  CD2 TYR A 558      24.962  23.682  55.096  1.00 53.89           C  
ATOM   3191  CE1 TYR A 558      26.330  24.549  52.848  1.00 54.05           C  
ATOM   3192  CE2 TYR A 558      25.517  24.954  55.066  1.00 53.75           C  
ATOM   3193  CZ  TYR A 558      26.204  25.384  53.939  1.00 53.04           C  
ATOM   3194  OH  TYR A 558      26.770  26.638  53.895  1.00 49.27           O  
ATOM   3195  N   MET A 559      21.661  19.400  54.050  1.00 62.85           N  
ATOM   3196  CA  MET A 559      21.113  18.066  53.849  1.00 64.41           C  
ATOM   3197  C   MET A 559      22.157  17.035  54.227  1.00 64.55           C  
ATOM   3198  O   MET A 559      22.495  16.158  53.435  1.00 64.85           O  
ATOM   3199  CB  MET A 559      20.733  17.884  52.380  1.00 67.39           C  
ATOM   3200  CG  MET A 559      19.570  18.739  51.963  1.00 68.27           C  
ATOM   3201  SD  MET A 559      18.271  18.407  53.121  1.00 72.45           S  
ATOM   3202  CE  MET A 559      17.565  20.086  53.361  1.00 72.00           C  
ATOM   3203  N   CYS A 560      22.669  17.138  55.443  1.00 65.09           N  
ATOM   3204  CA  CYS A 560      24.062  16.789  55.658  1.00 63.81           C  
ATOM   3205  C   CYS A 560      24.435  17.235  57.056  1.00 62.94           C  
ATOM   3206  O   CYS A 560      24.131  18.360  57.442  1.00 62.74           O  
ATOM   3207  CB  CYS A 560      24.884  17.539  54.628  1.00 64.62           C  
ATOM   3208  SG  CYS A 560      26.553  17.086  54.474  1.00 65.22           S  
ATOM   3209  N   SER A 561      25.080  16.353  57.815  1.00 61.77           N  
ATOM   3210  CA  SER A 561      25.442  16.670  59.190  1.00 60.69           C  
ATOM   3211  C   SER A 561      26.455  15.700  59.763  1.00 59.63           C  
ATOM   3212  O   SER A 561      26.505  14.538  59.377  1.00 60.32           O  
ATOM   3213  CB  SER A 561      24.197  16.684  60.071  1.00 61.90           C  
ATOM   3214  OG  SER A 561      24.446  16.068  61.321  1.00 66.75           O  
ATOM   3215  N   PHE A 562      27.270  16.185  60.693  1.00 58.79           N  
ATOM   3216  CA  PHE A 562      28.252  15.329  61.334  1.00 56.18           C  
ATOM   3217  C   PHE A 562      28.286  15.519  62.834  1.00 55.69           C  
ATOM   3218  O   PHE A 562      29.351  15.578  63.432  1.00 56.77           O  
ATOM   3219  CB  PHE A 562      29.614  15.574  60.702  1.00 53.63           C  
ATOM   3220  CG  PHE A 562      29.591  15.434  59.210  1.00 53.91           C  
ATOM   3221  CD1 PHE A 562      29.604  14.183  58.617  1.00 53.48           C  
ATOM   3222  CD2 PHE A 562      29.467  16.552  58.397  1.00 53.89           C  
ATOM   3223  CE1 PHE A 562      29.485  14.057  57.241  1.00 53.81           C  
ATOM   3224  CE2 PHE A 562      29.349  16.426  57.018  1.00 51.64           C  
ATOM   3225  CZ  PHE A 562      29.358  15.184  56.444  1.00 51.43           C  
ATOM   3226  N   LEU A 563      27.096  15.605  63.423  1.00 54.31           N  
ATOM   3227  CA  LEU A 563      26.914  15.601  64.865  1.00 54.88           C  
ATOM   3228  C   LEU A 563      26.627  14.201  65.351  1.00 55.06           C  
ATOM   3229  O   LEU A 563      25.833  13.488  64.764  1.00 56.27           O  
ATOM   3230  CB  LEU A 563      25.734  16.471  65.254  1.00 56.02           C  
ATOM   3231  CG  LEU A 563      25.909  17.975  65.301  1.00 56.39           C  
ATOM   3232  CD1 LEU A 563      26.781  18.430  64.162  1.00 57.99           C  
ATOM   3233  CD2 LEU A 563      24.548  18.608  65.231  1.00 56.09           C  
ATOM   3234  N   PHE A 564      27.256  13.811  66.443  1.00 56.74           N  
ATOM   3235  CA  PHE A 564      27.005  12.506  67.006  1.00 58.85           C  
ATOM   3236  C   PHE A 564      26.940  12.628  68.508  1.00 59.68           C  
ATOM   3237  O   PHE A 564      27.846  13.181  69.125  1.00 60.15           O  
ATOM   3238  CB  PHE A 564      28.103  11.543  66.561  1.00 60.95           C  
ATOM   3239  CG  PHE A 564      28.105  11.310  65.076  1.00 66.95           C  
ATOM   3240  CD1 PHE A 564      27.061  10.601  64.472  1.00 66.91           C  
ATOM   3241  CD2 PHE A 564      29.099  11.850  64.265  1.00 68.04           C  
ATOM   3242  CE1 PHE A 564      27.003  10.438  63.103  1.00 65.92           C  
ATOM   3243  CE2 PHE A 564      29.045  11.687  62.878  1.00 69.00           C  
ATOM   3244  CZ  PHE A 564      27.992  10.979  62.301  1.00 67.75           C  
ATOM   3245  N   ASN A 565      25.850  12.142  69.092  1.00 59.10           N  
ATOM   3246  CA  ASN A 565      25.677  12.230  70.527  1.00 58.73           C  
ATOM   3247  C   ASN A 565      26.783  11.512  71.245  1.00 57.21           C  
ATOM   3248  O   ASN A 565      27.225  10.453  70.824  1.00 56.11           O  
ATOM   3249  CB  ASN A 565      24.355  11.626  70.958  1.00 62.60           C  
ATOM   3250  CG  ASN A 565      23.188  12.452  70.528  1.00 67.03           C  
ATOM   3251  ND2 ASN A 565      22.146  11.784  70.040  1.00 69.61           N  
ATOM   3252  OD1 ASN A 565      23.211  13.688  70.625  1.00 69.40           O  
ATOM   3253  N   LEU A 566      27.218  12.105  72.346  1.00 57.02           N  
ATOM   3254  CA  LEU A 566      28.191  11.487  73.217  1.00 56.70           C  
ATOM   3255  C   LEU A 566      27.470  10.961  74.441  1.00 58.13           C  
ATOM   3256  O   LEU A 566      27.711   9.846  74.893  1.00 58.05           O  
ATOM   3257  CB  LEU A 566      29.210  12.518  73.628  1.00 55.16           C  
ATOM   3258  CG  LEU A 566      30.431  11.998  74.362  1.00 53.66           C  
ATOM   3259  CD1 LEU A 566      31.207  11.030  73.472  1.00 50.66           C  
ATOM   3260  CD2 LEU A 566      31.272  13.204  74.756  1.00 51.70           C  
ATOM   3261  N   ASN A 567      26.564  11.775  74.966  1.00 60.02           N  
ATOM   3262  CA  ASN A 567      25.765  11.397  76.123  1.00 62.26           C  
ATOM   3263  C   ASN A 567      24.614  12.377  76.265  1.00 64.63           C  
ATOM   3264  O   ASN A 567      24.314  13.124  75.339  1.00 66.80           O  
ATOM   3265  CB  ASN A 567      26.620  11.419  77.391  1.00 60.92           C  
ATOM   3266  CG  ASN A 567      27.374  12.725  77.564  1.00 61.25           C  
ATOM   3267  ND2 ASN A 567      26.704  13.834  77.306  1.00 62.32           N  
ATOM   3268  OD1 ASN A 567      28.547  12.734  77.919  1.00 61.13           O  
ATOM   3269  N   ASN A 568      23.983  12.386  77.431  1.00 66.76           N  
ATOM   3270  CA  ASN A 568      22.869  13.285  77.678  1.00 68.48           C  
ATOM   3271  C   ASN A 568      23.256  14.764  77.566  1.00 68.69           C  
ATOM   3272  O   ASN A 568      22.421  15.612  77.270  1.00 69.96           O  
ATOM   3273  CB  ASN A 568      22.285  13.014  79.060  1.00 71.05           C  
ATOM   3274  CG  ASN A 568      21.239  14.043  79.462  1.00 76.44           C  
ATOM   3275  ND2 ASN A 568      19.967  13.696  79.266  1.00 77.12           N  
ATOM   3276  OD1 ASN A 568      21.568  15.142  79.940  1.00 77.65           O  
ATOM   3277  N   ASP A 569      24.524  15.073  77.798  1.00 68.33           N  
ATOM   3278  CA  ASP A 569      24.941  16.457  77.969  1.00 66.89           C  
ATOM   3279  C   ASP A 569      25.672  17.022  76.779  1.00 65.28           C  
ATOM   3280  O   ASP A 569      25.609  18.220  76.521  1.00 66.71           O  
ATOM   3281  CB  ASP A 569      25.830  16.577  79.195  1.00 68.36           C  
ATOM   3282  CG  ASP A 569      25.145  16.094  80.433  1.00 70.88           C  
ATOM   3283  OD1 ASP A 569      25.522  15.015  80.941  1.00 69.43           O  
ATOM   3284  OD2 ASP A 569      24.214  16.796  80.885  1.00 74.45           O1-
ATOM   3285  N   PHE A 570      26.382  16.165  76.060  1.00 62.93           N  
ATOM   3286  CA  PHE A 570      27.289  16.649  75.036  1.00 60.17           C  
ATOM   3287  C   PHE A 570      27.149  15.943  73.705  1.00 58.08           C  
ATOM   3288  O   PHE A 570      26.808  14.759  73.624  1.00 58.18           O  
ATOM   3289  CB  PHE A 570      28.732  16.560  75.536  1.00 59.62           C  
ATOM   3290  CG  PHE A 570      28.989  17.403  76.732  1.00 59.59           C  
ATOM   3291  CD1 PHE A 570      29.101  16.837  77.980  1.00 61.22           C  
ATOM   3292  CD2 PHE A 570      29.044  18.773  76.619  1.00 61.49           C  
ATOM   3293  CE1 PHE A 570      29.257  17.627  79.100  1.00 62.82           C  
ATOM   3294  CE2 PHE A 570      29.199  19.575  77.734  1.00 62.39           C  
ATOM   3295  CZ  PHE A 570      29.305  19.002  78.976  1.00 62.95           C  
ATOM   3296  N   VAL A 571      27.405  16.700  72.655  1.00 54.15           N  
ATOM   3297  CA  VAL A 571      27.424  16.155  71.323  1.00 53.04           C  
ATOM   3298  C   VAL A 571      28.830  16.406  70.819  1.00 53.13           C  
ATOM   3299  O   VAL A 571      29.468  17.397  71.197  1.00 52.90           O  
ATOM   3300  CB  VAL A 571      26.366  16.877  70.422  1.00 52.78           C  
ATOM   3301  CG1 VAL A 571      26.482  16.425  68.971  1.00 48.21           C  
ATOM   3302  CG2 VAL A 571      24.966  16.610  70.972  1.00 50.04           C  
ATOM   3303  N   VAL A 572      29.328  15.503  69.987  1.00 52.83           N  
ATOM   3304  CA  VAL A 572      30.579  15.765  69.300  1.00 52.25           C  
ATOM   3305  C   VAL A 572      30.286  16.028  67.826  1.00 51.62           C  
ATOM   3306  O   VAL A 572      29.505  15.323  67.197  1.00 51.18           O  
ATOM   3307  CB  VAL A 572      31.571  14.594  69.469  1.00 50.63           C  
ATOM   3308  CG1 VAL A 572      30.936  13.328  69.042  1.00 51.75           C  
ATOM   3309  CG2 VAL A 572      32.814  14.848  68.662  1.00 50.88           C  
ATOM   3310  N   ASP A 573      30.908  17.079  67.302  1.00 50.12           N  
ATOM   3311  CA  ASP A 573      30.596  17.619  65.991  1.00 47.51           C  
ATOM   3312  C   ASP A 573      31.904  17.688  65.215  1.00 47.25           C  
ATOM   3313  O   ASP A 573      32.770  18.512  65.522  1.00 48.58           O  
ATOM   3314  CB  ASP A 573      29.989  19.021  66.146  1.00 46.50           C  
ATOM   3315  CG  ASP A 573      29.597  19.649  64.820  1.00 47.78           C  
ATOM   3316  OD1 ASP A 573      29.864  19.043  63.762  1.00 46.79           O  
ATOM   3317  OD2 ASP A 573      29.017  20.755  64.830  1.00 47.90           O1-
ATOM   3318  N   ALA A 574      32.047  16.820  64.215  1.00 45.10           N  
ATOM   3319  CA  ALA A 574      33.270  16.747  63.444  1.00 42.20           C  
ATOM   3320  C   ALA A 574      33.275  17.718  62.266  1.00 42.95           C  
ATOM   3321  O   ALA A 574      34.165  17.670  61.431  1.00 43.06           O  
ATOM   3322  CB  ALA A 574      33.476  15.354  62.969  1.00 40.98           C  
ATOM   3323  N   THR A 575      32.294  18.610  62.219  1.00 43.39           N  
ATOM   3324  CA  THR A 575      32.211  19.622  61.170  1.00 47.44           C  
ATOM   3325  C   THR A 575      33.456  20.502  61.054  1.00 48.93           C  
ATOM   3326  O   THR A 575      34.084  20.539  59.995  1.00 49.34           O  
ATOM   3327  CB  THR A 575      30.987  20.565  61.377  1.00 49.62           C  
ATOM   3328  CG2 THR A 575      30.808  21.478  60.176  1.00 48.29           C  
ATOM   3329  OG1 THR A 575      29.786  19.792  61.532  1.00 53.95           O  
ATOM   3330  N   ARG A 576      33.809  21.218  62.128  1.00 51.24           N  
ATOM   3331  CA  ARG A 576      34.969  22.140  62.104  1.00 51.66           C  
ATOM   3332  C   ARG A 576      36.302  21.504  62.512  1.00 50.59           C  
ATOM   3333  O   ARG A 576      37.352  21.830  61.958  1.00 50.66           O  
ATOM   3334  CB  ARG A 576      34.736  23.329  63.023  1.00 53.98           C  
ATOM   3335  CG  ARG A 576      33.654  24.283  62.609  1.00 56.28           C  
ATOM   3336  CD  ARG A 576      32.885  24.721  63.825  1.00 59.37           C  
ATOM   3337  NE  ARG A 576      32.046  25.873  63.525  1.00 67.02           N  
ATOM   3338  CZ  ARG A 576      31.962  26.953  64.293  1.00 67.94           C  
ATOM   3339  NH1 ARG A 576      32.677  27.018  65.418  1.00 70.01           N1+
ATOM   3340  NH2 ARG A 576      31.175  27.962  63.931  1.00 66.28           N  
ATOM   3341  N   LYS A 577      36.255  20.612  63.496  1.00 49.26           N  
ATOM   3342  CA  LYS A 577      37.438  19.864  63.919  1.00 46.59           C  
ATOM   3343  C   LYS A 577      37.120  18.383  64.010  1.00 43.71           C  
ATOM   3344  O   LYS A 577      36.027  18.004  64.384  1.00 41.54           O  
ATOM   3345  CB  LYS A 577      37.921  20.372  65.280  1.00 45.88           C  
ATOM   3346  CG  LYS A 577      38.208  21.820  65.258  1.00 45.95           C  
ATOM   3347  CD  LYS A 577      38.076  22.454  66.608  1.00 47.54           C  
ATOM   3348  CE  LYS A 577      38.263  23.964  66.463  1.00 47.49           C  
ATOM   3349  NZ  LYS A 577      38.317  24.637  67.771  1.00 47.89           N1+
ATOM   3350  N   GLY A 578      38.098  17.556  63.675  1.00 43.56           N  
ATOM   3351  CA  GLY A 578      37.963  16.119  63.825  1.00 44.02           C  
ATOM   3352  C   GLY A 578      39.184  15.455  63.205  1.00 45.82           C  
ATOM   3353  O   GLY A 578      40.126  16.126  62.813  1.00 46.51           O  
ATOM   3354  N   ASN A 579      39.170  14.136  63.112  1.00 47.28           N  
ATOM   3355  CA  ASN A 579      40.245  13.391  62.468  1.00 48.24           C  
ATOM   3356  C   ASN A 579      39.681  12.679  61.236  1.00 50.57           C  
ATOM   3357  O   ASN A 579      38.481  12.766  60.958  1.00 52.88           O  
ATOM   3358  CB  ASN A 579      40.793  12.364  63.437  1.00 47.72           C  
ATOM   3359  CG  ASN A 579      39.706  11.684  64.213  1.00 48.10           C  
ATOM   3360  ND2 ASN A 579      40.089  10.894  65.187  1.00 49.61           N  
ATOM   3361  OD1 ASN A 579      38.523  11.876  63.944  1.00 53.16           O  
ATOM   3362  N   LYS A 580      40.536  11.972  60.505  1.00 49.56           N  
ATOM   3363  CA  LYS A 580      40.136  11.393  59.228  1.00 49.85           C  
ATOM   3364  C   LYS A 580      38.896  10.471  59.264  1.00 50.04           C  
ATOM   3365  O   LYS A 580      38.144  10.382  58.289  1.00 49.61           O  
ATOM   3366  CB  LYS A 580      41.321  10.641  58.612  1.00 50.59           C  
ATOM   3367  CG  LYS A 580      42.439  11.539  58.156  1.00 50.55           C  
ATOM   3368  CD  LYS A 580      43.277  10.860  57.102  1.00 50.91           C  
ATOM   3369  CE  LYS A 580      44.510  10.236  57.705  1.00 52.96           C  
ATOM   3370  NZ  LYS A 580      45.606  10.110  56.691  1.00 56.57           N1+
ATOM   3371  N   ILE A 581      38.670   9.783  60.375  1.00 49.68           N  
ATOM   3372  CA  ILE A 581      37.584   8.814  60.402  1.00 48.65           C  
ATOM   3373  C   ILE A 581      36.201   9.470  60.160  1.00 49.31           C  
ATOM   3374  O   ILE A 581      35.176   8.785  60.041  1.00 48.47           O  
ATOM   3375  CB  ILE A 581      37.564   8.054  61.736  1.00 45.70           C  
ATOM   3376  CG1 ILE A 581      36.694   6.812  61.587  1.00 45.15           C  
ATOM   3377  CG2 ILE A 581      37.013   8.934  62.834  1.00 42.36           C  
ATOM   3378  CD1 ILE A 581      37.111   5.945  60.435  1.00 43.06           C  
ATOM   3379  N   ARG A 582      36.181  10.797  60.080  1.00 48.73           N  
ATOM   3380  CA  ARG A 582      34.940  11.523  59.853  1.00 49.72           C  
ATOM   3381  C   ARG A 582      34.550  11.442  58.385  1.00 50.77           C  
ATOM   3382  O   ARG A 582      33.416  11.766  58.023  1.00 50.87           O  
ATOM   3383  CB  ARG A 582      35.086  12.993  60.256  1.00 49.57           C  
ATOM   3384  CG  ARG A 582      36.133  13.773  59.465  1.00 48.02           C  
ATOM   3385  CD  ARG A 582      36.015  15.263  59.755  1.00 49.50           C  
ATOM   3386  NE  ARG A 582      36.328  16.047  58.566  1.00 54.15           N  
ATOM   3387  CZ  ARG A 582      35.814  17.239  58.297  1.00 53.22           C  
ATOM   3388  NH1 ARG A 582      34.962  17.798  59.134  1.00 52.97           N1+
ATOM   3389  NH2 ARG A 582      36.131  17.859  57.174  1.00 56.37           N  
ATOM   3390  N   PHE A 583      35.495  11.016  57.549  1.00 49.55           N  
ATOM   3391  CA  PHE A 583      35.204  10.692  56.162  1.00 49.33           C  
ATOM   3392  C   PHE A 583      34.656   9.271  55.981  1.00 49.72           C  
ATOM   3393  O   PHE A 583      34.541   8.781  54.869  1.00 52.71           O  
ATOM   3394  CB  PHE A 583      36.453  10.875  55.301  1.00 48.46           C  
ATOM   3395  CG  PHE A 583      36.916  12.303  55.210  1.00 51.36           C  
ATOM   3396  CD1 PHE A 583      36.194  13.242  54.474  1.00 52.12           C  
ATOM   3397  CD2 PHE A 583      38.052  12.723  55.879  1.00 50.26           C  
ATOM   3398  CE1 PHE A 583      36.594  14.563  54.413  1.00 50.59           C  
ATOM   3399  CE2 PHE A 583      38.452  14.050  55.819  1.00 51.60           C  
ATOM   3400  CZ  PHE A 583      37.720  14.967  55.085  1.00 51.54           C  
ATOM   3401  N   ALA A 584      34.302   8.600  57.058  1.00 47.10           N  
ATOM   3402  CA  ALA A 584      33.640   7.327  56.878  1.00 48.65           C  
ATOM   3403  C   ALA A 584      32.161   7.588  56.573  1.00 49.50           C  
ATOM   3404  O   ALA A 584      31.484   8.283  57.328  1.00 48.93           O  
ATOM   3405  CB  ALA A 584      33.792   6.453  58.141  1.00 46.61           C  
ATOM   3406  N   ASN A 585      31.653   7.028  55.475  1.00 50.31           N  
ATOM   3407  CA  ASN A 585      30.272   7.293  55.089  1.00 50.33           C  
ATOM   3408  C   ASN A 585      29.286   6.421  55.820  1.00 51.53           C  
ATOM   3409  O   ASN A 585      29.673   5.459  56.487  1.00 52.06           O  
ATOM   3410  CB  ASN A 585      30.077   7.125  53.593  1.00 49.59           C  
ATOM   3411  CG  ASN A 585      30.634   8.286  52.797  1.00 49.21           C  
ATOM   3412  ND2 ASN A 585      31.874   8.153  52.356  1.00 50.22           N  
ATOM   3413  OD1 ASN A 585      29.958   9.286  52.577  1.00 50.32           O  
ATOM   3414  N   HIS A 586      28.008   6.782  55.698  1.00 52.17           N  
ATOM   3415  CA  HIS A 586      26.931   6.073  56.373  1.00 53.46           C  
ATOM   3416  C   HIS A 586      26.436   4.913  55.535  1.00 55.55           C  
ATOM   3417  O   HIS A 586      26.554   4.911  54.310  1.00 56.18           O  
ATOM   3418  CB  HIS A 586      25.751   7.000  56.651  1.00 54.01           C  
ATOM   3419  CG  HIS A 586      24.474   6.271  56.935  1.00 56.20           C  
ATOM   3420  CD2 HIS A 586      23.401   6.015  56.151  1.00 56.51           C  
ATOM   3421  ND1 HIS A 586      24.202   5.687  58.154  1.00 57.70           N  
ATOM   3422  CE1 HIS A 586      23.016   5.105  58.112  1.00 56.86           C  
ATOM   3423  NE2 HIS A 586      22.509   5.289  56.907  1.00 57.76           N  
ATOM   3424  N   SER A 587      25.868   3.928  56.211  1.00 56.40           N  
ATOM   3425  CA  SER A 587      25.348   2.758  55.553  1.00 57.13           C  
ATOM   3426  C   SER A 587      24.565   1.975  56.566  1.00 58.86           C  
ATOM   3427  O   SER A 587      24.862   2.015  57.756  1.00 61.63           O  
ATOM   3428  CB  SER A 587      26.482   1.900  55.023  1.00 56.39           C  
ATOM   3429  OG  SER A 587      25.964   0.687  54.508  1.00 59.82           O  
ATOM   3430  N   VAL A 588      23.551   1.265  56.102  1.00 60.26           N  
ATOM   3431  CA  VAL A 588      22.832   0.354  56.976  1.00 60.96           C  
ATOM   3432  C   VAL A 588      23.413  -1.035  56.839  1.00 61.75           C  
ATOM   3433  O   VAL A 588      22.972  -1.965  57.512  1.00 63.37           O  
ATOM   3434  CB  VAL A 588      21.330   0.317  56.649  1.00 60.12           C  
ATOM   3435  CG1 VAL A 588      20.682   1.631  57.082  1.00 58.82           C  
ATOM   3436  CG2 VAL A 588      21.134   0.082  55.155  1.00 57.53           C  
ATOM   3437  N   ASN A 589      24.409  -1.172  55.969  1.00 60.89           N  
ATOM   3438  CA  ASN A 589      25.198  -2.394  55.931  1.00 61.50           C  
ATOM   3439  C   ASN A 589      26.680  -2.057  56.068  1.00 60.04           C  
ATOM   3440  O   ASN A 589      27.470  -2.200  55.128  1.00 58.51           O  
ATOM   3441  CB  ASN A 589      24.918  -3.169  54.635  1.00 65.34           C  
ATOM   3442  CG  ASN A 589      23.485  -3.726  54.577  1.00 67.76           C  
ATOM   3443  ND2 ASN A 589      23.159  -4.654  55.487  1.00 66.88           N  
ATOM   3444  OD1 ASN A 589      22.687  -3.321  53.726  1.00 68.99           O  
ATOM   3445  N   PRO A 590      27.067  -1.585  57.266  1.00 59.53           N  
ATOM   3446  CA  PRO A 590      28.416  -1.144  57.634  1.00 57.96           C  
ATOM   3447  C   PRO A 590      29.426  -2.285  57.777  1.00 56.38           C  
ATOM   3448  O   PRO A 590      29.049  -3.442  57.944  1.00 55.96           O  
ATOM   3449  CB  PRO A 590      28.194  -0.426  58.957  1.00 58.69           C  
ATOM   3450  CG  PRO A 590      26.997  -1.109  59.545  1.00 56.94           C  
ATOM   3451  CD  PRO A 590      26.118  -1.420  58.387  1.00 58.46           C  
ATOM   3452  N   ASN A 591      30.708  -1.948  57.712  1.00 54.15           N  
ATOM   3453  CA  ASN A 591      31.747  -2.882  58.095  1.00 54.29           C  
ATOM   3454  C   ASN A 591      32.435  -2.370  59.356  1.00 55.99           C  
ATOM   3455  O   ASN A 591      33.468  -2.901  59.776  1.00 58.52           O  
ATOM   3456  CB  ASN A 591      32.756  -3.049  56.956  1.00 51.95           C  
ATOM   3457  CG  ASN A 591      33.162  -1.732  56.347  1.00 51.93           C  
ATOM   3458  ND2 ASN A 591      33.985  -1.780  55.300  1.00 48.55           N  
ATOM   3459  OD1 ASN A 591      32.741  -0.675  56.815  1.00 52.98           O  
ATOM   3460  N   CYS A 592      31.858  -1.328  59.952  1.00 55.58           N  
ATOM   3461  CA  CYS A 592      32.381  -0.739  61.180  1.00 54.71           C  
ATOM   3462  C   CYS A 592      31.215  -0.409  62.089  1.00 54.89           C  
ATOM   3463  O   CYS A 592      30.107  -0.167  61.623  1.00 55.80           O  
ATOM   3464  CB  CYS A 592      33.147   0.547  60.872  1.00 55.12           C  
ATOM   3465  SG  CYS A 592      34.604   0.385  59.783  1.00 61.77           S  
ATOM   3466  N   TYR A 593      31.450  -0.394  63.392  1.00 55.55           N  
ATOM   3467  CA  TYR A 593      30.450   0.139  64.304  1.00 57.29           C  
ATOM   3468  C   TYR A 593      31.076   1.134  65.255  1.00 57.06           C  
ATOM   3469  O   TYR A 593      32.299   1.233  65.340  1.00 57.55           O  
ATOM   3470  CB  TYR A 593      29.774  -0.980  65.089  1.00 58.04           C  
ATOM   3471  CG  TYR A 593      30.710  -1.794  65.927  1.00 61.44           C  
ATOM   3472  CD1 TYR A 593      30.777  -1.610  67.300  1.00 63.75           C  
ATOM   3473  CD2 TYR A 593      31.518  -2.776  65.353  1.00 64.38           C  
ATOM   3474  CE1 TYR A 593      31.622  -2.387  68.085  1.00 64.57           C  
ATOM   3475  CE2 TYR A 593      32.368  -3.556  66.129  1.00 64.41           C  
ATOM   3476  CZ  TYR A 593      32.409  -3.355  67.493  1.00 64.64           C  
ATOM   3477  OH  TYR A 593      33.227  -4.133  68.269  1.00 66.07           O  
ATOM   3478  N   ALA A 594      30.237   1.894  65.949  1.00 56.82           N  
ATOM   3479  CA  ALA A 594      30.733   2.889  66.899  1.00 56.36           C  
ATOM   3480  C   ALA A 594      30.316   2.479  68.297  1.00 55.89           C  
ATOM   3481  O   ALA A 594      29.168   2.084  68.521  1.00 56.52           O  
ATOM   3482  CB  ALA A 594      30.179   4.294  66.559  1.00 53.64           C  
ATOM   3483  N   LYS A 595      31.253   2.553  69.233  1.00 55.30           N  
ATOM   3484  CA  LYS A 595      30.952   2.253  70.630  1.00 56.89           C  
ATOM   3485  C   LYS A 595      31.456   3.422  71.491  1.00 55.76           C  
ATOM   3486  O   LYS A 595      32.591   3.885  71.324  1.00 55.30           O  
ATOM   3487  CB  LYS A 595      31.628   0.924  71.038  1.00 58.00           C  
ATOM   3488  CG  LYS A 595      30.992   0.192  72.230  1.00 60.36           C  
ATOM   3489  CD  LYS A 595      31.571  -1.223  72.422  1.00 64.03           C  
ATOM   3490  CE  LYS A 595      33.100  -1.186  72.689  1.00 67.41           C  
ATOM   3491  NZ  LYS A 595      33.805  -2.523  72.708  1.00 67.01           N1+
ATOM   3492  N   VAL A 596      30.609   3.921  72.385  1.00 52.91           N  
ATOM   3493  CA  VAL A 596      31.055   4.950  73.302  1.00 52.84           C  
ATOM   3494  C   VAL A 596      31.615   4.322  74.558  1.00 54.42           C  
ATOM   3495  O   VAL A 596      30.900   3.671  75.314  1.00 55.90           O  
ATOM   3496  CB  VAL A 596      29.931   5.899  73.722  1.00 51.39           C  
ATOM   3497  CG1 VAL A 596      30.441   6.838  74.817  1.00 47.58           C  
ATOM   3498  CG2 VAL A 596      29.434   6.676  72.526  1.00 51.42           C  
ATOM   3499  N   MET A 597      32.902   4.531  74.783  1.00 54.97           N  
ATOM   3500  CA  MET A 597      33.570   4.012  75.957  1.00 55.00           C  
ATOM   3501  C   MET A 597      33.688   5.094  76.994  1.00 54.00           C  
ATOM   3502  O   MET A 597      33.806   6.263  76.659  1.00 53.94           O  
ATOM   3503  CB  MET A 597      34.962   3.563  75.578  1.00 58.23           C  
ATOM   3504  CG  MET A 597      34.988   2.751  74.325  1.00 61.98           C  
ATOM   3505  SD  MET A 597      35.195   1.043  74.745  1.00 65.88           S  
ATOM   3506  CE  MET A 597      36.909   0.794  74.088  1.00 65.77           C  
ATOM   3507  N   MET A 598      33.677   4.705  78.259  1.00 53.88           N  
ATOM   3508  CA  MET A 598      34.212   5.569  79.303  1.00 54.23           C  
ATOM   3509  C   MET A 598      35.746   5.432  79.356  1.00 52.61           C  
ATOM   3510  O   MET A 598      36.277   4.331  79.471  1.00 50.95           O  
ATOM   3511  CB  MET A 598      33.609   5.194  80.652  1.00 55.82           C  
ATOM   3512  CG  MET A 598      34.112   6.028  81.804  1.00 59.50           C  
ATOM   3513  SD  MET A 598      33.481   7.704  81.767  1.00 63.97           S  
ATOM   3514  CE  MET A 598      32.685   7.814  83.340  1.00 64.24           C  
ATOM   3515  N   VAL A 599      36.448   6.555  79.261  1.00 51.53           N  
ATOM   3516  CA  VAL A 599      37.899   6.531  79.191  1.00 52.46           C  
ATOM   3517  C   VAL A 599      38.564   7.519  80.160  1.00 53.49           C  
ATOM   3518  O   VAL A 599      38.659   8.707  79.892  1.00 53.53           O  
ATOM   3519  CB  VAL A 599      38.373   6.844  77.771  1.00 52.05           C  
ATOM   3520  CG1 VAL A 599      39.875   6.581  77.651  1.00 50.90           C  
ATOM   3521  CG2 VAL A 599      37.586   6.019  76.778  1.00 52.95           C  
ATOM   3522  N   ASN A 600      39.035   7.017  81.289  1.00 55.37           N  
ATOM   3523  CA  ASN A 600      39.618   7.878  82.302  1.00 57.28           C  
ATOM   3524  C   ASN A 600      38.739   9.088  82.547  1.00 57.82           C  
ATOM   3525  O   ASN A 600      39.231  10.215  82.635  1.00 57.27           O  
ATOM   3526  CB  ASN A 600      41.012   8.319  81.877  1.00 56.35           C  
ATOM   3527  CG  ASN A 600      41.915   7.152  81.639  1.00 58.62           C  
ATOM   3528  ND2 ASN A 600      42.834   7.282  80.685  1.00 60.99           N  
ATOM   3529  OD1 ASN A 600      41.781   6.124  82.299  1.00 60.25           O  
ATOM   3530  N   GLY A 601      37.436   8.842  82.659  1.00 58.07           N  
ATOM   3531  CA  GLY A 601      36.521   9.896  83.062  1.00 58.52           C  
ATOM   3532  C   GLY A 601      35.926  10.707  81.927  1.00 57.29           C  
ATOM   3533  O   GLY A 601      35.121  11.594  82.167  1.00 56.96           O  
ATOM   3534  N   ASP A 602      36.329  10.407  80.696  1.00 57.60           N  
ATOM   3535  CA  ASP A 602      35.763  11.028  79.497  1.00 55.51           C  
ATOM   3536  C   ASP A 602      35.012   9.991  78.696  1.00 54.22           C  
ATOM   3537  O   ASP A 602      35.502   8.882  78.527  1.00 54.77           O  
ATOM   3538  CB  ASP A 602      36.865  11.578  78.607  1.00 56.49           C  
ATOM   3539  CG  ASP A 602      37.540  12.792  79.196  1.00 61.06           C  
ATOM   3540  OD1 ASP A 602      36.873  13.542  79.957  1.00 61.16           O  
ATOM   3541  OD2 ASP A 602      38.743  12.990  78.887  1.00 61.35           O1-
ATOM   3542  N   HIS A 603      33.834  10.349  78.189  1.00 53.07           N  
ATOM   3543  CA  HIS A 603      33.181   9.547  77.153  1.00 49.59           C  
ATOM   3544  C   HIS A 603      33.863   9.826  75.824  1.00 46.72           C  
ATOM   3545  O   HIS A 603      33.946  10.971  75.388  1.00 46.09           O  
ATOM   3546  CB  HIS A 603      31.698   9.906  77.037  1.00 51.10           C  
ATOM   3547  CG  HIS A 603      30.885   9.510  78.226  1.00 51.95           C  
ATOM   3548  CD2 HIS A 603      30.238  10.254  79.151  1.00 52.83           C  
ATOM   3549  ND1 HIS A 603      30.644   8.197  78.556  1.00 53.54           N  
ATOM   3550  CE1 HIS A 603      29.879   8.147  79.631  1.00 54.21           C  
ATOM   3551  NE2 HIS A 603      29.617   9.383  80.012  1.00 53.65           N  
ATOM   3552  N   ARG A 604      34.368   8.787  75.181  1.00 43.46           N  
ATOM   3553  CA  ARG A 604      34.923   8.973  73.856  1.00 44.24           C  
ATOM   3554  C   ARG A 604      34.296   7.977  72.886  1.00 45.73           C  
ATOM   3555  O   ARG A 604      33.772   6.950  73.294  1.00 46.44           O  
ATOM   3556  CB  ARG A 604      36.440   8.795  73.878  1.00 44.46           C  
ATOM   3557  CG  ARG A 604      37.185   9.605  74.932  1.00 41.40           C  
ATOM   3558  CD  ARG A 604      38.433  10.143  74.305  1.00 40.93           C  
ATOM   3559  NE  ARG A 604      39.648   9.664  74.940  1.00 42.98           N  
ATOM   3560  CZ  ARG A 604      40.868   9.986  74.523  1.00 45.40           C  
ATOM   3561  NH1 ARG A 604      41.047  10.776  73.479  1.00 45.64           N1+
ATOM   3562  NH2 ARG A 604      41.917   9.531  75.163  1.00 51.29           N  
ATOM   3563  N   ILE A 605      34.339   8.285  71.599  1.00 46.10           N  
ATOM   3564  CA  ILE A 605      33.706   7.421  70.621  1.00 46.28           C  
ATOM   3565  C   ILE A 605      34.792   6.655  69.908  1.00 46.87           C  
ATOM   3566  O   ILE A 605      35.653   7.253  69.261  1.00 47.36           O  
ATOM   3567  CB  ILE A 605      32.906   8.238  69.571  1.00 47.16           C  
ATOM   3568  CG1 ILE A 605      31.766   9.009  70.254  1.00 45.97           C  
ATOM   3569  CG2 ILE A 605      32.359   7.309  68.508  1.00 44.08           C  
ATOM   3570  CD1 ILE A 605      31.340  10.240  69.516  1.00 39.71           C  
ATOM   3571  N   GLY A 606      34.759   5.334  70.018  1.00 46.55           N  
ATOM   3572  CA  GLY A 606      35.706   4.539  69.264  1.00 47.28           C  
ATOM   3573  C   GLY A 606      35.044   3.899  68.071  1.00 47.67           C  
ATOM   3574  O   GLY A 606      33.935   3.399  68.185  1.00 50.05           O  
ATOM   3575  N   ILE A 607      35.715   3.901  66.932  1.00 48.03           N  
ATOM   3576  CA  ILE A 607      35.209   3.168  65.779  1.00 52.38           C  
ATOM   3577  C   ILE A 607      35.898   1.801  65.596  1.00 53.60           C  
ATOM   3578  O   ILE A 607      37.125   1.714  65.428  1.00 53.26           O  
ATOM   3579  CB  ILE A 607      35.355   4.017  64.477  1.00 53.09           C  
ATOM   3580  CG1 ILE A 607      34.550   5.313  64.606  1.00 52.94           C  
ATOM   3581  CG2 ILE A 607      34.825   3.256  63.289  1.00 51.49           C  
ATOM   3582  CD1 ILE A 607      33.072   5.087  64.805  1.00 53.14           C  
ATOM   3583  N   PHE A 608      35.095   0.737  65.626  1.00 54.64           N  
ATOM   3584  CA  PHE A 608      35.611  -0.638  65.533  1.00 55.65           C  
ATOM   3585  C   PHE A 608      35.188  -1.374  64.257  1.00 56.17           C  
ATOM   3586  O   PHE A 608      34.058  -1.223  63.783  1.00 56.40           O  
ATOM   3587  CB  PHE A 608      35.156  -1.446  66.754  1.00 54.63           C  
ATOM   3588  CG  PHE A 608      35.641  -0.886  68.071  1.00 54.69           C  
ATOM   3589  CD1 PHE A 608      36.862  -1.266  68.600  1.00 52.64           C  
ATOM   3590  CD2 PHE A 608      34.887   0.040  68.769  1.00 54.18           C  
ATOM   3591  CE1 PHE A 608      37.310  -0.730  69.787  1.00 50.53           C  
ATOM   3592  CE2 PHE A 608      35.346   0.573  69.964  1.00 51.13           C  
ATOM   3593  CZ  PHE A 608      36.551   0.187  70.464  1.00 49.16           C  
ATOM   3594  N   ALA A 609      36.096  -2.175  63.705  1.00 56.65           N  
ATOM   3595  CA  ALA A 609      35.750  -3.067  62.599  1.00 58.25           C  
ATOM   3596  C   ALA A 609      34.654  -4.046  63.031  1.00 58.82           C  
ATOM   3597  O   ALA A 609      34.696  -4.600  64.126  1.00 60.54           O  
ATOM   3598  CB  ALA A 609      36.979  -3.823  62.143  1.00 56.46           C  
ATOM   3599  N   LYS A 610      33.663  -4.252  62.175  1.00 58.38           N  
ATOM   3600  CA  LYS A 610      32.533  -5.108  62.523  1.00 59.34           C  
ATOM   3601  C   LYS A 610      32.773  -6.544  62.026  1.00 59.64           C  
ATOM   3602  O   LYS A 610      32.174  -7.508  62.508  1.00 57.84           O  
ATOM   3603  CB  LYS A 610      31.263  -4.530  61.902  1.00 58.69           C  
ATOM   3604  CG  LYS A 610      30.010  -5.301  62.202  1.00 57.14           C  
ATOM   3605  CD  LYS A 610      28.810  -4.443  61.921  1.00 56.92           C  
ATOM   3606  CE  LYS A 610      27.550  -5.253  61.994  1.00 58.60           C  
ATOM   3607  NZ  LYS A 610      26.376  -4.377  62.179  1.00 61.66           N1+
ATOM   3608  N   ARG A 611      33.668  -6.649  61.054  1.00 59.55           N  
ATOM   3609  CA  ARG A 611      34.098  -7.908  60.480  1.00 60.55           C  
ATOM   3610  C   ARG A 611      35.560  -7.706  60.101  1.00 61.28           C  
ATOM   3611  O   ARG A 611      36.054  -6.578  60.105  1.00 61.99           O  
ATOM   3612  CB  ARG A 611      33.289  -8.202  59.219  1.00 62.81           C  
ATOM   3613  CG  ARG A 611      33.369  -7.098  58.148  1.00 63.46           C  
ATOM   3614  CD  ARG A 611      32.837  -7.581  56.801  1.00 63.55           C  
ATOM   3615  NE  ARG A 611      32.597  -6.503  55.838  1.00 63.89           N  
ATOM   3616  CZ  ARG A 611      33.544  -5.929  55.092  1.00 65.04           C  
ATOM   3617  NH1 ARG A 611      34.817  -6.312  55.196  1.00 62.28           N1+
ATOM   3618  NH2 ARG A 611      33.214  -4.988  54.209  1.00 64.46           N  
ATOM   3619  N   ALA A 612      36.259  -8.777  59.756  1.00 61.10           N  
ATOM   3620  CA  ALA A 612      37.584  -8.603  59.177  1.00 61.42           C  
ATOM   3621  C   ALA A 612      37.458  -7.634  57.999  1.00 61.27           C  
ATOM   3622  O   ALA A 612      36.416  -7.574  57.345  1.00 62.18           O  
ATOM   3623  CB  ALA A 612      38.130  -9.940  58.711  1.00 60.60           C  
ATOM   3624  N   ILE A 613      38.504  -6.862  57.742  1.00 59.65           N  
ATOM   3625  CA  ILE A 613      38.487  -5.921  56.635  1.00 59.62           C  
ATOM   3626  C   ILE A 613      39.835  -5.984  55.953  1.00 60.22           C  
ATOM   3627  O   ILE A 613      40.856  -6.074  56.611  1.00 61.11           O  
ATOM   3628  CB  ILE A 613      38.240  -4.470  57.124  1.00 59.19           C  
ATOM   3629  CG1 ILE A 613      36.858  -4.360  57.788  1.00 57.79           C  
ATOM   3630  CG2 ILE A 613      38.378  -3.504  55.950  1.00 57.74           C  
ATOM   3631  CD1 ILE A 613      36.516  -2.973  58.334  1.00 55.36           C  
ATOM   3632  N   GLN A 614      39.847  -5.937  54.633  1.00 62.13           N  
ATOM   3633  CA  GLN A 614      41.092  -6.111  53.905  1.00 65.09           C  
ATOM   3634  C   GLN A 614      41.718  -4.798  53.468  1.00 65.91           C  
ATOM   3635  O   GLN A 614      41.097  -3.733  53.564  1.00 67.34           O  
ATOM   3636  CB  GLN A 614      40.851  -6.993  52.688  1.00 68.02           C  
ATOM   3637  CG  GLN A 614      40.546  -8.424  53.060  1.00 72.53           C  
ATOM   3638  CD  GLN A 614      39.461  -9.017  52.206  1.00 74.90           C  
ATOM   3639  NE2 GLN A 614      39.784  -9.287  50.942  1.00 75.81           N  
ATOM   3640  OE1 GLN A 614      38.339  -9.232  52.671  1.00 76.35           O  
ATOM   3641  N   THR A 615      42.957  -4.881  52.994  1.00 64.85           N  
ATOM   3642  CA  THR A 615      43.644  -3.714  52.464  1.00 64.88           C  
ATOM   3643  C   THR A 615      42.731  -2.956  51.535  1.00 64.37           C  
ATOM   3644  O   THR A 615      42.057  -3.553  50.703  1.00 66.37           O  
ATOM   3645  CB  THR A 615      44.892  -4.103  51.661  1.00 65.65           C  
ATOM   3646  CG2 THR A 615      45.319  -2.954  50.758  1.00 65.36           C  
ATOM   3647  OG1 THR A 615      45.958  -4.441  52.560  1.00 67.67           O  
ATOM   3648  N   GLY A 616      42.706  -1.639  51.683  1.00 62.93           N  
ATOM   3649  CA  GLY A 616      42.078  -0.805  50.678  1.00 61.05           C  
ATOM   3650  C   GLY A 616      40.575  -0.655  50.785  1.00 60.02           C  
ATOM   3651  O   GLY A 616      40.001   0.145  50.070  1.00 61.56           O  
ATOM   3652  N   GLU A 617      39.924  -1.403  51.663  1.00 59.36           N  
ATOM   3653  CA  GLU A 617      38.466  -1.342  51.739  1.00 60.95           C  
ATOM   3654  C   GLU A 617      37.962   0.009  52.246  1.00 59.88           C  
ATOM   3655  O   GLU A 617      38.575   0.615  53.116  1.00 61.31           O  
ATOM   3656  CB  GLU A 617      37.927  -2.463  52.643  1.00 62.72           C  
ATOM   3657  CG  GLU A 617      37.229  -3.601  51.899  1.00 65.19           C  
ATOM   3658  CD  GLU A 617      36.636  -4.651  52.838  1.00 68.87           C  
ATOM   3659  OE1 GLU A 617      37.411  -5.425  53.450  1.00 71.68           O  
ATOM   3660  OE2 GLU A 617      35.391  -4.707  52.965  1.00 68.33           O1-
ATOM   3661  N   GLU A 618      36.843   0.469  51.693  1.00 58.93           N  
ATOM   3662  CA  GLU A 618      36.192   1.699  52.136  1.00 58.55           C  
ATOM   3663  C   GLU A 618      35.410   1.490  53.424  1.00 57.54           C  
ATOM   3664  O   GLU A 618      34.804   0.442  53.619  1.00 57.02           O  
ATOM   3665  CB  GLU A 618      35.239   2.206  51.064  1.00 59.02           C  
ATOM   3666  CG  GLU A 618      34.519   3.475  51.441  1.00 62.57           C  
ATOM   3667  CD  GLU A 618      33.916   4.172  50.242  1.00 63.62           C  
ATOM   3668  OE1 GLU A 618      34.464   3.999  49.145  1.00 65.41           O  
ATOM   3669  OE2 GLU A 618      32.901   4.889  50.384  1.00 64.75           O1-
ATOM   3670  N   LEU A 619      35.419   2.493  54.302  1.00 56.32           N  
ATOM   3671  CA  LEU A 619      34.816   2.329  55.619  1.00 55.30           C  
ATOM   3672  C   LEU A 619      33.431   2.974  55.723  1.00 53.21           C  
ATOM   3673  O   LEU A 619      33.163   4.019  55.141  1.00 53.13           O  
ATOM   3674  CB  LEU A 619      35.752   2.878  56.705  1.00 55.58           C  
ATOM   3675  CG  LEU A 619      37.159   2.269  56.818  1.00 55.00           C  
ATOM   3676  CD1 LEU A 619      37.834   2.805  58.066  1.00 56.34           C  
ATOM   3677  CD2 LEU A 619      37.092   0.758  56.894  1.00 55.45           C  
ATOM   3678  N   PHE A 620      32.548   2.315  56.457  1.00 51.32           N  
ATOM   3679  CA  PHE A 620      31.175   2.766  56.616  1.00 50.17           C  
ATOM   3680  C   PHE A 620      30.756   2.373  58.017  1.00 48.93           C  
ATOM   3681  O   PHE A 620      31.118   1.302  58.488  1.00 48.79           O  
ATOM   3682  CB  PHE A 620      30.241   2.049  55.627  1.00 50.61           C  
ATOM   3683  CG  PHE A 620      30.498   2.375  54.178  1.00 50.39           C  
ATOM   3684  CD1 PHE A 620      29.809   3.409  53.555  1.00 48.78           C  
ATOM   3685  CD2 PHE A 620      31.420   1.635  53.435  1.00 48.58           C  
ATOM   3686  CE1 PHE A 620      30.035   3.701  52.219  1.00 49.60           C  
ATOM   3687  CE2 PHE A 620      31.649   1.919  52.103  1.00 47.73           C  
ATOM   3688  CZ  PHE A 620      30.957   2.952  51.490  1.00 48.61           C  
ATOM   3689  N   PHE A 621      29.987   3.216  58.684  1.00 46.97           N  
ATOM   3690  CA  PHE A 621      29.228   2.722  59.817  1.00 48.61           C  
ATOM   3691  C   PHE A 621      27.812   3.318  59.820  1.00 49.93           C  
ATOM   3692  O   PHE A 621      27.504   4.218  59.035  1.00 50.40           O  
ATOM   3693  CB  PHE A 621      29.987   3.005  61.130  1.00 45.57           C  
ATOM   3694  CG  PHE A 621      30.008   4.437  61.524  1.00 40.23           C  
ATOM   3695  CD1 PHE A 621      29.067   4.927  62.411  1.00 38.05           C  
ATOM   3696  CD2 PHE A 621      30.949   5.300  60.997  1.00 39.16           C  
ATOM   3697  CE1 PHE A 621      29.052   6.259  62.770  1.00 37.81           C  
ATOM   3698  CE2 PHE A 621      30.948   6.641  61.351  1.00 40.50           C  
ATOM   3699  CZ  PHE A 621      29.991   7.123  62.242  1.00 39.25           C  
ATOM   3700  N   ASP A 622      26.944   2.807  60.681  1.00 50.32           N  
ATOM   3701  CA  ASP A 622      25.538   3.175  60.618  1.00 52.38           C  
ATOM   3702  C   ASP A 622      25.233   4.353  61.544  1.00 54.01           C  
ATOM   3703  O   ASP A 622      25.068   4.176  62.755  1.00 56.39           O  
ATOM   3704  CB  ASP A 622      24.686   1.964  60.995  1.00 53.73           C  
ATOM   3705  CG  ASP A 622      23.197   2.201  60.814  1.00 56.19           C  
ATOM   3706  OD1 ASP A 622      22.725   3.341  60.988  1.00 58.19           O  
ATOM   3707  OD2 ASP A 622      22.483   1.232  60.504  1.00 58.46           O1-
ATOM   3708  N   TYR A 623      25.137   5.553  60.968  1.00 53.94           N  
ATOM   3709  CA  TYR A 623      25.002   6.780  61.750  1.00 52.60           C  
ATOM   3710  C   TYR A 623      23.774   6.759  62.644  1.00 55.56           C  
ATOM   3711  O   TYR A 623      23.652   7.581  63.543  1.00 58.29           O  
ATOM   3712  CB  TYR A 623      24.908   8.004  60.846  1.00 46.46           C  
ATOM   3713  CG  TYR A 623      26.177   8.389  60.111  1.00 44.98           C  
ATOM   3714  CD1 TYR A 623      26.287   9.630  59.494  1.00 43.19           C  
ATOM   3715  CD2 TYR A 623      27.246   7.514  59.997  1.00 45.27           C  
ATOM   3716  CE1 TYR A 623      27.406   9.990  58.790  1.00 40.44           C  
ATOM   3717  CE2 TYR A 623      28.381   7.872  59.284  1.00 43.95           C  
ATOM   3718  CZ  TYR A 623      28.445   9.113  58.685  1.00 42.71           C  
ATOM   3719  OH  TYR A 623      29.549   9.481  57.956  1.00 44.32           O  
ATOM   3720  N   ARG A 624      22.855   5.837  62.407  1.00 57.38           N  
ATOM   3721  CA  ARG A 624      21.560   5.933  63.066  1.00 60.04           C  
ATOM   3722  C   ARG A 624      21.694   5.704  64.557  1.00 60.75           C  
ATOM   3723  O   ARG A 624      20.973   6.301  65.361  1.00 59.73           O  
ATOM   3724  CB  ARG A 624      20.570   4.923  62.472  1.00 61.27           C  
ATOM   3725  CG  ARG A 624      20.133   5.237  61.047  1.00 62.70           C  
ATOM   3726  CD  ARG A 624      19.125   4.225  60.574  1.00 64.29           C  
ATOM   3727  NE  ARG A 624      19.729   2.912  60.360  1.00 66.66           N  
ATOM   3728  CZ  ARG A 624      19.052   1.769  60.372  1.00 66.96           C  
ATOM   3729  NH1 ARG A 624      17.742   1.762  60.594  1.00 67.73           N1+
ATOM   3730  NH2 ARG A 624      19.685   0.631  60.154  1.00 67.86           N  
ATOM   3731  N   TYR A 625      22.624   4.840  64.935  1.00 62.50           N  
ATOM   3732  CA  TYR A 625      22.730   4.459  66.335  1.00 65.54           C  
ATOM   3733  C   TYR A 625      23.308   5.579  67.196  1.00 66.03           C  
ATOM   3734  O   TYR A 625      22.914   5.764  68.344  1.00 65.68           O  
ATOM   3735  CB  TYR A 625      23.569   3.199  66.455  1.00 65.85           C  
ATOM   3736  CG  TYR A 625      22.869   1.996  65.887  1.00 66.65           C  
ATOM   3737  CD1 TYR A 625      21.907   1.322  66.630  1.00 67.30           C  
ATOM   3738  CD2 TYR A 625      23.149   1.543  64.604  1.00 67.05           C  
ATOM   3739  CE1 TYR A 625      21.239   0.232  66.119  1.00 68.13           C  
ATOM   3740  CE2 TYR A 625      22.481   0.446  64.075  1.00 68.77           C  
ATOM   3741  CZ  TYR A 625      21.524  -0.202  64.842  1.00 69.07           C  
ATOM   3742  OH  TYR A 625      20.831  -1.273  64.330  1.00 70.09           O  
ATOM   3743  N   SER A 626      24.234   6.329  66.619  1.00 67.07           N  
ATOM   3744  CA  SER A 626      24.684   7.577  67.197  1.00 68.93           C  
ATOM   3745  C   SER A 626      23.520   8.551  67.330  1.00 71.33           C  
ATOM   3746  O   SER A 626      23.302   9.128  68.394  1.00 72.56           O  
ATOM   3747  CB  SER A 626      25.756   8.180  66.304  1.00 69.13           C  
ATOM   3748  OG  SER A 626      26.593   7.155  65.801  1.00 69.40           O  
ATOM   3749  N   GLN A 627      22.764   8.721  66.250  1.00 72.73           N  
ATOM   3750  CA  GLN A 627      21.665   9.672  66.236  1.00 73.09           C  
ATOM   3751  C   GLN A 627      20.519   9.301  67.165  1.00 75.48           C  
ATOM   3752  O   GLN A 627      19.586  10.071  67.310  1.00 76.31           O  
ATOM   3753  CB  GLN A 627      21.146   9.839  64.813  1.00 71.43           C  
ATOM   3754  CG  GLN A 627      22.218  10.266  63.824  1.00 70.32           C  
ATOM   3755  CD  GLN A 627      21.738  10.241  62.388  1.00 68.91           C  
ATOM   3756  NE2 GLN A 627      22.566  10.730  61.476  1.00 67.22           N  
ATOM   3757  OE1 GLN A 627      20.637   9.785  62.103  1.00 70.44           O  
ATOM   3758  N   ALA A 628      20.584   8.138  67.803  1.00 79.27           N  
ATOM   3759  CA  ALA A 628      19.553   7.753  68.764  1.00 83.61           C  
ATOM   3760  C   ALA A 628      19.998   7.896  70.228  1.00 87.33           C  
ATOM   3761  O   ALA A 628      20.329   6.916  70.897  1.00 88.16           O  
ATOM   3762  CB  ALA A 628      19.098   6.323  68.490  1.00 82.24           C  
ATOM   3763  N   ASP A 629      20.016   9.131  70.714  1.00 91.30           N  
ATOM   3764  CA  ASP A 629      19.912   9.410  72.147  1.00 94.50           C  
ATOM   3765  C   ASP A 629      18.412   9.642  72.356  1.00 95.44           C  
ATOM   3766  O   ASP A 629      17.992  10.607  73.006  1.00 94.50           O  
ATOM   3767  CB  ASP A 629      20.704  10.686  72.498  1.00 97.92           C  
ATOM   3768  CG  ASP A 629      21.325  10.653  73.911  1.00 99.76           C  
ATOM   3769  OD1 ASP A 629      22.398  10.027  74.088  1.00100.92           O  
ATOM   3770  OD2 ASP A 629      20.748  11.267  74.841  1.00 98.86           O1-
ATOM   3771  N   ALA A 630      17.613   8.751  71.767  1.00 96.72           N  
ATOM   3772  CA  ALA A 630      16.155   8.886  71.747  1.00 97.28           C  
ATOM   3773  C   ALA A 630      15.590   9.053  73.156  1.00 97.21           C  
ATOM   3774  O   ALA A 630      15.673   8.143  73.982  1.00 97.15           O  
ATOM   3775  CB  ALA A 630      15.525   7.664  71.068  1.00 95.84           C  
TER    3776      ALA A 630 
HETATM 3777 ZN    ZN A 701      30.197  11.148  95.644  0.74 75.65          ZN  
HETATM 3778 ZN    ZN A 702      32.432  10.441  92.653  0.75 65.92          ZN  
HETATM 3779 ZN    ZN A 703      32.674   8.202  96.080  0.81 77.31          ZN  
HETATM 3780 ZN    ZN A 704      41.427  -6.211  81.817  0.80 74.02          ZN  
HETATM 3781 ZN    ZN A 705      43.712  -3.955  80.420  0.75 65.76          ZN  
HETATM 3782 ZN    ZN A 706      41.217  -2.599  83.629  0.71 58.81          ZN  
HETATM 3783 ZN    ZN A 707      40.984  18.727  81.299  0.70 63.83          ZN  
ATOM   3784  N   GLU B   9      11.724  79.168 166.754  1.00100.17           N  
ATOM   3785  CA  GLU B   9      11.933  78.228 165.610  1.00100.45           C  
ATOM   3786  C   GLU B   9      10.622  77.965 164.867  1.00 99.13           C  
ATOM   3787  O   GLU B   9       9.543  78.050 165.452  1.00 98.74           O  
ATOM   3788  CB  GLU B   9      12.515  76.907 166.117  1.00101.74           C  
ATOM   3789  CG  GLU B   9      11.636  76.196 167.128  1.00103.23           C  
ATOM   3790  CD  GLU B   9      11.472  74.727 166.808  1.00104.49           C  
ATOM   3791  OE1 GLU B   9      10.672  74.047 167.489  1.00104.73           O  
ATOM   3792  OE2 GLU B   9      12.147  74.252 165.871  1.00104.85           O1-
ATOM   3793  N   LYS B  10      10.728  77.629 163.582  1.00 97.41           N  
ATOM   3794  CA  LYS B  10       9.605  77.754 162.652  1.00 94.79           C  
ATOM   3795  C   LYS B  10       8.617  76.588 162.648  1.00 92.70           C  
ATOM   3796  O   LYS B  10       8.891  75.513 163.183  1.00 91.54           O  
ATOM   3797  CB  LYS B  10      10.129  77.972 161.233  1.00 94.78           C  
ATOM   3798  CG  LYS B  10      11.098  79.128 161.113  1.00 94.29           C  
ATOM   3799  CD  LYS B  10      10.890  79.908 159.826  1.00 94.33           C  
ATOM   3800  CE  LYS B  10       9.639  80.770 159.892  1.00 94.16           C  
ATOM   3801  NZ  LYS B  10       9.739  81.943 158.976  1.00 93.91           N1+
ATOM   3802  N   GLY B  11       7.467  76.822 162.021  1.00 90.42           N  
ATOM   3803  CA  GLY B  11       6.351  75.899 162.123  1.00 87.10           C  
ATOM   3804  C   GLY B  11       6.231  74.874 161.010  1.00 84.41           C  
ATOM   3805  O   GLY B  11       6.992  74.901 160.037  1.00 83.73           O  
ATOM   3806  N   PRO B  12       5.262  73.947 161.142  1.00 82.13           N  
ATOM   3807  CA  PRO B  12       5.052  72.751 160.314  1.00 80.28           C  
ATOM   3808  C   PRO B  12       4.759  72.996 158.837  1.00 78.69           C  
ATOM   3809  O   PRO B  12       5.515  72.547 157.983  1.00 78.74           O  
ATOM   3810  CB  PRO B  12       3.903  72.027 161.015  1.00 79.51           C  
ATOM   3811  CG  PRO B  12       3.974  72.501 162.419  1.00 79.73           C  
ATOM   3812  CD  PRO B  12       4.386  73.937 162.325  1.00 80.69           C  
ATOM   3813  N   ILE B  13       3.670  73.696 158.529  1.00 78.01           N  
ATOM   3814  CA  ILE B  13       3.335  73.965 157.134  1.00 77.54           C  
ATOM   3815  C   ILE B  13       4.438  74.809 156.519  1.00 77.30           C  
ATOM   3816  O   ILE B  13       4.480  75.014 155.311  1.00 78.05           O  
ATOM   3817  CB  ILE B  13       1.912  74.641 156.984  1.00 77.06           C  
ATOM   3818  CG1 ILE B  13       1.907  75.687 155.869  1.00 78.17           C  
ATOM   3819  CG2 ILE B  13       1.470  75.246 158.279  1.00 77.13           C  
ATOM   3820  CD1 ILE B  13       1.771  75.127 154.456  1.00 79.25           C  
ATOM   3821  N   CYS B  14       5.361  75.260 157.360  1.00 77.71           N  
ATOM   3822  CA  CYS B  14       6.568  75.941 156.894  1.00 77.95           C  
ATOM   3823  C   CYS B  14       7.658  74.941 156.502  1.00 77.56           C  
ATOM   3824  O   CYS B  14       8.179  74.982 155.387  1.00 76.62           O  
ATOM   3825  CB  CYS B  14       7.098  76.876 157.987  1.00 78.90           C  
ATOM   3826  SG  CYS B  14       8.717  77.611 157.642  1.00 80.00           S  
ATOM   3827  N   TRP B  15       8.001  74.043 157.421  1.00 77.41           N  
ATOM   3828  CA  TRP B  15       8.992  73.022 157.128  1.00 77.28           C  
ATOM   3829  C   TRP B  15       8.610  72.206 155.907  1.00 76.46           C  
ATOM   3830  O   TRP B  15       9.378  72.117 154.953  1.00 76.56           O  
ATOM   3831  CB  TRP B  15       9.183  72.107 158.334  1.00 79.94           C  
ATOM   3832  CG  TRP B  15      10.271  72.599 159.206  1.00 84.78           C  
ATOM   3833  CD1 TRP B  15      10.150  73.108 160.467  1.00 86.03           C  
ATOM   3834  CD2 TRP B  15      11.653  72.731 158.850  1.00 86.92           C  
ATOM   3835  CE2 TRP B  15      12.309  73.337 159.940  1.00 87.45           C  
ATOM   3836  CE3 TRP B  15      12.398  72.400 157.711  1.00 87.66           C  
ATOM   3837  NE1 TRP B  15      11.370  73.555 160.915  1.00 86.89           N  
ATOM   3838  CZ2 TRP B  15      13.677  73.621 159.926  1.00 88.08           C  
ATOM   3839  CZ3 TRP B  15      13.756  72.682 157.698  1.00 88.31           C  
ATOM   3840  CH2 TRP B  15      14.380  73.288 158.798  1.00 88.44           C  
ATOM   3841  N   ARG B  16       7.419  71.620 155.929  1.00 75.12           N  
ATOM   3842  CA  ARG B  16       6.910  70.908 154.764  1.00 74.26           C  
ATOM   3843  C   ARG B  16       7.143  71.680 153.464  1.00 73.93           C  
ATOM   3844  O   ARG B  16       7.549  71.095 152.457  1.00 74.02           O  
ATOM   3845  CB  ARG B  16       5.419  70.625 154.929  1.00 73.43           C  
ATOM   3846  CG  ARG B  16       5.107  69.651 156.048  1.00 73.61           C  
ATOM   3847  CD  ARG B  16       3.696  69.149 155.919  1.00 73.00           C  
ATOM   3848  NE  ARG B  16       2.714  70.154 156.309  1.00 71.28           N  
ATOM   3849  CZ  ARG B  16       2.175  70.220 157.521  1.00 71.58           C  
ATOM   3850  NH1 ARG B  16       2.529  69.344 158.450  1.00 72.96           N1+
ATOM   3851  NH2 ARG B  16       1.269  71.143 157.803  1.00 72.65           N  
ATOM   3852  N   LYS B  17       6.897  72.987 153.490  1.00 73.04           N  
ATOM   3853  CA  LYS B  17       7.076  73.815 152.303  1.00 72.91           C  
ATOM   3854  C   LYS B  17       8.556  73.837 151.896  1.00 73.23           C  
ATOM   3855  O   LYS B  17       8.880  73.901 150.705  1.00 73.49           O  
ATOM   3856  CB  LYS B  17       6.561  75.237 152.576  1.00 73.68           C  
ATOM   3857  CG  LYS B  17       6.472  76.174 151.358  1.00 75.33           C  
ATOM   3858  CD  LYS B  17       5.300  75.823 150.426  1.00 77.00           C  
ATOM   3859  CE  LYS B  17       4.685  77.067 149.742  1.00 77.60           C  
ATOM   3860  NZ  LYS B  17       5.600  77.831 148.819  1.00 75.65           N1+
ATOM   3861  N   ARG B  18       9.454  73.768 152.877  1.00 72.86           N  
ATOM   3862  CA  ARG B  18      10.887  73.707 152.579  1.00 71.86           C  
ATOM   3863  C   ARG B  18      11.235  72.354 152.006  1.00 70.49           C  
ATOM   3864  O   ARG B  18      11.827  72.262 150.937  1.00 71.61           O  
ATOM   3865  CB  ARG B  18      11.733  73.931 153.835  1.00 73.37           C  
ATOM   3866  CG  ARG B  18      11.857  75.373 154.281  1.00 73.28           C  
ATOM   3867  CD  ARG B  18      12.489  75.442 155.651  1.00 74.24           C  
ATOM   3868  NE  ARG B  18      12.518  76.811 156.151  1.00 78.08           N  
ATOM   3869  CZ  ARG B  18      13.163  77.194 157.250  1.00 79.53           C  
ATOM   3870  NH1 ARG B  18      13.836  76.303 157.974  1.00 80.97           N1+
ATOM   3871  NH2 ARG B  18      13.137  78.468 157.624  1.00 78.44           N  
ATOM   3872  N   VAL B  19      10.869  71.298 152.719  1.00 68.96           N  
ATOM   3873  CA  VAL B  19      11.189  69.958 152.260  1.00 67.55           C  
ATOM   3874  C   VAL B  19      10.868  69.866 150.785  1.00 67.36           C  
ATOM   3875  O   VAL B  19      11.666  69.367 150.001  1.00 67.84           O  
ATOM   3876  CB  VAL B  19      10.376  68.896 152.996  1.00 66.44           C  
ATOM   3877  CG1 VAL B  19      10.745  67.530 152.483  1.00 65.15           C  
ATOM   3878  CG2 VAL B  19      10.639  68.984 154.477  1.00 65.92           C  
ATOM   3879  N   LYS B  20       9.699  70.376 150.415  1.00 67.06           N  
ATOM   3880  CA  LYS B  20       9.272  70.400 149.023  1.00 67.21           C  
ATOM   3881  C   LYS B  20      10.202  71.265 148.191  1.00 67.22           C  
ATOM   3882  O   LYS B  20      10.600  70.891 147.089  1.00 66.84           O  
ATOM   3883  CB  LYS B  20       7.847  70.947 148.923  1.00 67.87           C  
ATOM   3884  CG  LYS B  20       7.344  71.118 147.504  1.00 69.46           C  
ATOM   3885  CD  LYS B  20       6.066  71.943 147.480  1.00 72.65           C  
ATOM   3886  CE  LYS B  20       5.262  71.709 146.200  1.00 75.61           C  
ATOM   3887  NZ  LYS B  20       6.088  71.874 144.966  1.00 76.18           N1+
ATOM   3888  N   SER B  21      10.549  72.427 148.725  1.00 67.87           N  
ATOM   3889  CA  SER B  21      11.289  73.408 147.954  1.00 70.16           C  
ATOM   3890  C   SER B  21      12.722  72.956 147.700  1.00 71.37           C  
ATOM   3891  O   SER B  21      13.286  73.220 146.642  1.00 72.18           O  
ATOM   3892  CB  SER B  21      11.286  74.755 148.678  1.00 71.54           C  
ATOM   3893  OG  SER B  21      11.700  75.801 147.811  1.00 72.21           O  
ATOM   3894  N   GLU B  22      13.312  72.269 148.667  1.00 72.61           N  
ATOM   3895  CA  GLU B  22      14.669  71.769 148.507  1.00 74.03           C  
ATOM   3896  C   GLU B  22      14.716  70.454 147.729  1.00 74.48           C  
ATOM   3897  O   GLU B  22      15.713  70.153 147.077  1.00 74.85           O  
ATOM   3898  CB  GLU B  22      15.315  71.586 149.875  1.00 75.11           C  
ATOM   3899  CG  GLU B  22      15.421  72.871 150.674  1.00 78.23           C  
ATOM   3900  CD  GLU B  22      16.588  73.733 150.236  1.00 79.52           C  
ATOM   3901  OE1 GLU B  22      17.740  73.340 150.524  1.00 80.20           O  
ATOM   3902  OE2 GLU B  22      16.354  74.795 149.608  1.00 80.16           O1-
ATOM   3903  N   TYR B  23      13.643  69.671 147.795  1.00 75.06           N  
ATOM   3904  CA  TYR B  23      13.581  68.432 147.035  1.00 75.77           C  
ATOM   3905  C   TYR B  23      13.495  68.706 145.542  1.00 76.43           C  
ATOM   3906  O   TYR B  23      14.130  68.024 144.748  1.00 75.10           O  
ATOM   3907  CB  TYR B  23      12.383  67.586 147.458  1.00 77.47           C  
ATOM   3908  CG  TYR B  23      12.225  66.325 146.630  1.00 80.19           C  
ATOM   3909  CD1 TYR B  23      12.939  65.171 146.937  1.00 80.79           C  
ATOM   3910  CD2 TYR B  23      11.387  66.298 145.520  1.00 81.25           C  
ATOM   3911  CE1 TYR B  23      12.829  64.029 146.163  1.00 81.37           C  
ATOM   3912  CE2 TYR B  23      11.270  65.160 144.737  1.00 82.41           C  
ATOM   3913  CZ  TYR B  23      11.995  64.030 145.063  1.00 82.72           C  
ATOM   3914  OH  TYR B  23      11.897  62.904 144.276  1.00 83.71           O  
ATOM   3915  N   MET B  24      12.710  69.704 145.153  1.00 77.98           N  
ATOM   3916  CA  MET B  24      12.669  70.091 143.751  1.00 79.59           C  
ATOM   3917  C   MET B  24      13.990  70.715 143.306  1.00 79.05           C  
ATOM   3918  O   MET B  24      14.367  70.631 142.134  1.00 79.09           O  
ATOM   3919  CB  MET B  24      11.515  71.062 143.498  1.00 83.13           C  
ATOM   3920  CG  MET B  24      10.266  70.397 142.906  1.00 89.01           C  
ATOM   3921  SD  MET B  24      10.525  69.642 141.246  1.00 96.89           S  
ATOM   3922  CE  MET B  24      11.333  71.040 140.306  1.00 92.94           C  
ATOM   3923  N   ARG B  25      14.697  71.334 144.247  1.00 78.47           N  
ATOM   3924  CA  ARG B  25      15.983  71.949 143.956  1.00 76.81           C  
ATOM   3925  C   ARG B  25      17.022  70.865 143.735  1.00 76.91           C  
ATOM   3926  O   ARG B  25      17.775  70.897 142.766  1.00 76.44           O  
ATOM   3927  CB  ARG B  25      16.418  72.835 145.117  1.00 76.90           C  
ATOM   3928  CG  ARG B  25      17.664  73.646 144.822  1.00 78.06           C  
ATOM   3929  CD  ARG B  25      18.332  74.158 146.090  1.00 77.76           C  
ATOM   3930  NE  ARG B  25      19.738  73.771 146.122  1.00 79.10           N  
ATOM   3931  CZ  ARG B  25      20.301  73.061 147.097  1.00 78.97           C  
ATOM   3932  NH1 ARG B  25      19.576  72.662 148.134  1.00 78.64           N1+
ATOM   3933  NH2 ARG B  25      21.586  72.733 147.023  1.00 78.14           N  
ATOM   3934  N   LEU B  26      17.056  69.898 144.643  1.00 76.83           N  
ATOM   3935  CA  LEU B  26      18.004  68.803 144.540  1.00 76.78           C  
ATOM   3936  C   LEU B  26      17.672  67.907 143.357  1.00 77.58           C  
ATOM   3937  O   LEU B  26      18.565  67.495 142.623  1.00 77.93           O  
ATOM   3938  CB  LEU B  26      18.001  67.978 145.826  1.00 76.66           C  
ATOM   3939  CG  LEU B  26      18.934  68.397 146.964  1.00 75.75           C  
ATOM   3940  CD1 LEU B  26      20.369  68.220 146.532  1.00 75.89           C  
ATOM   3941  CD2 LEU B  26      18.669  69.829 147.348  1.00 76.26           C  
ATOM   3942  N   ARG B  27      16.389  67.607 143.172  1.00 78.33           N  
ATOM   3943  CA  ARG B  27      15.955  66.731 142.084  1.00 78.91           C  
ATOM   3944  C   ARG B  27      16.352  67.320 140.747  1.00 78.11           C  
ATOM   3945  O   ARG B  27      16.881  66.631 139.891  1.00 78.08           O  
ATOM   3946  CB  ARG B  27      14.434  66.530 142.120  1.00 80.59           C  
ATOM   3947  CG  ARG B  27      13.818  66.037 140.811  1.00 83.62           C  
ATOM   3948  CD  ARG B  27      12.376  66.530 140.658  1.00 87.00           C  
ATOM   3949  NE  ARG B  27      11.872  66.434 139.285  1.00 90.22           N  
ATOM   3950  CZ  ARG B  27      12.201  67.265 138.293  1.00 91.63           C  
ATOM   3951  NH1 ARG B  27      13.044  68.272 138.499  1.00 92.46           N1+
ATOM   3952  NH2 ARG B  27      11.679  67.094 137.086  1.00 91.27           N  
ATOM   3953  N   GLN B  28      16.106  68.607 140.573  1.00 79.33           N  
ATOM   3954  CA  GLN B  28      16.365  69.253 139.295  1.00 80.21           C  
ATOM   3955  C   GLN B  28      17.855  69.527 139.098  1.00 79.02           C  
ATOM   3956  O   GLN B  28      18.329  69.631 137.975  1.00 77.19           O  
ATOM   3957  CB  GLN B  28      15.567  70.555 139.203  1.00 81.72           C  
ATOM   3958  CG  GLN B  28      15.549  71.165 137.820  1.00 84.27           C  
ATOM   3959  CD  GLN B  28      15.962  72.621 137.840  1.00 86.03           C  
ATOM   3960  NE2 GLN B  28      16.779  73.022 136.869  1.00 86.62           N  
ATOM   3961  OE1 GLN B  28      15.555  73.378 138.723  1.00 87.31           O  
ATOM   3962  N   LEU B  29      18.588  69.635 140.198  1.00 79.92           N  
ATOM   3963  CA  LEU B  29      20.035  69.811 140.145  1.00 81.06           C  
ATOM   3964  C   LEU B  29      20.715  68.498 139.750  1.00 82.74           C  
ATOM   3965  O   LEU B  29      21.848  68.491 139.270  1.00 82.96           O  
ATOM   3966  CB  LEU B  29      20.547  70.274 141.508  1.00 80.28           C  
ATOM   3967  CG  LEU B  29      21.822  71.116 141.569  1.00 79.71           C  
ATOM   3968  CD1 LEU B  29      21.776  72.199 140.512  1.00 79.85           C  
ATOM   3969  CD2 LEU B  29      21.947  71.741 142.953  1.00 79.95           C  
ATOM   3970  N   LYS B  30      20.013  67.387 139.956  1.00 84.76           N  
ATOM   3971  CA  LYS B  30      20.522  66.074 139.571  1.00 85.51           C  
ATOM   3972  C   LYS B  30      20.102  65.732 138.141  1.00 85.73           C  
ATOM   3973  O   LYS B  30      20.912  65.270 137.339  1.00 85.91           O  
ATOM   3974  CB  LYS B  30      20.013  65.003 140.544  1.00 86.47           C  
ATOM   3975  CG  LYS B  30      20.351  65.283 142.013  1.00 87.79           C  
ATOM   3976  CD  LYS B  30      20.889  64.046 142.727  1.00 88.23           C  
ATOM   3977  CE  LYS B  30      22.343  63.787 142.360  1.00 88.27           C  
ATOM   3978  NZ  LYS B  30      23.242  64.888 142.817  1.00 89.35           N1+
ATOM   3979  N   ARG B  31      18.834  65.965 137.827  1.00 86.66           N  
ATOM   3980  CA  ARG B  31      18.355  65.902 136.451  1.00 88.28           C  
ATOM   3981  C   ARG B  31      19.377  66.621 135.562  1.00 88.87           C  
ATOM   3982  O   ARG B  31      19.819  66.082 134.545  1.00 90.27           O  
ATOM   3983  CB  ARG B  31      16.976  66.574 136.379  1.00 90.07           C  
ATOM   3984  CG  ARG B  31      16.252  66.580 135.037  1.00 92.36           C  
ATOM   3985  CD  ARG B  31      14.898  67.264 135.234  1.00 94.97           C  
ATOM   3986  NE  ARG B  31      14.194  67.598 133.996  1.00 97.29           N  
ATOM   3987  CZ  ARG B  31      13.348  68.624 133.873  1.00 98.24           C  
ATOM   3988  NH1 ARG B  31      13.105  69.421 134.912  1.00 97.67           N1+
ATOM   3989  NH2 ARG B  31      12.723  68.841 132.720  1.00 97.58           N  
ATOM   3990  N   PHE B  32      19.774  67.825 135.967  1.00 88.96           N  
ATOM   3991  CA  PHE B  32      20.806  68.577 135.253  1.00 88.27           C  
ATOM   3992  C   PHE B  32      22.113  67.799 135.189  1.00 86.75           C  
ATOM   3993  O   PHE B  32      22.555  67.401 134.120  1.00 85.75           O  
ATOM   3994  CB  PHE B  32      21.070  69.924 135.941  1.00 90.08           C  
ATOM   3995  CG  PHE B  32      20.228  71.068 135.418  1.00 92.97           C  
ATOM   3996  CD1 PHE B  32      19.381  70.897 134.332  1.00 93.74           C  
ATOM   3997  CD2 PHE B  32      20.299  72.326 136.016  1.00 94.48           C  
ATOM   3998  CE1 PHE B  32      18.621  71.959 133.850  1.00 95.37           C  
ATOM   3999  CE2 PHE B  32      19.545  73.393 135.541  1.00 95.22           C  
ATOM   4000  CZ  PHE B  32      18.705  73.210 134.457  1.00 95.75           C  
ATOM   4001  N   ARG B  33      22.730  67.582 136.344  1.00 86.75           N  
ATOM   4002  CA  ARG B  33      24.114  67.143 136.366  1.00 86.96           C  
ATOM   4003  C   ARG B  33      24.306  65.772 135.731  1.00 86.22           C  
ATOM   4004  O   ARG B  33      25.403  65.451 135.283  1.00 86.65           O  
ATOM   4005  CB  ARG B  33      24.659  67.140 137.800  1.00 88.73           C  
ATOM   4006  CG  ARG B  33      26.187  67.074 137.869  1.00 92.36           C  
ATOM   4007  CD  ARG B  33      26.723  67.063 139.304  1.00 95.81           C  
ATOM   4008  NE  ARG B  33      28.090  66.535 139.362  1.00 99.06           N  
ATOM   4009  CZ  ARG B  33      28.685  66.069 140.462  1.00100.23           C  
ATOM   4010  NH1 ARG B  33      28.042  66.060 141.624  1.00100.03           N1+
ATOM   4011  NH2 ARG B  33      29.926  65.593 140.398  1.00100.25           N  
ATOM   4012  N   ARG B  34      23.251  64.964 135.673  1.00 84.84           N  
ATOM   4013  CA  ARG B  34      23.387  63.632 135.096  1.00 84.01           C  
ATOM   4014  C   ARG B  34      23.244  63.667 133.588  1.00 83.00           C  
ATOM   4015  O   ARG B  34      23.772  62.802 132.890  1.00 82.44           O  
ATOM   4016  CB  ARG B  34      22.347  62.681 135.665  1.00 85.60           C  
ATOM   4017  CG  ARG B  34      21.010  62.756 134.973  1.00 87.57           C  
ATOM   4018  CD  ARG B  34      20.229  61.476 135.194  1.00 88.91           C  
ATOM   4019  NE  ARG B  34      20.806  60.359 134.454  1.00 89.82           N  
ATOM   4020  CZ  ARG B  34      21.190  59.215 135.010  1.00 91.03           C  
ATOM   4021  NH1 ARG B  34      21.059  59.042 136.321  1.00 91.01           N1+
ATOM   4022  NH2 ARG B  34      21.686  58.239 134.255  1.00 89.91           N  
ATOM   4023  N   ALA B  35      22.520  64.668 133.093  1.00 82.21           N  
ATOM   4024  CA  ALA B  35      22.437  64.924 131.658  1.00 81.29           C  
ATOM   4025  C   ALA B  35      23.813  65.257 131.096  1.00 81.89           C  
ATOM   4026  O   ALA B  35      24.135  64.895 129.965  1.00 82.60           O  
ATOM   4027  CB  ALA B  35      21.480  66.068 131.386  1.00 79.48           C  
ATOM   4028  N   ASP B  36      24.628  65.945 131.889  1.00 82.59           N  
ATOM   4029  CA  ASP B  36      25.979  66.286 131.468  1.00 83.51           C  
ATOM   4030  C   ASP B  36      26.889  65.065 131.416  1.00 82.80           C  
ATOM   4031  O   ASP B  36      27.783  64.991 130.574  1.00 84.14           O  
ATOM   4032  CB  ASP B  36      26.582  67.333 132.405  1.00 85.93           C  
ATOM   4033  CG  ASP B  36      25.996  68.717 132.186  1.00 89.69           C  
ATOM   4034  OD1 ASP B  36      25.300  68.913 131.158  1.00 91.50           O  
ATOM   4035  OD2 ASP B  36      26.233  69.607 133.040  1.00 90.20           O1-
ATOM   4036  N   GLU B  37      26.665  64.110 132.314  1.00 81.34           N  
ATOM   4037  CA  GLU B  37      27.498  62.911 132.374  1.00 79.34           C  
ATOM   4038  C   GLU B  37      27.107  61.883 131.318  1.00 77.82           C  
ATOM   4039  O   GLU B  37      27.962  61.178 130.787  1.00 77.11           O  
ATOM   4040  CB  GLU B  37      27.412  62.263 133.755  1.00 78.80           C  
ATOM   4041  CG  GLU B  37      28.160  62.990 134.834  1.00 77.42           C  
ATOM   4042  CD  GLU B  37      27.704  62.573 136.211  1.00 80.25           C  
ATOM   4043  OE1 GLU B  37      27.055  61.508 136.328  1.00 81.71           O  
ATOM   4044  OE2 GLU B  37      27.987  63.312 137.178  1.00 81.44           O1-
ATOM   4045  N   VAL B  38      25.813  61.790 131.027  1.00 76.06           N  
ATOM   4046  CA  VAL B  38      25.344  60.912 129.966  1.00 74.14           C  
ATOM   4047  C   VAL B  38      25.934  61.377 128.641  1.00 73.13           C  
ATOM   4048  O   VAL B  38      26.649  60.634 127.962  1.00 71.52           O  
ATOM   4049  CB  VAL B  38      23.808  60.929 129.879  1.00 74.14           C  
ATOM   4050  CG1 VAL B  38      23.357  60.299 128.574  1.00 75.92           C  
ATOM   4051  CG2 VAL B  38      23.214  60.169 131.057  1.00 72.73           C  
ATOM   4052  N   LYS B  39      25.636  62.626 128.299  1.00 72.79           N  
ATOM   4053  CA  LYS B  39      26.219  63.305 127.151  1.00 71.64           C  
ATOM   4054  C   LYS B  39      27.736  63.115 127.065  1.00 70.70           C  
ATOM   4055  O   LYS B  39      28.287  62.842 126.003  1.00 69.73           O  
ATOM   4056  CB  LYS B  39      25.896  64.793 127.240  1.00 72.28           C  
ATOM   4057  CG  LYS B  39      26.426  65.584 126.081  1.00 75.02           C  
ATOM   4058  CD  LYS B  39      26.958  66.930 126.520  1.00 76.98           C  
ATOM   4059  CE  LYS B  39      27.589  67.650 125.336  1.00 78.47           C  
ATOM   4060  NZ  LYS B  39      26.626  67.788 124.201  1.00 79.50           N1+
ATOM   4061  N   SER B  40      28.414  63.260 128.192  1.00 70.55           N  
ATOM   4062  CA  SER B  40      29.857  63.101 128.215  1.00 71.03           C  
ATOM   4063  C   SER B  40      30.260  61.636 128.029  1.00 72.36           C  
ATOM   4064  O   SER B  40      31.214  61.327 127.309  1.00 72.68           O  
ATOM   4065  CB  SER B  40      30.405  63.634 129.532  1.00 70.45           C  
ATOM   4066  OG  SER B  40      31.786  63.368 129.638  1.00 72.25           O  
ATOM   4067  N   MET B  41      29.523  60.738 128.679  1.00 73.22           N  
ATOM   4068  CA  MET B  41      29.717  59.298 128.526  1.00 72.50           C  
ATOM   4069  C   MET B  41      29.516  58.870 127.077  1.00 72.09           C  
ATOM   4070  O   MET B  41      30.291  58.074 126.552  1.00 70.76           O  
ATOM   4071  CB  MET B  41      28.730  58.552 129.426  1.00 75.01           C  
ATOM   4072  CG  MET B  41      28.618  57.059 129.172  1.00 75.67           C  
ATOM   4073  SD  MET B  41      30.000  56.187 129.873  1.00 78.25           S  
ATOM   4074  CE  MET B  41      30.280  57.186 131.343  1.00 78.05           C  
ATOM   4075  N   PHE B  42      28.480  59.405 126.431  1.00 71.25           N  
ATOM   4076  CA  PHE B  42      28.178  59.044 125.050  1.00 71.55           C  
ATOM   4077  C   PHE B  42      29.299  59.411 124.101  1.00 72.72           C  
ATOM   4078  O   PHE B  42      29.730  58.581 123.301  1.00 73.22           O  
ATOM   4079  CB  PHE B  42      26.891  59.715 124.576  1.00 70.94           C  
ATOM   4080  CG  PHE B  42      25.676  58.864 124.749  1.00 71.92           C  
ATOM   4081  CD1 PHE B  42      25.768  57.489 124.674  1.00 72.92           C  
ATOM   4082  CD2 PHE B  42      24.444  59.431 124.996  1.00 73.11           C  
ATOM   4083  CE1 PHE B  42      24.654  56.698 124.844  1.00 74.03           C  
ATOM   4084  CE2 PHE B  42      23.324  58.651 125.167  1.00 74.27           C  
ATOM   4085  CZ  PHE B  42      23.428  57.283 125.092  1.00 75.28           C  
ATOM   4086  N   ASN B  43      29.772  60.654 124.188  1.00 73.32           N  
ATOM   4087  CA  ASN B  43      30.820  61.119 123.292  1.00 73.15           C  
ATOM   4088  C   ASN B  43      32.056  60.252 123.471  1.00 72.48           C  
ATOM   4089  O   ASN B  43      32.602  59.725 122.500  1.00 72.38           O  
ATOM   4090  CB  ASN B  43      31.160  62.591 123.565  1.00 75.42           C  
ATOM   4091  CG  ASN B  43      30.094  63.553 123.038  1.00 79.47           C  
ATOM   4092  ND2 ASN B  43      29.033  63.004 122.438  1.00 80.52           N  
ATOM   4093  OD1 ASN B  43      30.224  64.775 123.170  1.00 80.77           O  
ATOM   4094  N   SER B  44      32.488  60.092 124.716  1.00 71.87           N  
ATOM   4095  CA  SER B  44      33.641  59.248 125.008  1.00 71.78           C  
ATOM   4096  C   SER B  44      33.450  57.868 124.373  1.00 71.77           C  
ATOM   4097  O   SER B  44      34.358  57.321 123.739  1.00 71.58           O  
ATOM   4098  CB  SER B  44      33.814  59.106 126.525  1.00 70.84           C  
ATOM   4099  OG  SER B  44      34.836  58.173 126.844  1.00 71.87           O  
ATOM   4100  N   ASN B  45      32.251  57.321 124.546  1.00 70.83           N  
ATOM   4101  CA  ASN B  45      31.939  55.976 124.091  1.00 70.32           C  
ATOM   4102  C   ASN B  45      32.095  55.939 122.586  1.00 69.74           C  
ATOM   4103  O   ASN B  45      32.636  54.985 122.032  1.00 69.08           O  
ATOM   4104  CB  ASN B  45      30.498  55.622 124.486  1.00 70.95           C  
ATOM   4105  CG  ASN B  45      30.110  54.202 124.107  1.00 70.32           C  
ATOM   4106  ND2 ASN B  45      28.956  54.061 123.465  1.00 71.05           N  
ATOM   4107  OD1 ASN B  45      30.829  53.246 124.392  1.00 70.52           O  
ATOM   4108  N   ARG B  46      31.618  57.003 121.944  1.00 69.53           N  
ATOM   4109  CA  ARG B  46      31.609  57.130 120.492  1.00 68.31           C  
ATOM   4110  C   ARG B  46      33.027  57.098 119.938  1.00 68.69           C  
ATOM   4111  O   ARG B  46      33.282  56.477 118.911  1.00 68.46           O  
ATOM   4112  CB  ARG B  46      30.931  58.440 120.099  1.00 67.37           C  
ATOM   4113  CG  ARG B  46      30.636  58.576 118.622  1.00 67.36           C  
ATOM   4114  CD  ARG B  46      29.305  57.947 118.280  1.00 67.16           C  
ATOM   4115  NE  ARG B  46      29.465  56.923 117.259  1.00 65.68           N  
ATOM   4116  CZ  ARG B  46      28.510  56.082 116.880  1.00 66.49           C  
ATOM   4117  NH1 ARG B  46      27.309  56.133 117.442  1.00 64.41           N1+
ATOM   4118  NH2 ARG B  46      28.757  55.195 115.924  1.00 67.98           N  
ATOM   4119  N   GLN B  47      33.948  57.768 120.626  1.00 69.68           N  
ATOM   4120  CA  GLN B  47      35.355  57.724 120.254  1.00 70.38           C  
ATOM   4121  C   GLN B  47      35.864  56.274 120.264  1.00 69.59           C  
ATOM   4122  O   GLN B  47      36.467  55.818 119.292  1.00 68.50           O  
ATOM   4123  CB  GLN B  47      36.179  58.587 121.217  1.00 72.74           C  
ATOM   4124  CG  GLN B  47      37.202  59.499 120.536  1.00 76.41           C  
ATOM   4125  CD  GLN B  47      36.593  60.814 120.056  1.00 79.45           C  
ATOM   4126  NE2 GLN B  47      36.675  61.068 118.750  1.00 79.56           N  
ATOM   4127  OE1 GLN B  47      36.056  61.593 120.852  1.00 81.10           O  
ATOM   4128  N   LYS B  48      35.608  55.549 121.352  1.00 69.69           N  
ATOM   4129  CA  LYS B  48      35.929  54.116 121.419  1.00 69.96           C  
ATOM   4130  C   LYS B  48      35.359  53.309 120.233  1.00 69.23           C  
ATOM   4131  O   LYS B  48      36.041  52.452 119.675  1.00 68.45           O  
ATOM   4132  CB  LYS B  48      35.418  53.515 122.736  1.00 69.21           C  
ATOM   4133  CG  LYS B  48      36.326  53.764 123.924  1.00 71.34           C  
ATOM   4134  CD  LYS B  48      35.962  52.874 125.106  1.00 73.03           C  
ATOM   4135  CE  LYS B  48      35.533  53.688 126.326  1.00 74.11           C  
ATOM   4136  NZ  LYS B  48      36.563  53.682 127.410  1.00 75.58           N1+
ATOM   4137  N   ILE B  49      34.111  53.585 119.859  1.00 68.14           N  
ATOM   4138  CA  ILE B  49      33.491  52.941 118.710  1.00 67.11           C  
ATOM   4139  C   ILE B  49      34.343  53.118 117.463  1.00 68.62           C  
ATOM   4140  O   ILE B  49      34.861  52.148 116.902  1.00 66.96           O  
ATOM   4141  CB  ILE B  49      32.098  53.530 118.426  1.00 66.19           C  
ATOM   4142  CG1 ILE B  49      31.138  53.159 119.555  1.00 66.69           C  
ATOM   4143  CG2 ILE B  49      31.581  53.037 117.091  1.00 63.90           C  
ATOM   4144  CD1 ILE B  49      29.678  53.398 119.217  1.00 66.30           C  
ATOM   4145  N   GLN B  50      34.497  54.366 117.035  1.00 70.35           N  
ATOM   4146  CA  GLN B  50      35.191  54.638 115.793  1.00 71.77           C  
ATOM   4147  C   GLN B  50      36.637  54.154 115.784  1.00 72.61           C  
ATOM   4148  O   GLN B  50      37.104  53.666 114.760  1.00 73.27           O  
ATOM   4149  CB  GLN B  50      35.120  56.127 115.463  1.00 71.88           C  
ATOM   4150  CG  GLN B  50      35.579  57.037 116.574  1.00 75.39           C  
ATOM   4151  CD  GLN B  50      35.289  58.516 116.298  1.00 75.61           C  
ATOM   4152  NE2 GLN B  50      36.221  59.377 116.708  1.00 74.55           N  
ATOM   4153  OE1 GLN B  50      34.241  58.877 115.730  1.00 72.86           O  
ATOM   4154  N   GLU B  51      37.344  54.264 116.909  1.00 73.69           N  
ATOM   4155  CA  GLU B  51      38.723  53.763 116.974  1.00 75.91           C  
ATOM   4156  C   GLU B  51      38.765  52.261 116.698  1.00 76.92           C  
ATOM   4157  O   GLU B  51      39.636  51.775 115.962  1.00 77.21           O  
ATOM   4158  CB  GLU B  51      39.356  54.043 118.349  1.00 77.38           C  
ATOM   4159  CG  GLU B  51      40.083  55.382 118.471  1.00 79.81           C  
ATOM   4160  CD  GLU B  51      39.497  56.283 119.557  1.00 83.40           C  
ATOM   4161  OE1 GLU B  51      39.490  57.528 119.375  1.00 84.68           O  
ATOM   4162  OE2 GLU B  51      39.040  55.746 120.595  1.00 84.39           O1-
ATOM   4163  N   ARG B  52      37.812  51.538 117.289  1.00 77.20           N  
ATOM   4164  CA  ARG B  52      37.733  50.083 117.185  1.00 75.75           C  
ATOM   4165  C   ARG B  52      37.055  49.641 115.899  1.00 75.42           C  
ATOM   4166  O   ARG B  52      37.414  48.616 115.330  1.00 75.51           O  
ATOM   4167  CB  ARG B  52      36.979  49.512 118.390  1.00 75.59           C  
ATOM   4168  CG  ARG B  52      37.753  49.649 119.686  1.00 76.67           C  
ATOM   4169  CD  ARG B  52      36.874  49.553 120.924  1.00 77.37           C  
ATOM   4170  NE  ARG B  52      37.640  49.863 122.133  1.00 77.96           N  
ATOM   4171  CZ  ARG B  52      37.158  49.803 123.371  1.00 77.61           C  
ATOM   4172  NH1 ARG B  52      35.899  49.438 123.587  1.00 77.83           N1+
ATOM   4173  NH2 ARG B  52      37.940  50.113 124.395  1.00 76.73           N  
ATOM   4174  N   THR B  53      36.076  50.409 115.437  1.00 75.25           N  
ATOM   4175  CA  THR B  53      35.437  50.100 114.165  1.00 76.14           C  
ATOM   4176  C   THR B  53      36.472  50.137 113.051  1.00 76.48           C  
ATOM   4177  O   THR B  53      36.547  49.234 112.216  1.00 77.37           O  
ATOM   4178  CB  THR B  53      34.355  51.118 113.806  1.00 76.17           C  
ATOM   4179  CG2 THR B  53      33.764  50.772 112.487  1.00 76.78           C  
ATOM   4180  OG1 THR B  53      33.312  51.094 114.783  1.00 79.15           O  
ATOM   4181  N   GLU B  54      37.266  51.202 113.048  1.00 76.18           N  
ATOM   4182  CA  GLU B  54      38.295  51.411 112.041  1.00 73.98           C  
ATOM   4183  C   GLU B  54      39.314  50.271 112.049  1.00 72.24           C  
ATOM   4184  O   GLU B  54      39.779  49.849 110.997  1.00 72.41           O  
ATOM   4185  CB  GLU B  54      38.984  52.755 112.295  1.00 74.05           C  
ATOM   4186  CG  GLU B  54      40.136  53.057 111.361  1.00 77.97           C  
ATOM   4187  CD  GLU B  54      39.710  53.121 109.903  1.00 80.07           C  
ATOM   4188  OE1 GLU B  54      38.708  53.818 109.612  1.00 81.02           O  
ATOM   4189  OE2 GLU B  54      40.379  52.477 109.056  1.00 78.23           O1-
ATOM   4190  N   ILE B  55      39.651  49.769 113.233  1.00 70.74           N  
ATOM   4191  CA  ILE B  55      40.586  48.648 113.354  1.00 69.16           C  
ATOM   4192  C   ILE B  55      40.096  47.477 112.529  1.00 68.32           C  
ATOM   4193  O   ILE B  55      40.874  46.824 111.838  1.00 69.26           O  
ATOM   4194  CB  ILE B  55      40.710  48.128 114.809  1.00 69.53           C  
ATOM   4195  CG1 ILE B  55      41.340  49.191 115.720  1.00 68.58           C  
ATOM   4196  CG2 ILE B  55      41.474  46.817 114.808  1.00 66.52           C  
ATOM   4197  CD1 ILE B  55      42.036  50.327 114.973  1.00 71.52           C  
ATOM   4198  N   LEU B  56      38.796  47.209 112.625  1.00 66.49           N  
ATOM   4199  CA  LEU B  56      38.178  46.098 111.915  1.00 63.72           C  
ATOM   4200  C   LEU B  56      38.043  46.411 110.435  1.00 63.83           C  
ATOM   4201  O   LEU B  56      38.180  45.510 109.606  1.00 63.50           O  
ATOM   4202  CB  LEU B  56      36.793  45.801 112.476  1.00 59.58           C  
ATOM   4203  CG  LEU B  56      36.642  45.403 113.930  1.00 56.80           C  
ATOM   4204  CD1 LEU B  56      35.181  45.517 114.280  1.00 56.59           C  
ATOM   4205  CD2 LEU B  56      37.153  43.999 114.171  1.00 55.40           C  
ATOM   4206  N   ASN B  57      37.766  47.679 110.109  1.00 64.37           N  
ATOM   4207  CA  ASN B  57      37.626  48.086 108.714  1.00 65.14           C  
ATOM   4208  C   ASN B  57      38.946  47.861 108.011  1.00 65.60           C  
ATOM   4209  O   ASN B  57      38.978  47.308 106.920  1.00 65.93           O  
ATOM   4210  CB  ASN B  57      37.217  49.559 108.587  1.00 66.67           C  
ATOM   4211  CG  ASN B  57      36.573  49.883 107.218  1.00 68.74           C  
ATOM   4212  ND2 ASN B  57      35.521  49.148 106.864  1.00 68.19           N  
ATOM   4213  OD1 ASN B  57      37.018  50.781 106.503  1.00 69.97           O  
ATOM   4214  N   GLN B  58      40.039  48.260 108.651  1.00 66.95           N  
ATOM   4215  CA  GLN B  58      41.358  47.997 108.098  1.00 68.81           C  
ATOM   4216  C   GLN B  58      41.613  46.501 107.952  1.00 69.92           C  
ATOM   4217  O   GLN B  58      42.139  46.057 106.932  1.00 69.28           O  
ATOM   4218  CB  GLN B  58      42.451  48.641 108.962  1.00 69.51           C  
ATOM   4219  CG  GLN B  58      42.549  50.174 108.808  1.00 72.54           C  
ATOM   4220  CD  GLN B  58      42.290  50.657 107.377  1.00 74.28           C  
ATOM   4221  NE2 GLN B  58      43.230  50.376 106.474  1.00 73.49           N  
ATOM   4222  OE1 GLN B  58      41.256  51.275 107.092  1.00 75.04           O  
ATOM   4223  N   GLU B  59      41.231  45.717 108.954  1.00 71.77           N  
ATOM   4224  CA  GLU B  59      41.350  44.261 108.841  1.00 73.41           C  
ATOM   4225  C   GLU B  59      40.517  43.736 107.665  1.00 73.77           C  
ATOM   4226  O   GLU B  59      40.921  42.804 106.968  1.00 73.12           O  
ATOM   4227  CB  GLU B  59      40.903  43.576 110.144  1.00 74.24           C  
ATOM   4228  CG  GLU B  59      41.940  43.602 111.276  1.00 75.37           C  
ATOM   4229  CD  GLU B  59      41.497  42.847 112.535  1.00 76.07           C  
ATOM   4230  OE1 GLU B  59      40.291  42.566 112.691  1.00 77.08           O  
ATOM   4231  OE2 GLU B  59      42.365  42.533 113.379  1.00 77.40           O1-
ATOM   4232  N   TRP B  60      39.361  44.354 107.444  1.00 74.33           N  
ATOM   4233  CA  TRP B  60      38.465  43.967 106.363  1.00 75.11           C  
ATOM   4234  C   TRP B  60      39.071  44.207 104.983  1.00 76.02           C  
ATOM   4235  O   TRP B  60      38.754  43.509 104.025  1.00 75.87           O  
ATOM   4236  CB  TRP B  60      37.159  44.739 106.491  1.00 74.47           C  
ATOM   4237  CG  TRP B  60      36.289  44.655 105.297  1.00 74.47           C  
ATOM   4238  CD1 TRP B  60      35.485  43.617 104.944  1.00 75.93           C  
ATOM   4239  CD2 TRP B  60      36.098  45.667 104.304  1.00 75.45           C  
ATOM   4240  CE2 TRP B  60      35.158  45.172 103.379  1.00 75.50           C  
ATOM   4241  CE3 TRP B  60      36.628  46.944 104.107  1.00 75.11           C  
ATOM   4242  NE1 TRP B  60      34.798  43.918 103.792  1.00 76.24           N  
ATOM   4243  CZ2 TRP B  60      34.740  45.905 102.279  1.00 74.81           C  
ATOM   4244  CZ3 TRP B  60      36.212  47.666 103.018  1.00 75.10           C  
ATOM   4245  CH2 TRP B  60      35.277  47.148 102.116  1.00 75.27           C  
ATOM   4246  N   LYS B  61      39.945  45.200 104.883  1.00 77.69           N  
ATOM   4247  CA  LYS B  61      40.598  45.517 103.615  1.00 78.78           C  
ATOM   4248  C   LYS B  61      41.713  44.539 103.218  1.00 79.76           C  
ATOM   4249  O   LYS B  61      41.966  44.344 102.038  1.00 80.97           O  
ATOM   4250  CB  LYS B  61      41.153  46.945 103.657  1.00 77.86           C  
ATOM   4251  CG  LYS B  61      40.081  48.026 103.582  1.00 77.39           C  
ATOM   4252  CD  LYS B  61      40.669  49.388 103.881  1.00 76.96           C  
ATOM   4253  CE  LYS B  61      39.767  50.505 103.407  1.00 76.62           C  
ATOM   4254  NZ  LYS B  61      40.422  51.819 103.651  1.00 77.16           N1+
ATOM   4255  N   GLN B  62      42.380  43.921 104.186  1.00 80.40           N  
ATOM   4256  CA  GLN B  62      43.445  42.982 103.855  1.00 81.75           C  
ATOM   4257  C   GLN B  62      42.832  41.733 103.239  1.00 81.90           C  
ATOM   4258  O   GLN B  62      43.522  40.921 102.617  1.00 82.29           O  
ATOM   4259  CB  GLN B  62      44.240  42.594 105.106  1.00 83.78           C  
ATOM   4260  CG  GLN B  62      44.719  43.773 105.934  1.00 87.77           C  
ATOM   4261  CD  GLN B  62      45.074  44.983 105.083  1.00 90.01           C  
ATOM   4262  NE2 GLN B  62      44.059  45.749 104.671  1.00 89.74           N  
ATOM   4263  OE1 GLN B  62      46.247  45.228 104.803  1.00 91.36           O  
ATOM   4264  N   ARG B  63      41.527  41.583 103.423  1.00 81.05           N  
ATOM   4265  CA  ARG B  63      40.850  40.360 103.027  1.00 80.01           C  
ATOM   4266  C   ARG B  63      40.195  40.487 101.665  1.00 81.00           C  
ATOM   4267  O   ARG B  63      39.679  41.549 101.294  1.00 81.53           O  
ATOM   4268  CB  ARG B  63      39.792  39.978 104.063  1.00 77.38           C  
ATOM   4269  CG  ARG B  63      40.359  39.472 105.364  1.00 74.72           C  
ATOM   4270  CD  ARG B  63      39.275  38.838 106.207  1.00 72.23           C  
ATOM   4271  NE  ARG B  63      38.162  39.747 106.458  1.00 69.15           N  
ATOM   4272  CZ  ARG B  63      37.994  40.424 107.589  1.00 67.60           C  
ATOM   4273  NH1 ARG B  63      38.879  40.293 108.578  1.00 63.97           N1+
ATOM   4274  NH2 ARG B  63      36.937  41.221 107.733  1.00 64.23           N  
ATOM   4275  N   ARG B  64      40.219  39.390 100.919  1.00 81.28           N  
ATOM   4276  CA  ARG B  64      39.506  39.327  99.660  1.00 81.32           C  
ATOM   4277  C   ARG B  64      38.651  38.069  99.625  1.00 79.82           C  
ATOM   4278  O   ARG B  64      39.113  36.997  99.245  1.00 79.80           O  
ATOM   4279  CB  ARG B  64      40.508  39.361  98.500  1.00 82.96           C  
ATOM   4280  CG  ARG B  64      41.147  40.744  98.312  1.00 85.68           C  
ATOM   4281  CD  ARG B  64      42.328  40.719  97.357  1.00 87.46           C  
ATOM   4282  NE  ARG B  64      42.303  41.846  96.426  1.00 89.62           N  
ATOM   4283  CZ  ARG B  64      43.388  42.489  95.998  1.00 91.03           C  
ATOM   4284  NH1 ARG B  64      44.594  42.125  96.419  1.00 92.16           N1+
ATOM   4285  NH2 ARG B  64      43.272  43.485  95.131  1.00 90.87           N  
ATOM   4286  N   ILE B  65      37.401  38.208 100.050  1.00 77.48           N  
ATOM   4287  CA  ILE B  65      36.478  37.083 100.045  1.00 75.16           C  
ATOM   4288  C   ILE B  65      35.670  37.031  98.736  1.00 74.36           C  
ATOM   4289  O   ILE B  65      35.105  38.037  98.284  1.00 72.24           O  
ATOM   4290  CB  ILE B  65      35.526  37.138 101.295  1.00 73.93           C  
ATOM   4291  CG1 ILE B  65      36.297  36.753 102.558  1.00 71.36           C  
ATOM   4292  CG2 ILE B  65      34.360  36.189 101.131  1.00 72.46           C  
ATOM   4293  CD1 ILE B  65      37.275  37.788 103.008  1.00 72.08           C  
ATOM   4294  N   GLN B  66      35.635  35.838  98.144  1.00 73.58           N  
ATOM   4295  CA  GLN B  66      35.010  35.586  96.845  1.00 72.97           C  
ATOM   4296  C   GLN B  66      33.529  35.937  96.794  1.00 71.75           C  
ATOM   4297  O   GLN B  66      32.798  35.755  97.765  1.00 71.74           O  
ATOM   4298  CB  GLN B  66      35.182  34.110  96.466  1.00 73.62           C  
ATOM   4299  CG  GLN B  66      36.622  33.687  96.213  1.00 74.73           C  
ATOM   4300  CD  GLN B  66      36.718  32.351  95.505  1.00 75.69           C  
ATOM   4301  NE2 GLN B  66      35.567  31.798  95.131  1.00 74.93           N  
ATOM   4302  OE1 GLN B  66      37.813  31.822  95.291  1.00 77.25           O  
ATOM   4303  N   PRO B  67      33.066  36.448  95.646  1.00 71.04           N  
ATOM   4304  CA  PRO B  67      31.645  36.763  95.489  1.00 72.08           C  
ATOM   4305  C   PRO B  67      30.841  35.486  95.358  1.00 73.62           C  
ATOM   4306  O   PRO B  67      31.308  34.502  94.791  1.00 74.24           O  
ATOM   4307  CB  PRO B  67      31.594  37.596  94.213  1.00 70.82           C  
ATOM   4308  CG  PRO B  67      33.004  38.039  93.986  1.00 70.20           C  
ATOM   4309  CD  PRO B  67      33.854  36.935  94.507  1.00 69.75           C  
ATOM   4310  N   VAL B  68      29.632  35.498  95.890  1.00 74.96           N  
ATOM   4311  CA  VAL B  68      28.739  34.376  95.706  1.00 77.80           C  
ATOM   4312  C   VAL B  68      28.018  34.521  94.376  1.00 79.29           C  
ATOM   4313  O   VAL B  68      27.657  35.633  93.984  1.00 79.36           O  
ATOM   4314  CB  VAL B  68      27.723  34.317  96.849  1.00 77.99           C  
ATOM   4315  CG1 VAL B  68      26.538  33.439  96.459  1.00 78.22           C  
ATOM   4316  CG2 VAL B  68      28.410  33.780  98.093  1.00 78.06           C  
ATOM   4317  N   HIS B  69      27.817  33.407  93.675  1.00 80.62           N  
ATOM   4318  CA  HIS B  69      27.098  33.461  92.410  1.00 82.31           C  
ATOM   4319  C   HIS B  69      25.866  32.574  92.309  1.00 83.22           C  
ATOM   4320  O   HIS B  69      25.428  31.998  93.300  1.00 84.71           O  
ATOM   4321  CB  HIS B  69      28.057  33.189  91.255  1.00 81.77           C  
ATOM   4322  CG  HIS B  69      28.874  34.384  90.881  1.00 83.03           C  
ATOM   4323  CD2 HIS B  69      30.213  34.589  90.882  1.00 82.98           C  
ATOM   4324  ND1 HIS B  69      28.302  35.585  90.515  1.00 83.50           N  
ATOM   4325  CE1 HIS B  69      29.254  36.479  90.310  1.00 84.44           C  
ATOM   4326  NE2 HIS B  69      30.423  35.900  90.527  1.00 84.54           N  
ATOM   4327  N   ILE B  70      25.302  32.490  91.107  1.00 84.04           N  
ATOM   4328  CA  ILE B  70      23.974  31.912  90.897  1.00 83.21           C  
ATOM   4329  C   ILE B  70      23.990  30.388  91.020  1.00 84.22           C  
ATOM   4330  O   ILE B  70      25.003  29.735  90.736  1.00 82.50           O  
ATOM   4331  CB  ILE B  70      23.415  32.309  89.502  1.00 81.24           C  
ATOM   4332  CG1 ILE B  70      21.976  31.822  89.340  1.00 80.51           C  
ATOM   4333  CG2 ILE B  70      24.275  31.720  88.418  1.00 79.56           C  
ATOM   4334  CD1 ILE B  70      20.929  32.813  89.805  1.00 80.43           C  
ATOM   4335  N   MET B  71      22.853  29.839  91.447  1.00 85.71           N  
ATOM   4336  CA  MET B  71      22.740  28.425  91.793  1.00 88.33           C  
ATOM   4337  C   MET B  71      22.554  27.542  90.554  1.00 89.47           C  
ATOM   4338  O   MET B  71      21.682  27.792  89.711  1.00 88.18           O  
ATOM   4339  CB  MET B  71      21.572  28.229  92.776  1.00 89.34           C  
ATOM   4340  CG  MET B  71      21.276  26.781  93.172  1.00 90.98           C  
ATOM   4341  SD  MET B  71      22.125  26.197  94.662  1.00 94.67           S  
ATOM   4342  CE  MET B  71      21.073  26.856  95.979  1.00 92.89           C  
ATOM   4343  N   THR B  72      23.393  26.513  90.450  1.00 91.29           N  
ATOM   4344  CA  THR B  72      23.319  25.559  89.347  1.00 92.92           C  
ATOM   4345  C   THR B  72      23.783  24.180  89.804  1.00 92.85           C  
ATOM   4346  O   THR B  72      23.021  23.210  89.750  1.00 94.25           O  
ATOM   4347  CB  THR B  72      24.193  26.008  88.147  1.00 94.03           C  
ATOM   4348  CG2 THR B  72      23.997  25.060  86.949  1.00 93.94           C  
ATOM   4349  OG1 THR B  72      23.822  27.337  87.755  1.00 94.28           O  
TER    4350      THR B  72 
ATOM   4351  N   ARG B  81      13.721  19.824  91.588  1.00 81.92           N  
ATOM   4352  CA  ARG B  81      12.828  20.670  92.378  1.00 83.47           C  
ATOM   4353  C   ARG B  81      13.361  22.101  92.501  1.00 82.97           C  
ATOM   4354  O   ARG B  81      14.569  22.330  92.410  1.00 82.76           O  
ATOM   4355  CB  ARG B  81      12.648  20.091  93.772  1.00 84.02           C  
ATOM   4356  CG  ARG B  81      13.707  20.549  94.745  1.00 85.79           C  
ATOM   4357  CD  ARG B  81      13.373  20.085  96.137  1.00 86.89           C  
ATOM   4358  NE  ARG B  81      11.943  20.210  96.391  1.00 88.09           N  
ATOM   4359  CZ  ARG B  81      11.387  20.087  97.591  1.00 89.31           C  
ATOM   4360  NH1 ARG B  81      10.072  20.218  97.730  1.00 88.57           N1+
ATOM   4361  NH2 ARG B  81      12.149  19.834  98.650  1.00 89.00           N  
ATOM   4362  N   GLU B  82      12.458  23.057  92.713  1.00 81.91           N  
ATOM   4363  CA  GLU B  82      12.800  24.473  92.571  1.00 82.19           C  
ATOM   4364  C   GLU B  82      12.099  25.382  93.577  1.00 81.11           C  
ATOM   4365  O   GLU B  82      11.080  25.017  94.168  1.00 80.22           O  
ATOM   4366  CB  GLU B  82      12.431  24.979  91.179  1.00 84.69           C  
ATOM   4367  CG  GLU B  82      12.912  24.152  90.001  1.00 86.55           C  
ATOM   4368  CD  GLU B  82      12.163  24.528  88.731  1.00 87.45           C  
ATOM   4369  OE1 GLU B  82      10.986  24.952  88.854  1.00 86.59           O  
ATOM   4370  OE2 GLU B  82      12.746  24.406  87.625  1.00 87.24           O1-
ATOM   4371  N   CYS B  83      12.641  26.583  93.749  1.00 79.73           N  
ATOM   4372  CA  CYS B  83      11.941  27.621  94.493  1.00 79.60           C  
ATOM   4373  C   CYS B  83      11.831  28.862  93.631  1.00 78.08           C  
ATOM   4374  O   CYS B  83      12.515  28.981  92.617  1.00 76.78           O  
ATOM   4375  CB  CYS B  83      12.685  27.965  95.787  1.00 80.06           C  
ATOM   4376  SG  CYS B  83      13.861  29.333  95.657  1.00 81.48           S  
ATOM   4377  N   SER B  84      10.972  29.786  94.037  1.00 77.92           N  
ATOM   4378  CA  SER B  84      10.845  31.046  93.324  1.00 79.74           C  
ATOM   4379  C   SER B  84      10.433  32.171  94.255  1.00 79.68           C  
ATOM   4380  O   SER B  84       9.907  31.931  95.343  1.00 79.69           O  
ATOM   4381  CB  SER B  84       9.812  30.923  92.202  1.00 80.25           C  
ATOM   4382  OG  SER B  84       8.502  30.834  92.735  1.00 81.47           O  
ATOM   4383  N   VAL B  85      10.672  33.402  93.812  1.00 80.78           N  
ATOM   4384  CA  VAL B  85      10.265  34.587  94.559  1.00 82.14           C  
ATOM   4385  C   VAL B  85       9.534  35.589  93.652  1.00 82.41           C  
ATOM   4386  O   VAL B  85       9.946  35.829  92.515  1.00 81.72           O  
ATOM   4387  CB  VAL B  85      11.491  35.287  95.206  1.00 82.02           C  
ATOM   4388  CG1 VAL B  85      11.036  36.478  96.017  1.00 81.49           C  
ATOM   4389  CG2 VAL B  85      12.244  34.310  96.094  1.00 82.83           C  
ATOM   4390  N   THR B  86       8.450  36.163  94.170  1.00 82.48           N  
ATOM   4391  CA  THR B  86       7.652  37.141  93.444  1.00 83.30           C  
ATOM   4392  C   THR B  86       7.989  38.544  93.917  1.00 85.06           C  
ATOM   4393  O   THR B  86       8.536  38.725  95.000  1.00 85.91           O  
ATOM   4394  CB  THR B  86       6.159  36.938  93.696  1.00 82.92           C  
ATOM   4395  CG2 THR B  86       5.348  37.869  92.820  1.00 85.46           C  
ATOM   4396  OG1 THR B  86       5.797  35.593  93.387  1.00 82.97           O  
ATOM   4397  N   SER B  87       7.647  39.542  93.113  1.00 86.78           N  
ATOM   4398  CA  SER B  87       7.744  40.922  93.565  1.00 87.74           C  
ATOM   4399  C   SER B  87       6.365  41.542  93.798  1.00 88.26           C  
ATOM   4400  O   SER B  87       5.440  41.335  93.019  1.00 89.08           O  
ATOM   4401  CB  SER B  87       8.522  41.752  92.548  1.00 87.21           C  
ATOM   4402  OG  SER B  87       8.740  43.063  93.037  1.00 88.04           O  
ATOM   4403  N   ASP B  88       6.238  42.297  94.885  1.00 89.37           N  
ATOM   4404  CA  ASP B  88       5.024  43.055  95.183  1.00 89.60           C  
ATOM   4405  C   ASP B  88       5.124  44.454  94.590  1.00 89.20           C  
ATOM   4406  O   ASP B  88       4.205  45.261  94.722  1.00 88.91           O  
ATOM   4407  CB  ASP B  88       4.825  43.162  96.698  1.00 90.76           C  
ATOM   4408  CG  ASP B  88       3.761  42.220  97.211  1.00 92.44           C  
ATOM   4409  OD1 ASP B  88       2.639  42.247  96.655  1.00 93.01           O  
ATOM   4410  OD2 ASP B  88       4.045  41.459  98.165  1.00 92.63           O1-
ATOM   4411  N   LEU B  89       6.263  44.737  93.963  1.00 88.95           N  
ATOM   4412  CA  LEU B  89       6.457  45.961  93.195  1.00 88.84           C  
ATOM   4413  C   LEU B  89       6.730  45.638  91.720  1.00 89.28           C  
ATOM   4414  O   LEU B  89       7.596  46.249  91.080  1.00 89.38           O  
ATOM   4415  CB  LEU B  89       7.616  46.783  93.779  1.00 88.13           C  
ATOM   4416  CG  LEU B  89       7.258  47.824  94.852  1.00 87.71           C  
ATOM   4417  CD1 LEU B  89       6.587  47.155  96.053  1.00 86.11           C  
ATOM   4418  CD2 LEU B  89       8.524  48.554  95.281  1.00 86.94           C  
ATOM   4419  N   ASP B  90       5.996  44.651  91.204  1.00 88.77           N  
ATOM   4420  CA  ASP B  90       5.878  44.415  89.767  1.00 88.22           C  
ATOM   4421  C   ASP B  90       7.158  43.976  89.061  1.00 87.17           C  
ATOM   4422  O   ASP B  90       7.186  43.895  87.829  1.00 87.37           O  
ATOM   4423  CB  ASP B  90       5.330  45.667  89.068  1.00 89.78           C  
ATOM   4424  CG  ASP B  90       4.023  45.405  88.333  1.00 90.74           C  
ATOM   4425  OD1 ASP B  90       2.978  45.941  88.762  1.00 90.78           O  
ATOM   4426  OD2 ASP B  90       4.041  44.663  87.327  1.00 91.08           O1-
ATOM   4427  N   PHE B  91       8.215  43.699  89.821  1.00 84.86           N  
ATOM   4428  CA  PHE B  91       9.414  43.111  89.225  1.00 82.38           C  
ATOM   4429  C   PHE B  91       9.150  41.684  88.738  1.00 82.02           C  
ATOM   4430  O   PHE B  91       8.286  40.974  89.271  1.00 81.76           O  
ATOM   4431  CB  PHE B  91      10.555  43.096  90.231  1.00 80.09           C  
ATOM   4432  CG  PHE B  91      11.258  44.403  90.364  1.00 78.68           C  
ATOM   4433  CD1 PHE B  91      12.469  44.617  89.719  1.00 77.40           C  
ATOM   4434  CD2 PHE B  91      10.733  45.410  91.171  1.00 77.94           C  
ATOM   4435  CE1 PHE B  91      13.155  45.807  89.877  1.00 76.52           C  
ATOM   4436  CE2 PHE B  91      11.410  46.608  91.338  1.00 75.53           C  
ATOM   4437  CZ  PHE B  91      12.624  46.808  90.692  1.00 76.03           C  
ATOM   4438  N   PRO B  92       9.905  41.241  87.719  1.00 81.53           N  
ATOM   4439  CA  PRO B  92       9.699  39.896  87.165  1.00 81.45           C  
ATOM   4440  C   PRO B  92       9.976  38.809  88.214  1.00 82.21           C  
ATOM   4441  O   PRO B  92      10.944  38.912  88.980  1.00 82.43           O  
ATOM   4442  CB  PRO B  92      10.680  39.839  85.993  1.00 80.08           C  
ATOM   4443  CG  PRO B  92      11.760  40.824  86.359  1.00 79.67           C  
ATOM   4444  CD  PRO B  92      11.080  41.917  87.134  1.00 80.52           C  
ATOM   4445  N   LYS B  93       9.125  37.780  88.251  1.00 82.28           N  
ATOM   4446  CA  LYS B  93       9.330  36.646  89.153  1.00 82.23           C  
ATOM   4447  C   LYS B  93      10.559  35.826  88.744  1.00 81.01           C  
ATOM   4448  O   LYS B  93      10.858  35.675  87.550  1.00 79.99           O  
ATOM   4449  CB  LYS B  93       8.091  35.743  89.186  1.00 83.42           C  
ATOM   4450  CG  LYS B  93       7.867  34.954  87.915  1.00 86.67           C  
ATOM   4451  CD  LYS B  93       8.656  33.647  87.918  1.00 89.57           C  
ATOM   4452  CE  LYS B  93       9.211  33.320  86.521  1.00 90.62           C  
ATOM   4453  NZ  LYS B  93       8.147  33.272  85.461  1.00 89.97           N1+
ATOM   4454  N   GLN B  94      11.270  35.310  89.747  1.00 79.97           N  
ATOM   4455  CA  GLN B  94      12.521  34.589  89.520  1.00 77.98           C  
ATOM   4456  C   GLN B  94      12.370  33.132  89.921  1.00 77.33           C  
ATOM   4457  O   GLN B  94      11.657  32.809  90.869  1.00 77.26           O  
ATOM   4458  CB  GLN B  94      13.652  35.209  90.332  1.00 76.15           C  
ATOM   4459  CG  GLN B  94      13.777  36.708  90.209  1.00 73.22           C  
ATOM   4460  CD  GLN B  94      15.124  37.179  90.682  1.00 73.03           C  
ATOM   4461  NE2 GLN B  94      15.138  38.221  91.502  1.00 71.26           N  
ATOM   4462  OE1 GLN B  94      16.153  36.601  90.318  1.00 73.12           O  
ATOM   4463  N   VAL B  95      13.037  32.251  89.192  1.00 76.66           N  
ATOM   4464  CA  VAL B  95      12.963  30.837  89.504  1.00 76.83           C  
ATOM   4465  C   VAL B  95      14.333  30.210  89.403  1.00 76.82           C  
ATOM   4466  O   VAL B  95      15.052  30.427  88.429  1.00 76.16           O  
ATOM   4467  CB  VAL B  95      12.001  30.102  88.559  1.00 77.76           C  
ATOM   4468  CG1 VAL B  95      12.027  28.601  88.842  1.00 76.25           C  
ATOM   4469  CG2 VAL B  95      10.589  30.655  88.738  1.00 78.47           C  
ATOM   4470  N   ILE B  96      14.676  29.430  90.425  1.00 76.77           N  
ATOM   4471  CA  ILE B  96      16.040  28.960  90.645  1.00 76.47           C  
ATOM   4472  C   ILE B  96      15.933  27.531  91.190  1.00 75.92           C  
ATOM   4473  O   ILE B  96      14.901  27.140  91.747  1.00 75.70           O  
ATOM   4474  CB  ILE B  96      16.772  29.898  91.676  1.00 77.82           C  
ATOM   4475  CG1 ILE B  96      18.269  29.606  91.703  1.00 78.68           C  
ATOM   4476  CG2 ILE B  96      16.195  29.715  93.093  1.00 76.36           C  
ATOM   4477  CD1 ILE B  96      18.965  30.206  92.915  1.00 79.13           C  
ATOM   4478  N   PRO B  97      16.983  26.720  91.014  1.00 75.46           N  
ATOM   4479  CA  PRO B  97      16.978  25.407  91.671  1.00 75.31           C  
ATOM   4480  C   PRO B  97      17.082  25.488  93.206  1.00 75.42           C  
ATOM   4481  O   PRO B  97      17.770  26.358  93.754  1.00 74.89           O  
ATOM   4482  CB  PRO B  97      18.172  24.682  91.044  1.00 75.00           C  
ATOM   4483  CG  PRO B  97      19.066  25.767  90.535  1.00 75.02           C  
ATOM   4484  CD  PRO B  97      18.164  26.913  90.153  1.00 75.45           C  
ATOM   4485  N   LEU B  98      16.391  24.570  93.881  1.00 75.09           N  
ATOM   4486  CA  LEU B  98      16.366  24.495  95.341  1.00 73.87           C  
ATOM   4487  C   LEU B  98      17.192  23.303  95.825  1.00 73.76           C  
ATOM   4488  O   LEU B  98      16.715  22.170  95.800  1.00 73.79           O  
ATOM   4489  CB  LEU B  98      14.927  24.324  95.817  1.00 73.15           C  
ATOM   4490  CG  LEU B  98      14.521  24.856  97.190  1.00 73.63           C  
ATOM   4491  CD1 LEU B  98      13.572  23.862  97.847  1.00 72.15           C  
ATOM   4492  CD2 LEU B  98      15.755  25.097  98.043  1.00 74.21           C  
ATOM   4493  N   LYS B  99      18.418  23.561  96.279  1.00 74.13           N  
ATOM   4494  CA  LYS B  99      19.305  22.493  96.740  1.00 74.06           C  
ATOM   4495  C   LYS B  99      18.903  21.954  98.111  1.00 74.76           C  
ATOM   4496  O   LYS B  99      18.510  22.704  99.015  1.00 74.61           O  
ATOM   4497  CB  LYS B  99      20.758  22.974  96.791  1.00 73.52           C  
ATOM   4498  CG  LYS B  99      21.717  21.934  97.345  1.00 73.26           C  
ATOM   4499  CD  LYS B  99      22.858  21.657  96.383  1.00 73.51           C  
ATOM   4500  CE  LYS B  99      23.838  20.650  96.976  1.00 74.60           C  
ATOM   4501  NZ  LYS B  99      23.181  19.557  97.769  1.00 71.42           N1+
ATOM   4502  N   THR B 100      18.996  20.637  98.250  1.00 74.95           N  
ATOM   4503  CA  THR B 100      18.623  19.961  99.484  1.00 74.72           C  
ATOM   4504  C   THR B 100      19.846  19.701 100.336  1.00 74.43           C  
ATOM   4505  O   THR B 100      20.837  19.136  99.868  1.00 75.22           O  
ATOM   4506  CB  THR B 100      17.934  18.614  99.201  1.00 74.64           C  
ATOM   4507  CG2 THR B 100      17.841  17.790 100.467  1.00 74.64           C  
ATOM   4508  OG1 THR B 100      16.617  18.846  98.683  1.00 75.45           O  
ATOM   4509  N   LEU B 101      19.773  20.126 101.589  1.00 73.90           N  
ATOM   4510  CA  LEU B 101      20.831  19.842 102.539  1.00 74.06           C  
ATOM   4511  C   LEU B 101      20.627  18.424 103.040  1.00 74.79           C  
ATOM   4512  O   LEU B 101      19.522  18.052 103.452  1.00 74.76           O  
ATOM   4513  CB  LEU B 101      20.768  20.825 103.708  1.00 72.12           C  
ATOM   4514  CG  LEU B 101      21.005  22.276 103.308  1.00 70.39           C  
ATOM   4515  CD1 LEU B 101      20.745  23.182 104.495  1.00 71.44           C  
ATOM   4516  CD2 LEU B 101      22.418  22.431 102.797  1.00 68.16           C  
ATOM   4517  N   ASN B 102      21.691  17.632 103.009  1.00 75.00           N  
ATOM   4518  CA  ASN B 102      21.593  16.243 103.433  1.00 75.66           C  
ATOM   4519  C   ASN B 102      21.190  16.100 104.898  1.00 73.91           C  
ATOM   4520  O   ASN B 102      21.659  16.827 105.768  1.00 72.81           O  
ATOM   4521  CB  ASN B 102      22.919  15.523 103.177  1.00 78.80           C  
ATOM   4522  CG  ASN B 102      23.032  15.010 101.749  1.00 81.65           C  
ATOM   4523  ND2 ASN B 102      24.045  15.481 101.017  1.00 82.30           N  
ATOM   4524  OD1 ASN B 102      22.210  14.203 101.310  1.00 82.38           O  
ATOM   4525  N   ALA B 103      20.311  15.146 105.155  1.00 72.87           N  
ATOM   4526  CA  ALA B 103      19.777  14.935 106.488  1.00 71.40           C  
ATOM   4527  C   ALA B 103      20.884  14.760 107.510  1.00 70.12           C  
ATOM   4528  O   ALA B 103      21.965  14.251 107.207  1.00 70.19           O  
ATOM   4529  CB  ALA B 103      18.864  13.710 106.495  1.00 71.72           C  
ATOM   4530  N   VAL B 104      20.593  15.190 108.728  1.00 67.65           N  
ATOM   4531  CA  VAL B 104      21.506  15.050 109.841  1.00 65.31           C  
ATOM   4532  C   VAL B 104      20.658  14.634 111.019  1.00 64.27           C  
ATOM   4533  O   VAL B 104      19.634  15.253 111.297  1.00 63.94           O  
ATOM   4534  CB  VAL B 104      22.189  16.393 110.177  1.00 66.05           C  
ATOM   4535  CG1 VAL B 104      22.896  16.285 111.514  1.00 68.43           C  
ATOM   4536  CG2 VAL B 104      23.186  16.769 109.090  1.00 64.67           C  
ATOM   4537  N   ALA B 105      21.077  13.586 111.713  1.00 62.85           N  
ATOM   4538  CA  ALA B 105      20.330  13.117 112.871  1.00 62.34           C  
ATOM   4539  C   ALA B 105      20.560  14.028 114.069  1.00 62.50           C  
ATOM   4540  O   ALA B 105      21.681  14.489 114.317  1.00 62.85           O  
ATOM   4541  CB  ALA B 105      20.733  11.692 113.215  1.00 60.43           C  
ATOM   4542  N   SER B 106      19.488  14.287 114.807  1.00 61.09           N  
ATOM   4543  CA  SER B 106      19.567  15.070 116.028  1.00 61.05           C  
ATOM   4544  C   SER B 106      19.608  14.157 117.251  1.00 59.50           C  
ATOM   4545  O   SER B 106      19.305  12.966 117.162  1.00 60.97           O  
ATOM   4546  CB  SER B 106      18.357  15.990 116.126  1.00 62.75           C  
ATOM   4547  OG  SER B 106      17.168  15.225 116.139  1.00 64.43           O  
ATOM   4548  N   VAL B 107      19.981  14.707 118.398  1.00 56.54           N  
ATOM   4549  CA  VAL B 107      19.986  13.919 119.627  1.00 53.60           C  
ATOM   4550  C   VAL B 107      18.845  14.409 120.489  1.00 52.43           C  
ATOM   4551  O   VAL B 107      18.417  15.538 120.348  1.00 53.25           O  
ATOM   4552  CB  VAL B 107      21.330  14.053 120.385  1.00 51.77           C  
ATOM   4553  CG1 VAL B 107      22.431  13.408 119.583  1.00 47.98           C  
ATOM   4554  CG2 VAL B 107      21.664  15.519 120.632  1.00 47.15           C  
ATOM   4555  N   PRO B 108      18.319  13.557 121.372  1.00 51.61           N  
ATOM   4556  CA  PRO B 108      17.070  13.927 122.041  1.00 51.91           C  
ATOM   4557  C   PRO B 108      17.217  15.231 122.790  1.00 52.67           C  
ATOM   4558  O   PRO B 108      18.321  15.719 122.973  1.00 52.73           O  
ATOM   4559  CB  PRO B 108      16.785  12.740 122.961  1.00 50.57           C  
ATOM   4560  CG  PRO B 108      17.424  11.598 122.264  1.00 51.77           C  
ATOM   4561  CD  PRO B 108      18.698  12.167 121.661  1.00 52.31           C  
ATOM   4562  N   ILE B 109      16.097  15.802 123.203  1.00 54.37           N  
ATOM   4563  CA  ILE B 109      16.100  17.047 123.956  1.00 56.32           C  
ATOM   4564  C   ILE B 109      16.787  16.903 125.316  1.00 56.89           C  
ATOM   4565  O   ILE B 109      16.651  15.881 125.993  1.00 58.54           O  
ATOM   4566  CB  ILE B 109      14.651  17.538 124.166  1.00 57.40           C  
ATOM   4567  CG1 ILE B 109      14.210  18.341 122.957  1.00 58.50           C  
ATOM   4568  CG2 ILE B 109      14.526  18.379 125.418  1.00 56.47           C  
ATOM   4569  CD1 ILE B 109      12.813  18.885 123.122  1.00 63.85           C  
ATOM   4570  N   MET B 110      17.525  17.935 125.708  1.00 55.89           N  
ATOM   4571  CA  MET B 110      18.057  18.021 127.056  1.00 54.60           C  
ATOM   4572  C   MET B 110      18.224  19.462 127.514  1.00 53.63           C  
ATOM   4573  O   MET B 110      18.932  20.243 126.891  1.00 53.23           O  
ATOM   4574  CB  MET B 110      19.411  17.322 127.133  1.00 56.44           C  
ATOM   4575  CG  MET B 110      19.959  17.163 128.564  1.00 56.40           C  
ATOM   4576  SD  MET B 110      21.506  16.259 128.578  1.00 59.79           S  
ATOM   4577  CE  MET B 110      22.638  17.616 128.620  1.00 59.02           C  
ATOM   4578  N   TYR B 111      17.585  19.812 128.617  1.00 52.72           N  
ATOM   4579  CA  TYR B 111      17.888  21.070 129.278  1.00 53.00           C  
ATOM   4580  C   TYR B 111      19.126  21.011 130.176  1.00 52.40           C  
ATOM   4581  O   TYR B 111      19.499  19.965 130.713  1.00 54.18           O  
ATOM   4582  CB  TYR B 111      16.677  21.550 130.080  1.00 54.35           C  
ATOM   4583  CG  TYR B 111      15.567  22.080 129.201  1.00 57.71           C  
ATOM   4584  CD1 TYR B 111      15.637  23.355 128.664  1.00 58.96           C  
ATOM   4585  CD2 TYR B 111      14.445  21.317 128.916  1.00 58.30           C  
ATOM   4586  CE1 TYR B 111      14.624  23.850 127.878  1.00 59.18           C  
ATOM   4587  CE2 TYR B 111      13.426  21.815 128.133  1.00 58.81           C  
ATOM   4588  CZ  TYR B 111      13.526  23.082 127.624  1.00 58.05           C  
ATOM   4589  OH  TYR B 111      12.507  23.611 126.890  1.00 60.27           O  
ATOM   4590  N   SER B 112      19.754  22.166 130.327  1.00 51.64           N  
ATOM   4591  CA  SER B 112      21.042  22.295 130.978  1.00 51.48           C  
ATOM   4592  C   SER B 112      20.994  21.922 132.462  1.00 50.60           C  
ATOM   4593  O   SER B 112      20.025  22.220 133.155  1.00 52.66           O  
ATOM   4594  CB  SER B 112      21.527  23.733 130.803  1.00 50.75           C  
ATOM   4595  OG  SER B 112      22.278  24.130 131.924  1.00 53.64           O  
ATOM   4596  N   TRP B 113      22.036  21.258 132.945  1.00 48.97           N  
ATOM   4597  CA  TRP B 113      22.101  20.859 134.350  1.00 47.84           C  
ATOM   4598  C   TRP B 113      23.537  20.859 134.894  1.00 48.24           C  
ATOM   4599  O   TRP B 113      24.504  20.791 134.144  1.00 47.36           O  
ATOM   4600  CB  TRP B 113      21.469  19.474 134.532  1.00 45.74           C  
ATOM   4601  CG  TRP B 113      22.065  18.398 133.667  1.00 44.13           C  
ATOM   4602  CD1 TRP B 113      21.919  18.256 132.337  1.00 45.52           C  
ATOM   4603  CD2 TRP B 113      22.924  17.331 134.089  1.00 47.10           C  
ATOM   4604  CE2 TRP B 113      23.258  16.585 132.944  1.00 46.62           C  
ATOM   4605  CE3 TRP B 113      23.448  16.935 135.325  1.00 46.86           C  
ATOM   4606  NE1 TRP B 113      22.631  17.170 131.882  1.00 45.10           N  
ATOM   4607  CZ2 TRP B 113      24.092  15.467 132.994  1.00 46.82           C  
ATOM   4608  CZ3 TRP B 113      24.272  15.829 135.367  1.00 46.70           C  
ATOM   4609  CH2 TRP B 113      24.586  15.108 134.209  1.00 44.08           C  
ATOM   4610  N   SER B 114      23.677  20.937 136.208  1.00 49.16           N  
ATOM   4611  CA  SER B 114      25.003  20.907 136.820  1.00 49.49           C  
ATOM   4612  C   SER B 114      25.288  19.612 137.573  1.00 49.23           C  
ATOM   4613  O   SER B 114      24.408  19.051 138.239  1.00 50.16           O  
ATOM   4614  CB  SER B 114      25.158  22.089 137.765  1.00 50.45           C  
ATOM   4615  OG  SER B 114      25.048  23.294 137.040  1.00 51.33           O  
ATOM   4616  N   PRO B 115      26.529  19.115 137.474  1.00 49.73           N  
ATOM   4617  CA  PRO B 115      26.879  17.831 138.089  1.00 49.64           C  
ATOM   4618  C   PRO B 115      27.014  17.925 139.604  1.00 50.80           C  
ATOM   4619  O   PRO B 115      27.573  18.883 140.154  1.00 52.01           O  
ATOM   4620  CB  PRO B 115      28.197  17.451 137.411  1.00 49.12           C  
ATOM   4621  CG  PRO B 115      28.312  18.360 136.215  1.00 50.12           C  
ATOM   4622  CD  PRO B 115      27.626  19.622 136.637  1.00 50.68           C  
ATOM   4623  N   LEU B 116      26.489  16.913 140.271  1.00 51.56           N  
ATOM   4624  CA  LEU B 116      26.514  16.827 141.726  1.00 52.39           C  
ATOM   4625  C   LEU B 116      27.069  15.452 142.024  1.00 52.46           C  
ATOM   4626  O   LEU B 116      26.892  14.543 141.238  1.00 51.34           O  
ATOM   4627  CB  LEU B 116      25.092  16.901 142.277  1.00 51.39           C  
ATOM   4628  CG  LEU B 116      24.705  18.002 143.253  1.00 49.02           C  
ATOM   4629  CD1 LEU B 116      25.224  19.326 142.774  1.00 47.99           C  
ATOM   4630  CD2 LEU B 116      23.199  18.015 143.389  1.00 47.01           C  
ATOM   4631  N   GLN B 117      27.743  15.294 143.153  1.00 54.17           N  
ATOM   4632  CA  GLN B 117      28.030  13.961 143.645  1.00 53.64           C  
ATOM   4633  C   GLN B 117      27.426  13.802 145.039  1.00 53.70           C  
ATOM   4634  O   GLN B 117      27.499  12.739 145.634  1.00 54.54           O  
ATOM   4635  CB  GLN B 117      29.535  13.718 143.643  1.00 54.98           C  
ATOM   4636  CG  GLN B 117      29.953  12.375 143.000  1.00 63.37           C  
ATOM   4637  CD  GLN B 117      29.158  11.999 141.721  1.00 66.22           C  
ATOM   4638  NE2 GLN B 117      28.187  11.077 141.862  1.00 62.30           N  
ATOM   4639  OE1 GLN B 117      29.427  12.524 140.626  1.00 67.21           O  
ATOM   4640  N   GLN B 118      26.796  14.866 145.537  1.00 53.87           N  
ATOM   4641  CA  GLN B 118      26.037  14.813 146.783  1.00 54.50           C  
ATOM   4642  C   GLN B 118      24.906  15.841 146.789  1.00 53.45           C  
ATOM   4643  O   GLN B 118      25.077  16.947 146.298  1.00 53.47           O  
ATOM   4644  CB  GLN B 118      26.968  15.093 147.951  1.00 58.96           C  
ATOM   4645  CG  GLN B 118      26.318  14.942 149.301  1.00 65.32           C  
ATOM   4646  CD  GLN B 118      27.338  14.967 150.421  1.00 69.88           C  
ATOM   4647  NE2 GLN B 118      26.929  14.513 151.609  1.00 71.70           N  
ATOM   4648  OE1 GLN B 118      28.487  15.386 150.222  1.00 70.62           O  
ATOM   4649  N   ASN B 119      23.759  15.497 147.363  1.00 52.68           N  
ATOM   4650  CA  ASN B 119      22.640  16.440 147.405  1.00 53.41           C  
ATOM   4651  C   ASN B 119      22.989  17.856 147.844  1.00 54.81           C  
ATOM   4652  O   ASN B 119      23.826  18.067 148.716  1.00 55.49           O  
ATOM   4653  CB  ASN B 119      21.531  15.917 148.312  1.00 52.43           C  
ATOM   4654  CG  ASN B 119      20.814  14.741 147.714  1.00 50.61           C  
ATOM   4655  ND2 ASN B 119      19.920  14.128 148.477  1.00 46.34           N  
ATOM   4656  OD1 ASN B 119      21.068  14.385 146.567  1.00 52.97           O  
ATOM   4657  N   PHE B 120      22.297  18.817 147.240  1.00 57.36           N  
ATOM   4658  CA  PHE B 120      22.583  20.248 147.373  1.00 58.57           C  
ATOM   4659  C   PHE B 120      21.292  20.947 147.809  1.00 60.39           C  
ATOM   4660  O   PHE B 120      20.263  20.807 147.158  1.00 61.21           O  
ATOM   4661  CB  PHE B 120      23.043  20.779 146.012  1.00 57.22           C  
ATOM   4662  CG  PHE B 120      23.488  22.203 146.026  1.00 57.34           C  
ATOM   4663  CD1 PHE B 120      24.830  22.520 146.142  1.00 58.65           C  
ATOM   4664  CD2 PHE B 120      22.574  23.229 145.904  1.00 57.65           C  
ATOM   4665  CE1 PHE B 120      25.252  23.836 146.139  1.00 58.20           C  
ATOM   4666  CE2 PHE B 120      22.992  24.539 145.899  1.00 56.36           C  
ATOM   4667  CZ  PHE B 120      24.334  24.840 146.017  1.00 57.17           C  
ATOM   4668  N   MET B 121      21.336  21.698 148.902  1.00 63.02           N  
ATOM   4669  CA  MET B 121      20.122  22.313 149.438  1.00 66.10           C  
ATOM   4670  C   MET B 121      19.885  23.761 148.989  1.00 66.45           C  
ATOM   4671  O   MET B 121      20.806  24.571 148.977  1.00 65.76           O  
ATOM   4672  CB  MET B 121      20.157  22.252 150.959  1.00 68.49           C  
ATOM   4673  CG  MET B 121      19.179  23.180 151.624  1.00 72.61           C  
ATOM   4674  SD  MET B 121      18.288  22.326 152.914  1.00 78.68           S  
ATOM   4675  CE  MET B 121      16.992  21.516 151.938  1.00 76.18           C  
ATOM   4676  N   VAL B 122      18.645  24.079 148.620  1.00 68.73           N  
ATOM   4677  CA  VAL B 122      18.293  25.430 148.167  1.00 71.80           C  
ATOM   4678  C   VAL B 122      16.973  25.842 148.797  1.00 75.00           C  
ATOM   4679  O   VAL B 122      16.066  25.022 148.942  1.00 74.26           O  
ATOM   4680  CB  VAL B 122      18.115  25.515 146.622  1.00 70.16           C  
ATOM   4681  CG1 VAL B 122      19.268  24.804 145.904  1.00 67.66           C  
ATOM   4682  CG2 VAL B 122      16.778  24.928 146.221  1.00 68.93           C  
ATOM   4683  N   GLU B 123      16.859  27.117 149.159  1.00 80.36           N  
ATOM   4684  CA  GLU B 123      15.702  27.600 149.926  1.00 84.28           C  
ATOM   4685  C   GLU B 123      14.572  28.145 149.058  1.00 84.56           C  
ATOM   4686  O   GLU B 123      14.754  28.452 147.883  1.00 84.23           O  
ATOM   4687  CB  GLU B 123      16.131  28.681 150.929  1.00 86.84           C  
ATOM   4688  CG  GLU B 123      15.705  30.104 150.560  1.00 91.13           C  
ATOM   4689  CD  GLU B 123      16.471  30.671 149.373  1.00 93.22           C  
ATOM   4690  OE1 GLU B 123      16.909  29.880 148.508  1.00 94.14           O  
ATOM   4691  OE2 GLU B 123      16.631  31.912 149.305  1.00 95.03           O1-
ATOM   4692  N   ASP B 124      13.399  28.271 149.659  1.00 85.49           N  
ATOM   4693  CA  ASP B 124      12.202  28.615 148.913  1.00 86.98           C  
ATOM   4694  C   ASP B 124      12.269  30.032 148.338  1.00 86.86           C  
ATOM   4695  O   ASP B 124      12.277  30.220 147.118  1.00 86.76           O  
ATOM   4696  CB  ASP B 124      10.987  28.461 149.831  1.00 88.03           C  
ATOM   4697  CG  ASP B 124      10.943  27.097 150.507  1.00 89.28           C  
ATOM   4698  OD1 ASP B 124      11.453  26.117 149.913  1.00 89.62           O  
ATOM   4699  OD2 ASP B 124      10.404  27.001 151.630  1.00 89.41           O1-
TER    4700      ASP B 124 
ATOM   4701  N   ILE B 166      12.183  58.656 145.385  1.00102.04           N  
ATOM   4702  CA  ILE B 166      13.138  59.288 146.287  1.00102.36           C  
ATOM   4703  C   ILE B 166      14.167  58.282 146.811  1.00103.02           C  
ATOM   4704  O   ILE B 166      13.971  57.663 147.862  1.00103.30           O  
ATOM   4705  CB  ILE B 166      12.408  59.949 147.484  1.00101.66           C  
ATOM   4706  CG1 ILE B 166      13.427  60.469 148.500  1.00 99.78           C  
ATOM   4707  CG2 ILE B 166      11.445  58.956 148.121  1.00101.89           C  
ATOM   4708  CD1 ILE B 166      12.807  60.990 149.761  1.00 97.76           C  
ATOM   4709  N   ASN B 167      15.267  58.134 146.073  1.00103.67           N  
ATOM   4710  CA  ASN B 167      16.306  57.155 146.400  1.00103.67           C  
ATOM   4711  C   ASN B 167      17.055  57.550 147.668  1.00103.66           C  
ATOM   4712  O   ASN B 167      16.685  58.512 148.343  1.00103.76           O  
ATOM   4713  CB  ASN B 167      17.302  57.018 145.238  1.00103.34           C  
ATOM   4714  CG  ASN B 167      18.125  58.274 145.024  1.00103.09           C  
ATOM   4715  ND2 ASN B 167      17.971  58.889 143.859  1.00103.46           N  
ATOM   4716  OD1 ASN B 167      18.888  58.688 145.894  1.00102.29           O  
ATOM   4717  N   ASP B 168      18.112  56.805 147.982  1.00103.43           N  
ATOM   4718  CA  ASP B 168      18.858  57.022 149.214  1.00103.34           C  
ATOM   4719  C   ASP B 168      19.899  58.124 149.083  1.00102.82           C  
ATOM   4720  O   ASP B 168      20.096  58.917 150.007  1.00102.05           O  
ATOM   4721  CB  ASP B 168      19.525  55.719 149.657  1.00104.20           C  
ATOM   4722  CG  ASP B 168      18.541  54.755 150.302  1.00105.62           C  
ATOM   4723  OD1 ASP B 168      17.461  54.511 149.708  1.00105.94           O  
ATOM   4724  OD2 ASP B 168      18.845  54.250 151.406  1.00105.68           O1-
ATOM   4725  N   GLU B 169      20.558  58.183 147.933  1.00102.47           N  
ATOM   4726  CA  GLU B 169      21.501  59.264 147.667  1.00101.90           C  
ATOM   4727  C   GLU B 169      20.846  60.632 147.901  1.00100.75           C  
ATOM   4728  O   GLU B 169      21.353  61.442 148.678  1.00100.81           O  
ATOM   4729  CB  GLU B 169      22.015  59.174 146.228  1.00102.81           C  
ATOM   4730  CG  GLU B 169      22.954  60.302 145.844  1.00104.07           C  
ATOM   4731  CD  GLU B 169      23.249  60.336 144.356  1.00105.55           C  
ATOM   4732  OE1 GLU B 169      23.948  59.423 143.865  1.00106.90           O  
ATOM   4733  OE2 GLU B 169      22.783  61.278 143.678  1.00106.31           O1-
ATOM   4734  N   ILE B 170      19.718  60.882 147.238  1.00 99.15           N  
ATOM   4735  CA  ILE B 170      19.022  62.155 147.378  1.00 97.06           C  
ATOM   4736  C   ILE B 170      18.467  62.359 148.774  1.00 95.97           C  
ATOM   4737  O   ILE B 170      18.486  63.472 149.298  1.00 95.97           O  
ATOM   4738  CB  ILE B 170      17.855  62.282 146.396  1.00 97.34           C  
ATOM   4739  CG1 ILE B 170      18.381  62.596 144.997  1.00 98.29           C  
ATOM   4740  CG2 ILE B 170      16.913  63.379 146.855  1.00 97.87           C  
ATOM   4741  CD1 ILE B 170      17.303  63.114 144.047  1.00 98.71           C  
ATOM   4742  N   PHE B 171      17.973  61.286 149.381  1.00 93.97           N  
ATOM   4743  CA  PHE B 171      17.393  61.399 150.707  1.00 92.48           C  
ATOM   4744  C   PHE B 171      18.349  62.117 151.657  1.00 92.29           C  
ATOM   4745  O   PHE B 171      17.922  62.900 152.508  1.00 91.50           O  
ATOM   4746  CB  PHE B 171      17.054  60.014 151.266  1.00 92.40           C  
ATOM   4747  CG  PHE B 171      16.712  60.027 152.731  1.00 92.36           C  
ATOM   4748  CD1 PHE B 171      15.459  60.425 153.159  1.00 91.12           C  
ATOM   4749  CD2 PHE B 171      17.667  59.692 153.682  1.00 92.41           C  
ATOM   4750  CE1 PHE B 171      15.164  60.494 154.500  1.00 91.12           C  
ATOM   4751  CE2 PHE B 171      17.376  59.761 155.026  1.00 92.28           C  
ATOM   4752  CZ  PHE B 171      16.123  60.164 155.437  1.00 91.70           C  
ATOM   4753  N   VAL B 172      19.644  61.851 151.503  1.00 92.15           N  
ATOM   4754  CA  VAL B 172      20.641  62.371 152.429  1.00 91.88           C  
ATOM   4755  C   VAL B 172      20.910  63.838 152.159  1.00 91.72           C  
ATOM   4756  O   VAL B 172      21.083  64.627 153.088  1.00 91.62           O  
ATOM   4757  CB  VAL B 172      21.981  61.604 152.323  1.00 92.28           C  
ATOM   4758  CG1 VAL B 172      23.020  62.236 153.254  1.00 91.24           C  
ATOM   4759  CG2 VAL B 172      21.771  60.135 152.681  1.00 92.03           C  
ATOM   4760  N   GLU B 173      20.943  64.202 150.883  1.00 91.29           N  
ATOM   4761  CA  GLU B 173      21.234  65.575 150.507  1.00 91.44           C  
ATOM   4762  C   GLU B 173      20.106  66.474 150.994  1.00 90.97           C  
ATOM   4763  O   GLU B 173      20.337  67.568 151.511  1.00 91.12           O  
ATOM   4764  CB  GLU B 173      21.373  65.685 148.991  1.00 92.34           C  
ATOM   4765  CG  GLU B 173      22.356  64.698 148.398  1.00 94.88           C  
ATOM   4766  CD  GLU B 173      22.643  64.969 146.929  1.00 97.07           C  
ATOM   4767  OE1 GLU B 173      22.528  66.139 146.499  1.00 98.95           O  
ATOM   4768  OE2 GLU B 173      22.985  64.014 146.198  1.00 98.30           O1-
ATOM   4769  N   LEU B 174      18.881  65.994 150.830  1.00 90.13           N  
ATOM   4770  CA  LEU B 174      17.714  66.733 151.268  1.00 89.40           C  
ATOM   4771  C   LEU B 174      17.822  66.947 152.765  1.00 89.67           C  
ATOM   4772  O   LEU B 174      17.715  68.068 153.253  1.00 90.21           O  
ATOM   4773  CB  LEU B 174      16.446  65.945 150.938  1.00 88.71           C  
ATOM   4774  CG  LEU B 174      15.099  66.532 151.363  1.00 87.67           C  
ATOM   4775  CD1 LEU B 174      14.934  67.924 150.785  1.00 87.40           C  
ATOM   4776  CD2 LEU B 174      13.978  65.618 150.887  1.00 87.12           C  
ATOM   4777  N   VAL B 175      18.053  65.866 153.497  1.00 89.95           N  
ATOM   4778  CA  VAL B 175      18.160  65.971 154.943  1.00 90.11           C  
ATOM   4779  C   VAL B 175      19.203  66.999 155.336  1.00 90.75           C  
ATOM   4780  O   VAL B 175      18.962  67.806 156.227  1.00 91.67           O  
ATOM   4781  CB  VAL B 175      18.537  64.630 155.588  1.00 89.73           C  
ATOM   4782  CG1 VAL B 175      18.789  64.834 157.075  1.00 88.98           C  
ATOM   4783  CG2 VAL B 175      17.422  63.616 155.363  1.00 88.20           C  
ATOM   4784  N   ASN B 176      20.354  66.975 154.665  1.00 91.35           N  
ATOM   4785  CA  ASN B 176      21.449  67.894 154.978  1.00 91.31           C  
ATOM   4786  C   ASN B 176      21.093  69.324 154.628  1.00 90.85           C  
ATOM   4787  O   ASN B 176      21.321  70.240 155.418  1.00 91.05           O  
ATOM   4788  CB  ASN B 176      22.722  67.500 154.225  1.00 92.61           C  
ATOM   4789  CG  ASN B 176      23.419  66.302 154.843  1.00 94.20           C  
ATOM   4790  ND2 ASN B 176      24.400  65.755 154.128  1.00 94.51           N  
ATOM   4791  OD1 ASN B 176      23.085  65.874 155.950  1.00 94.70           O  
ATOM   4792  N   ALA B 177      20.538  69.514 153.440  1.00 90.20           N  
ATOM   4793  CA  ALA B 177      20.139  70.841 153.015  1.00 90.34           C  
ATOM   4794  C   ALA B 177      19.142  71.387 154.024  1.00 90.83           C  
ATOM   4795  O   ALA B 177      19.222  72.547 154.435  1.00 90.69           O  
ATOM   4796  CB  ALA B 177      19.507  70.778 151.630  1.00 91.31           C  
ATOM   4797  N   LEU B 178      18.197  70.546 154.429  1.00 90.73           N  
ATOM   4798  CA  LEU B 178      17.189  70.978 155.381  1.00 90.56           C  
ATOM   4799  C   LEU B 178      17.906  71.395 156.639  1.00 91.73           C  
ATOM   4800  O   LEU B 178      17.595  72.427 157.222  1.00 91.59           O  
ATOM   4801  CB  LEU B 178      16.210  69.846 155.682  1.00 88.89           C  
ATOM   4802  CG  LEU B 178      15.213  69.562 154.560  1.00 87.20           C  
ATOM   4803  CD1 LEU B 178      14.353  68.368 154.922  1.00 85.71           C  
ATOM   4804  CD2 LEU B 178      14.363  70.798 154.320  1.00 86.16           C  
ATOM   4805  N   GLY B 179      18.890  70.591 157.032  1.00 93.86           N  
ATOM   4806  CA  GLY B 179      19.668  70.874 158.224  1.00 95.97           C  
ATOM   4807  C   GLY B 179      20.306  72.251 158.221  1.00 97.80           C  
ATOM   4808  O   GLY B 179      20.267  72.960 159.227  1.00 97.97           O  
ATOM   4809  N   GLN B 180      20.888  72.643 157.092  1.00 99.28           N  
ATOM   4810  CA  GLN B 180      21.596  73.915 157.026  1.00100.57           C  
ATOM   4811  C   GLN B 180      20.647  75.106 157.138  1.00100.16           C  
ATOM   4812  O   GLN B 180      21.058  76.192 157.538  1.00100.57           O  
ATOM   4813  CB  GLN B 180      22.410  74.002 155.734  1.00101.86           C  
ATOM   4814  CG  GLN B 180      21.591  73.842 154.477  1.00105.28           C  
ATOM   4815  CD  GLN B 180      22.444  73.534 153.263  1.00107.39           C  
ATOM   4816  NE2 GLN B 180      23.758  73.689 153.409  1.00108.47           N  
ATOM   4817  OE1 GLN B 180      21.930  73.160 152.204  1.00107.89           O  
ATOM   4818  N   LEU B 181      19.379  74.900 156.797  1.00100.08           N  
ATOM   4819  CA  LEU B 181      18.363  75.931 157.003  1.00 99.44           C  
ATOM   4820  C   LEU B 181      18.025  76.059 158.487  1.00 98.98           C  
ATOM   4821  O   LEU B 181      17.727  77.150 158.965  1.00 98.67           O  
ATOM   4822  CB  LEU B 181      17.086  75.601 156.216  1.00 99.53           C  
ATOM   4823  CG  LEU B 181      16.989  75.953 154.725  1.00 98.42           C  
ATOM   4824  CD1 LEU B 181      18.148  75.345 153.969  1.00 99.48           C  
ATOM   4825  CD2 LEU B 181      15.669  75.434 154.163  1.00 98.39           C  
ATOM   4826  N   ASP B 182      18.071  74.944 159.210  1.00 99.11           N  
ATOM   4827  CA  ASP B 182      17.771  74.944 160.639  1.00100.14           C  
ATOM   4828  C   ASP B 182      18.876  75.649 161.412  1.00101.47           C  
ATOM   4829  O   ASP B 182      18.654  76.148 162.516  1.00100.45           O  
ATOM   4830  CB  ASP B 182      17.628  73.511 161.161  1.00 99.41           C  
ATOM   4831  CG  ASP B 182      17.205  73.463 162.618  1.00 99.16           C  
ATOM   4832  OD1 ASP B 182      16.676  74.483 163.112  1.00 99.11           O  
ATOM   4833  OD2 ASP B 182      17.400  72.411 163.266  1.00 98.46           O1-
ATOM   4834  N   ARG B 183      20.069  75.674 160.822  1.00103.76           N  
ATOM   4835  CA  ARG B 183      21.209  76.369 161.403  1.00105.70           C  
ATOM   4836  C   ARG B 183      21.105  77.863 161.117  1.00106.48           C  
ATOM   4837  O   ARG B 183      21.070  78.678 162.042  1.00106.99           O  
ATOM   4838  CB  ARG B 183      22.520  75.822 160.821  1.00107.56           C  
ATOM   4839  CG  ARG B 183      23.775  76.569 161.296  1.00109.73           C  
ATOM   4840  CD  ARG B 183      25.066  75.972 160.731  1.00110.35           C  
ATOM   4841  NE  ARG B 183      25.171  76.134 159.280  1.00111.02           N  
ATOM   4842  CZ  ARG B 183      24.918  75.168 158.403  1.00110.86           C  
ATOM   4843  NH1 ARG B 183      24.542  73.965 158.826  1.00110.76           N1+
ATOM   4844  NH2 ARG B 183      25.049  75.401 157.103  1.00110.26           N  
ATOM   4845  N   ARG B 184      21.047  78.216 159.836  1.00107.20           N  
ATOM   4846  CA  ARG B 184      20.888  79.610 159.428  1.00108.36           C  
ATOM   4847  C   ARG B 184      19.619  80.177 160.036  1.00108.90           C  
ATOM   4848  O   ARG B 184      19.420  81.391 160.063  1.00108.73           O  
ATOM   4849  CB  ARG B 184      20.807  79.718 157.905  1.00108.92           C  
ATOM   4850  CG  ARG B 184      22.007  79.125 157.181  1.00110.44           C  
ATOM   4851  CD  ARG B 184      21.864  79.279 155.681  1.00111.13           C  
ATOM   4852  NE  ARG B 184      21.504  80.648 155.322  1.00113.01           N  
ATOM   4853  CZ  ARG B 184      20.431  80.983 154.609  1.00113.08           C  
ATOM   4854  NH1 ARG B 184      19.600  80.046 154.170  1.00113.28           N1+
ATOM   4855  NH2 ARG B 184      20.193  82.259 154.331  1.00112.90           N  
ATOM   4856  N   ASP B 185      18.758  79.282 160.510  1.00110.02           N  
ATOM   4857  CA  ASP B 185      17.571  79.673 161.259  1.00111.25           C  
ATOM   4858  C   ASP B 185      17.977  80.434 162.523  1.00112.08           C  
ATOM   4859  O   ASP B 185      17.457  81.521 162.799  1.00112.26           O  
ATOM   4860  CB  ASP B 185      16.753  78.432 161.645  1.00111.33           C  
ATOM   4861  CG  ASP B 185      15.549  78.214 160.739  1.00111.19           C  
ATOM   4862  OD1 ASP B 185      15.254  79.099 159.909  1.00110.12           O  
ATOM   4863  OD2 ASP B 185      14.895  77.155 160.863  1.00111.89           O1-
ATOM   4864  N   GLU B 186      18.912  79.862 163.279  1.00112.46           N  
ATOM   4865  CA  GLU B 186      19.362  80.461 164.532  1.00112.27           C  
ATOM   4866  C   GLU B 186      20.186  81.727 164.302  1.00111.06           C  
ATOM   4867  O   GLU B 186      21.413  81.686 164.279  1.00110.66           O  
ATOM   4868  CB  GLU B 186      20.163  79.432 165.332  1.00113.09           C  
ATOM   4869  CG  GLU B 186      19.299  78.281 165.847  1.00115.42           C  
ATOM   4870  CD  GLU B 186      20.041  76.956 165.900  1.00117.33           C  
ATOM   4871  OE1 GLU B 186      20.754  76.627 164.924  1.00118.16           O  
ATOM   4872  OE2 GLU B 186      19.911  76.240 166.919  1.00117.36           O1-
ATOM   4873  N   LYS B 187      19.481  82.845 164.128  1.00109.92           N  
ATOM   4874  CA  LYS B 187      20.084  84.154 163.896  1.00108.91           C  
ATOM   4875  C   LYS B 187      19.031  85.255 164.065  1.00108.53           C  
ATOM   4876  O   LYS B 187      18.158  85.174 164.930  1.00107.23           O  
ATOM   4877  CB  LYS B 187      20.680  84.237 162.484  1.00107.96           C  
ATOM   4878  CG  LYS B 187      21.911  83.371 162.266  1.00107.03           C  
ATOM   4879  CD  LYS B 187      22.672  83.762 161.010  1.00105.89           C  
ATOM   4880  CE  LYS B 187      23.737  82.729 160.689  1.00105.13           C  
ATOM   4881  NZ  LYS B 187      24.363  82.184 161.927  1.00105.49           N1+
TER    4882      LYS B 187 
ATOM   4883  N   PRO B 207      21.666  66.664 163.855  1.00106.41           N  
ATOM   4884  CA  PRO B 207      20.766  66.216 162.782  1.00106.65           C  
ATOM   4885  C   PRO B 207      19.291  66.369 163.182  1.00106.73           C  
ATOM   4886  O   PRO B 207      18.642  65.398 163.581  1.00106.56           O  
ATOM   4887  CB  PRO B 207      21.159  64.754 162.576  1.00106.90           C  
ATOM   4888  CG  PRO B 207      21.685  64.319 163.926  1.00105.90           C  
ATOM   4889  CD  PRO B 207      22.351  65.537 164.518  1.00105.84           C  
ATOM   4890  N   SER B 208      18.770  67.589 163.056  1.00106.30           N  
ATOM   4891  CA  SER B 208      17.534  67.995 163.736  1.00105.78           C  
ATOM   4892  C   SER B 208      16.356  67.010 163.654  1.00105.15           C  
ATOM   4893  O   SER B 208      16.372  66.058 162.874  1.00105.23           O  
ATOM   4894  CB  SER B 208      17.089  69.365 163.217  1.00105.52           C  
ATOM   4895  OG  SER B 208      15.976  69.845 163.951  1.00105.10           O  
ATOM   4896  N   ASP B 209      15.330  67.253 164.465  1.00103.83           N  
ATOM   4897  CA  ASP B 209      14.265  66.273 164.661  1.00102.61           C  
ATOM   4898  C   ASP B 209      12.994  66.600 163.887  1.00100.89           C  
ATOM   4899  O   ASP B 209      12.289  65.699 163.441  1.00100.58           O  
ATOM   4900  CB  ASP B 209      13.935  66.152 166.153  1.00103.94           C  
ATOM   4901  CG  ASP B 209      13.181  64.876 166.483  1.00104.65           C  
ATOM   4902  OD1 ASP B 209      13.364  63.876 165.749  1.00104.79           O  
ATOM   4903  OD2 ASP B 209      12.410  64.874 167.474  1.00104.03           O1-
ATOM   4904  N   LYS B 210      12.696  67.886 163.732  1.00 99.66           N  
ATOM   4905  CA  LYS B 210      11.501  68.300 163.000  1.00 98.11           C  
ATOM   4906  C   LYS B 210      11.696  68.077 161.505  1.00 96.90           C  
ATOM   4907  O   LYS B 210      10.728  67.945 160.761  1.00 97.52           O  
ATOM   4908  CB  LYS B 210      11.183  69.776 163.268  1.00 98.01           C  
ATOM   4909  CG  LYS B 210      12.231  70.748 162.742  1.00100.07           C  
ATOM   4910  CD  LYS B 210      12.710  71.718 163.828  1.00101.29           C  
ATOM   4911  CE  LYS B 210      14.073  72.336 163.478  1.00101.82           C  
ATOM   4912  NZ  LYS B 210      14.603  73.263 164.525  1.00101.47           N1+
ATOM   4913  N   ILE B 211      12.953  68.031 161.074  1.00 94.98           N  
ATOM   4914  CA  ILE B 211      13.282  67.776 159.679  1.00 93.02           C  
ATOM   4915  C   ILE B 211      12.850  66.385 159.215  1.00 93.02           C  
ATOM   4916  O   ILE B 211      12.304  66.234 158.122  1.00 93.14           O  
ATOM   4917  CB  ILE B 211      14.789  67.927 159.436  1.00 92.25           C  
ATOM   4918  CG1 ILE B 211      15.190  69.390 159.601  1.00 92.56           C  
ATOM   4919  CG2 ILE B 211      15.148  67.430 158.053  1.00 91.76           C  
ATOM   4920  CD1 ILE B 211      16.654  69.662 159.323  1.00 92.02           C  
ATOM   4921  N   PHE B 212      13.088  65.368 160.040  1.00 92.39           N  
ATOM   4922  CA  PHE B 212      12.744  64.001 159.660  1.00 91.13           C  
ATOM   4923  C   PHE B 212      11.242  63.786 159.658  1.00 90.58           C  
ATOM   4924  O   PHE B 212      10.740  62.909 158.958  1.00 90.04           O  
ATOM   4925  CB  PHE B 212      13.393  62.991 160.605  1.00 91.35           C  
ATOM   4926  CG  PHE B 212      14.852  62.756 160.336  1.00 92.69           C  
ATOM   4927  CD1 PHE B 212      15.258  62.016 159.238  1.00 92.89           C  
ATOM   4928  CD2 PHE B 212      15.821  63.273 161.183  1.00 93.74           C  
ATOM   4929  CE1 PHE B 212      16.606  61.795 158.985  1.00 93.26           C  
ATOM   4930  CE2 PHE B 212      17.173  63.056 160.937  1.00 93.84           C  
ATOM   4931  CZ  PHE B 212      17.563  62.316 159.835  1.00 93.66           C  
ATOM   4932  N   GLU B 213      10.522  64.583 160.442  1.00 90.17           N  
ATOM   4933  CA  GLU B 213       9.077  64.430 160.514  1.00 89.63           C  
ATOM   4934  C   GLU B 213       8.418  65.121 159.331  1.00 87.82           C  
ATOM   4935  O   GLU B 213       7.368  64.695 158.855  1.00 87.90           O  
ATOM   4936  CB  GLU B 213       8.537  65.009 161.821  1.00 91.59           C  
ATOM   4937  CG  GLU B 213       8.356  66.513 161.811  1.00 95.59           C  
ATOM   4938  CD  GLU B 213       7.538  67.012 163.001  1.00 97.44           C  
ATOM   4939  OE1 GLU B 213       7.644  66.406 164.092  1.00 98.14           O  
ATOM   4940  OE2 GLU B 213       6.792  68.009 162.844  1.00 96.89           O1-
ATOM   4941  N   ALA B 214       9.046  66.183 158.847  1.00 86.19           N  
ATOM   4942  CA  ALA B 214       8.544  66.882 157.670  1.00 84.58           C  
ATOM   4943  C   ALA B 214       8.767  66.053 156.414  1.00 82.80           C  
ATOM   4944  O   ALA B 214       7.936  66.047 155.511  1.00 82.30           O
[truncated: 865,150 more chars]
