# Supplementary material for: First-in-Class Dual EZH2-HSP90 Inhibitor Eliciting Striking Antiglioblastoma Activity In Vitro and In Vivo
Source: J Med Chem. 2024 Jan 29;67(4):2963–85. doi: 10.1021/acs.jmedchem.3c02053 (PMC10895674; doi:10.1021/acs.jmedchem.3c02053)
Supplement: Supplementary file 5 — jm3c02053_si_005.pdb [file jm3c02053_si_005.pdb]

MODEL        1
ATOM      1  N   GLU A  15     -26.298  31.786 -39.730  1.00 84.52           N  
ATOM      2  CA  GLU A  15     -25.706  31.342 -38.425  1.00 97.31           C  
ATOM      3  C   GLU A  15     -26.675  30.413 -37.682  1.00103.59           C  
ATOM      4  O   GLU A  15     -26.569  29.187 -37.786  1.00111.57           O  
ATOM      5  CB  GLU A  15     -25.259  32.552 -37.592  1.00 81.72           C  
ATOM      6  N   GLU A  16     -27.628  31.011 -36.948  1.00 95.85           N  
ATOM      7  CA  GLU A  16     -28.321  30.356 -35.845  1.00 88.61           C  
ATOM      8  C   GLU A  16     -27.299  29.981 -34.757  1.00 78.12           C  
ATOM      9  O   GLU A  16     -27.539  29.076 -33.960  1.00 69.48           O  
ATOM     10  CB  GLU A  16     -29.225  29.223 -36.353  1.00 81.24           C  
ATOM     11  N   VAL A  17     -26.148  30.681 -34.760  1.00 64.62           N  
ATOM     12  CA  VAL A  17     -25.127  30.646 -33.722  1.00 59.10           C  
ATOM     13  C   VAL A  17     -25.215  31.941 -32.924  1.00 50.82           C  
ATOM     14  O   VAL A  17     -25.101  33.000 -33.519  1.00 62.24           O  
ATOM     15  CB  VAL A  17     -23.705  30.563 -34.308  1.00 55.88           C  
ATOM     16  CG1 VAL A  17     -22.669  30.612 -33.182  1.00 53.18           C  
ATOM     17  CG2 VAL A  17     -23.487  29.349 -35.209  1.00 50.84           C  
ATOM     18  N   GLU A  18     -25.380  31.862 -31.596  1.00 49.89           N  
ATOM     19  CA  GLU A  18     -25.401  33.042 -30.729  1.00 46.71           C  
ATOM     20  C   GLU A  18     -24.126  33.109 -29.891  1.00 46.47           C  
ATOM     21  O   GLU A  18     -23.651  32.100 -29.381  1.00 38.95           O  
ATOM     22  CB  GLU A  18     -26.589  33.029 -29.771  1.00 42.76           C  
ATOM     23  CG  GLU A  18     -27.880  32.621 -30.441  1.00 56.89           C  
ATOM     24  CD  GLU A  18     -29.124  32.883 -29.615  1.00 66.70           C  
ATOM     25  OE1 GLU A  18     -29.297  32.214 -28.577  1.00 64.68           O  
ATOM     26  OE2 GLU A  18     -29.912  33.771 -30.008  1.00 76.64           O1-
ATOM     27  N   THR A  19     -23.600  34.322 -29.732  1.00 44.18           N  
ATOM     28  CA  THR A  19     -22.392  34.576 -28.970  1.00 38.88           C  
ATOM     29  C   THR A  19     -22.761  35.396 -27.749  1.00 43.75           C  
ATOM     30  O   THR A  19     -23.550  36.331 -27.857  1.00 48.59           O  
ATOM     31  CB  THR A  19     -21.370  35.302 -29.846  1.00 39.08           C  
ATOM     32  CG2 THR A  19     -20.045  35.549 -29.158  1.00 39.21           C  
ATOM     33  OG1 THR A  19     -21.188  34.478 -30.995  1.00 39.84           O  
ATOM     34  N   PHE A  20     -22.192  35.008 -26.605  1.00 34.47           N  
ATOM     35  CA  PHE A  20     -22.494  35.586 -25.315  1.00 40.16           C  
ATOM     36  C   PHE A  20     -21.152  36.009 -24.744  1.00 41.76           C  
ATOM     37  O   PHE A  20     -20.177  35.275 -24.874  1.00 38.84           O  
ATOM     38  CB  PHE A  20     -23.138  34.556 -24.371  1.00 41.04           C  
ATOM     39  CG  PHE A  20     -24.491  34.059 -24.830  1.00 46.06           C  
ATOM     40  CD1 PHE A  20     -24.597  33.080 -25.813  1.00 42.88           C  
ATOM     41  CD2 PHE A  20     -25.661  34.588 -24.304  1.00 47.26           C  
ATOM     42  CE1 PHE A  20     -25.833  32.639 -26.252  1.00 41.29           C  
ATOM     43  CE2 PHE A  20     -26.902  34.130 -24.724  1.00 47.31           C  
ATOM     44  CZ  PHE A  20     -26.985  33.169 -25.709  1.00 45.01           C  
ATOM     45  N   ALA A  21     -21.104  37.213 -24.171  1.00 44.54           N  
ATOM     46  CA  ALA A  21     -19.900  37.636 -23.475  1.00 42.13           C  
ATOM     47  C   ALA A  21     -19.969  37.029 -22.083  1.00 44.13           C  
ATOM     48  O   ALA A  21     -21.056  36.965 -21.507  1.00 44.77           O  
ATOM     49  CB  ALA A  21     -19.824  39.149 -23.421  1.00 42.29           C  
ATOM     50  N   PHE A  22     -18.816  36.572 -21.576  1.00 44.69           N  
ATOM     51  CA  PHE A  22     -18.756  36.104 -20.200  1.00 53.82           C  
ATOM     52  C   PHE A  22     -19.223  37.218 -19.264  1.00 62.57           C  
ATOM     53  O   PHE A  22     -18.722  38.341 -19.341  1.00 60.96           O  
ATOM     54  CB  PHE A  22     -17.393  35.477 -19.922  1.00 53.31           C  
ATOM     55  CG  PHE A  22     -17.324  34.022 -20.332  1.00 52.93           C  
ATOM     56  CD1 PHE A  22     -18.033  33.050 -19.634  1.00 55.47           C  
ATOM     57  CD2 PHE A  22     -16.538  33.614 -21.404  1.00 50.05           C  
ATOM     58  CE1 PHE A  22     -17.955  31.707 -19.998  1.00 58.18           C  
ATOM     59  CE2 PHE A  22     -16.447  32.272 -21.762  1.00 51.93           C  
ATOM     60  CZ  PHE A  22     -17.149  31.313 -21.053  1.00 51.24           C  
ATOM     61  N   GLN A  23     -20.246  36.904 -18.452  1.00 72.43           N  
ATOM     62  CA  GLN A  23     -20.888  37.865 -17.563  1.00 82.52           C  
ATOM     63  C   GLN A  23     -20.003  38.110 -16.342  1.00 87.98           C  
ATOM     64  O   GLN A  23     -20.125  39.142 -15.686  1.00 90.34           O  
ATOM     65  CB  GLN A  23     -22.296  37.402 -17.165  1.00 83.53           C  
ATOM     66  CG  GLN A  23     -23.376  37.751 -18.180  0.50 71.08           C  
ATOM     67  CD  GLN A  23     -23.549  39.243 -18.330  0.50 68.95           C  
ATOM     68  NE2 GLN A  23     -24.569  39.775 -17.675  0.50 68.23           N  
ATOM     69  OE1 GLN A  23     -22.783  39.911 -19.023  0.50 57.51           O  
ATOM     70  N   ALA A  24     -19.135  37.134 -16.044  1.00 91.47           N  
ATOM     71  CA  ALA A  24     -18.111  37.246 -15.019  1.00 89.19           C  
ATOM     72  C   ALA A  24     -16.778  37.556 -15.690  1.00 88.46           C  
ATOM     73  O   ALA A  24     -16.664  37.483 -16.914  1.00 87.78           O  
ATOM     74  CB  ALA A  24     -18.009  35.935 -14.284  1.00 85.69           C  
ATOM     75  N   GLU A  25     -15.765  37.886 -14.882  1.00 77.12           N  
ATOM     76  CA  GLU A  25     -14.427  37.601 -15.361  1.00 70.76           C  
ATOM     77  C   GLU A  25     -14.264  36.086 -15.247  1.00 67.45           C  
ATOM     78  O   GLU A  25     -14.111  35.518 -14.163  1.00 61.47           O  
ATOM     79  CB  GLU A  25     -13.336  38.470 -14.723  1.00 55.33           C  
ATOM     80  N   ILE A  26     -14.396  35.425 -16.394  1.00 56.73           N  
ATOM     81  CA  ILE A  26     -13.902  34.075 -16.463  1.00 48.73           C  
ATOM     82  C   ILE A  26     -12.382  34.138 -16.320  1.00 50.15           C  
ATOM     83  O   ILE A  26     -11.786  33.161 -15.874  1.00 41.93           O  
ATOM     84  CB  ILE A  26     -14.415  33.341 -17.725  1.00 60.12           C  
ATOM     85  CG1 ILE A  26     -15.324  32.174 -17.337  1.00 67.69           C  
ATOM     86  CG2 ILE A  26     -13.301  32.891 -18.658  1.00 55.90           C  
ATOM     87  CD1 ILE A  26     -16.538  32.596 -16.541  1.00 71.81           C  
ATOM     88  N   ALA A  27     -11.767  35.299 -16.646  1.00 50.20           N  
ATOM     89  CA  ALA A  27     -10.329  35.483 -16.464  1.00 42.37           C  
ATOM     90  C   ALA A  27      -9.958  35.323 -14.986  1.00 32.80           C  
ATOM     91  O   ALA A  27      -8.975  34.689 -14.634  1.00 35.39           O  
ATOM     92  CB  ALA A  27      -9.929  36.850 -16.958  1.00 45.49           C  
ATOM     93  N   GLN A  28     -10.776  35.885 -14.107  1.00 32.69           N  
ATOM     94  CA  GLN A  28     -10.502  35.785 -12.688  1.00 33.86           C  
ATOM     95  C   GLN A  28     -10.652  34.337 -12.212  1.00 34.52           C  
ATOM     96  O   GLN A  28      -9.821  33.861 -11.436  1.00 35.52           O  
ATOM     97  CB  GLN A  28     -11.416  36.740 -11.940  1.00 34.11           C  
ATOM     98  CG  GLN A  28     -11.041  36.903 -10.486  1.00 38.50           C  
ATOM     99  CD  GLN A  28     -12.000  37.846  -9.809  1.00 49.63           C  
ATOM    100  NE2 GLN A  28     -11.502  38.627  -8.869  1.00 46.26           N  
ATOM    101  OE1 GLN A  28     -13.183  37.876 -10.118  1.00 55.42           O  
ATOM    102  N   LEU A  29     -11.716  33.653 -12.656  1.00 34.30           N  
ATOM    103  CA  LEU A  29     -11.853  32.222 -12.410  1.00 32.08           C  
ATOM    104  C   LEU A  29     -10.641  31.472 -12.948  1.00 32.98           C  
ATOM    105  O   LEU A  29     -10.085  30.631 -12.252  1.00 33.34           O  
ATOM    106  CB  LEU A  29     -13.156  31.669 -13.002  1.00 34.23           C  
ATOM    107  CG  LEU A  29     -13.376  30.162 -12.798  1.00 34.89           C  
ATOM    108  CD1 LEU A  29     -13.328  29.793 -11.322  1.00 30.76           C  
ATOM    109  CD2 LEU A  29     -14.707  29.724 -13.405  1.00 33.37           C  
ATOM    110  N   MET A  30     -10.226  31.748 -14.188  1.00 32.64           N  
ATOM    111  CA  MET A  30      -9.149  30.942 -14.729  1.00 34.12           C  
ATOM    112  C   MET A  30      -7.855  31.144 -13.913  1.00 39.96           C  
ATOM    113  O   MET A  30      -7.130  30.168 -13.651  1.00 35.09           O  
ATOM    114  CB  MET A  30      -8.912  31.172 -16.229  1.00 38.71           C  
ATOM    115  CG  MET A  30      -9.878  30.398 -17.198  1.00 46.15           C  
ATOM    116  SD  MET A  30     -10.638  28.846 -16.551  1.00 53.52           S  
ATOM    117  CE  MET A  30      -9.198  27.797 -16.310  1.00 41.96           C  
ATOM    118  N   SER A  31      -7.537  32.386 -13.477  1.00 35.77           N  
ATOM    119  CA  SER A  31      -6.279  32.506 -12.735  1.00 37.68           C  
ATOM    120  C   SER A  31      -6.378  31.788 -11.392  1.00 30.48           C  
ATOM    121  O   SER A  31      -5.433  31.142 -10.963  1.00 35.94           O  
ATOM    122  CB  SER A  31      -5.761  33.934 -12.587  1.00 41.66           C  
ATOM    123  OG  SER A  31      -6.675  34.649 -11.800  1.00 48.56           O  
ATOM    124  N   LEU A  32      -7.540  31.855 -10.750  1.00 32.85           N  
ATOM    125  CA  LEU A  32      -7.770  31.129  -9.513  1.00 32.83           C  
ATOM    126  C   LEU A  32      -7.541  29.626  -9.692  1.00 38.13           C  
ATOM    127  O   LEU A  32      -6.924  28.978  -8.844  1.00 38.10           O  
ATOM    128  CB  LEU A  32      -9.179  31.420  -8.998  1.00 35.29           C  
ATOM    129  CG  LEU A  32      -9.549  30.666  -7.713  1.00 39.87           C  
ATOM    130  CD1 LEU A  32      -8.670  31.139  -6.549  1.00 43.59           C  
ATOM    131  CD2 LEU A  32     -11.025  30.867  -7.379  1.00 37.68           C  
ATOM    132  N   ILE A  33      -8.042  29.080 -10.798  1.00 34.33           N  
ATOM    133  CA  ILE A  33      -7.886  27.666 -11.093  1.00 35.14           C  
ATOM    134  C   ILE A  33      -6.423  27.345 -11.386  1.00 31.25           C  
ATOM    135  O   ILE A  33      -5.898  26.347 -10.900  1.00 36.81           O  
ATOM    136  CB  ILE A  33      -8.872  27.194 -12.190  1.00 39.88           C  
ATOM    137  CG1 ILE A  33     -10.314  27.280 -11.678  1.00 40.64           C  
ATOM    138  CG2 ILE A  33      -8.540  25.766 -12.627  1.00 37.26           C  
ATOM    139  CD1 ILE A  33     -11.367  26.942 -12.714  1.00 36.93           C  
ATOM    140  N   ILE A  34      -5.734  28.202 -12.140  1.00 33.63           N  
ATOM    141  CA  ILE A  34      -4.308  28.006 -12.329  1.00 32.76           C  
ATOM    142  C   ILE A  34      -3.575  28.056 -10.976  1.00 35.58           C  
ATOM    143  O   ILE A  34      -2.748  27.198 -10.668  1.00 35.33           O  
ATOM    144  CB  ILE A  34      -3.744  29.048 -13.312  1.00 39.39           C  
ATOM    145  CG1 ILE A  34      -4.165  28.783 -14.755  1.00 38.64           C  
ATOM    146  CG2 ILE A  34      -2.224  29.120 -13.190  1.00 43.67           C  
ATOM    147  CD1 ILE A  34      -3.983  30.005 -15.653  1.00 35.41           C  
ATOM    148  N   ASN A  35      -3.874  29.057 -10.150  1.00 29.87           N  
ATOM    149  CA  ASN A  35      -3.108  29.262  -8.928  1.00 36.76           C  
ATOM    150  C   ASN A  35      -3.511  28.281  -7.835  1.00 43.56           C  
ATOM    151  O   ASN A  35      -3.060  28.379  -6.693  1.00 39.58           O  
ATOM    152  CB  ASN A  35      -3.209  30.714  -8.486  1.00 34.88           C  
ATOM    153  CG  ASN A  35      -2.388  31.522  -9.454  1.00 34.82           C  
ATOM    154  ND2 ASN A  35      -1.090  31.332  -9.373  1.00 33.43           N  
ATOM    155  OD1 ASN A  35      -2.926  32.207 -10.340  1.00 39.25           O  
ATOM    156  N   THR A  36      -4.316  27.295  -8.225  1.00 42.49           N  
ATOM    157  CA  THR A  36      -4.880  26.367  -7.271  1.00 39.02           C  
ATOM    158  C   THR A  36      -4.636  24.923  -7.734  1.00 43.94           C  
ATOM    159  O   THR A  36      -4.412  24.059  -6.899  1.00 40.64           O  
ATOM    160  CB  THR A  36      -6.270  26.931  -6.970  1.00 43.10           C  
ATOM    161  CG2 THR A  36      -7.398  26.461  -7.853  1.00 35.99           C  
ATOM    162  OG1 THR A  36      -6.595  27.133  -5.596  1.00 46.38           O  
ATOM    163  N   PHE A  37      -4.611  24.651  -9.051  1.00 36.24           N  
ATOM    164  CA  PHE A  37      -4.597  23.263  -9.492  1.00 33.84           C  
ATOM    165  C   PHE A  37      -3.614  23.023 -10.629  1.00 33.22           C  
ATOM    166  O   PHE A  37      -3.494  21.905 -11.129  1.00 33.85           O  
ATOM    167  CB  PHE A  37      -5.989  22.800  -9.955  1.00 35.44           C  
ATOM    168  CG  PHE A  37      -7.027  22.667  -8.872  1.00 37.22           C  
ATOM    169  CD1 PHE A  37      -7.067  21.543  -8.057  1.00 37.73           C  
ATOM    170  CD2 PHE A  37      -7.969  23.666  -8.661  1.00 38.84           C  
ATOM    171  CE1 PHE A  37      -8.035  21.418  -7.064  1.00 38.01           C  
ATOM    172  CE2 PHE A  37      -8.926  23.548  -7.653  1.00 41.79           C  
ATOM    173  CZ  PHE A  37      -8.971  22.416  -6.865  1.00 44.19           C  
ATOM    174  N   TYR A  38      -2.882  24.046 -11.041  1.00 36.26           N  
ATOM    175  CA  TYR A  38      -1.913  23.847 -12.111  1.00 34.44           C  
ATOM    176  C   TYR A  38      -1.026  22.632 -11.801  1.00 36.44           C  
ATOM    177  O   TYR A  38      -0.542  21.959 -12.705  1.00 37.30           O  
ATOM    178  CB  TYR A  38      -1.008  25.078 -12.188  1.00 31.07           C  
ATOM    179  CG  TYR A  38      -0.078  25.050 -13.369  1.00 32.87           C  
ATOM    180  CD1 TYR A  38      -0.530  25.462 -14.608  1.00 31.76           C  
ATOM    181  CD2 TYR A  38       1.214  24.552 -13.272  1.00 36.56           C  
ATOM    182  CE1 TYR A  38       0.262  25.367 -15.734  1.00 31.76           C  
ATOM    183  CE2 TYR A  38       2.044  24.473 -14.385  1.00 31.45           C  
ATOM    184  CZ  TYR A  38       1.557  24.904 -15.609  1.00 33.45           C  
ATOM    185  OH  TYR A  38       2.331  24.902 -16.729  1.00 39.35           O  
ATOM    186  N   SER A  39      -0.697  22.426 -10.517  1.00 39.23           N  
ATOM    187  CA  SER A  39       0.222  21.348 -10.135  1.00 46.87           C  
ATOM    188  C   SER A  39      -0.429  19.959 -10.182  1.00 43.31           C  
ATOM    189  O   SER A  39       0.273  18.961 -10.160  1.00 51.01           O  
ATOM    190  CB  SER A  39       0.830  21.590  -8.768  1.00 42.16           C  
ATOM    191  OG  SER A  39      -0.172  21.516  -7.763  1.00 43.28           O  
ATOM    192  N   ASN A  40      -1.764  19.904 -10.163  1.00 44.74           N  
ATOM    193  CA  ASN A  40      -2.531  18.629 -10.168  1.00 39.75           C  
ATOM    194  C   ASN A  40      -3.704  18.786 -11.137  1.00 34.87           C  
ATOM    195  O   ASN A  40      -4.848  18.846 -10.674  1.00 34.30           O  
ATOM    196  CB  ASN A  40      -2.947  18.238  -8.750  1.00 43.58           C  
ATOM    197  CG  ASN A  40      -3.356  16.787  -8.621  1.00 55.25           C  
ATOM    198  ND2 ASN A  40      -4.071  16.465  -7.557  1.00 52.27           N  
ATOM    199  OD1 ASN A  40      -3.029  15.964  -9.472  1.00 63.57           O  
ATOM    200  N   LYS A  41      -3.421  18.805 -12.431  1.00 34.27           N  
ATOM    201  CA  LYS A  41      -4.412  19.075 -13.466  1.00 37.95           C  
ATOM    202  C   LYS A  41      -5.444  17.942 -13.628  1.00 39.45           C  
ATOM    203  O   LYS A  41      -6.561  18.169 -14.091  1.00 37.34           O  
ATOM    204  CB  LYS A  41      -3.676  19.370 -14.772  1.00 37.10           C  
ATOM    205  CG  LYS A  41      -2.927  20.702 -14.829  1.00 40.02           C  
ATOM    206  CD  LYS A  41      -2.353  20.971 -16.230  1.00 40.80           C  
ATOM    207  CE  LYS A  41      -1.610  22.286 -16.356  1.00 44.42           C  
ATOM    208  NZ  LYS A  41      -0.234  22.166 -15.808  1.00 54.54           N1+
ATOM    209  N   GLU A  42      -5.105  16.728 -13.179  1.00 36.58           N  
ATOM    210  CA  GLU A  42      -5.910  15.539 -13.455  1.00 35.74           C  
ATOM    211  C   GLU A  42      -7.266  15.673 -12.774  1.00 36.38           C  
ATOM    212  O   GLU A  42      -8.199  14.964 -13.118  1.00 41.22           O  
ATOM    213  CB  GLU A  42      -5.190  14.277 -12.966  1.00 36.15           C  
ATOM    214  CG  GLU A  42      -5.119  14.198 -11.449  1.00 36.95           C  
ATOM    215  CD  GLU A  42      -4.149  13.157 -10.905  1.00 47.23           C  
ATOM    216  OE1 GLU A  42      -3.273  12.697 -11.684  1.00 49.84           O  
ATOM    217  OE2 GLU A  42      -4.284  12.790  -9.711  1.00 48.75           O1-
ATOM    218  N   ILE A  43      -7.362  16.639 -11.859  1.00 32.53           N  
ATOM    219  CA  ILE A  43      -8.568  17.070 -11.165  1.00 36.91           C  
ATOM    220  C   ILE A  43      -9.734  17.305 -12.129  1.00 34.42           C  
ATOM    221  O   ILE A  43     -10.898  17.169 -11.736  1.00 34.08           O  
ATOM    222  CB  ILE A  43      -8.205  18.310 -10.307  1.00 42.81           C  
ATOM    223  CG1 ILE A  43      -8.113  17.910  -8.839  1.00 54.01           C  
ATOM    224  CG2 ILE A  43      -9.061  19.566 -10.518  1.00 40.94           C  
ATOM    225  CD1 ILE A  43      -7.082  16.837  -8.591  1.00 50.25           C  
ATOM    226  N   PHE A  44      -9.429  17.689 -13.373  1.00 36.83           N  
ATOM    227  CA  PHE A  44     -10.473  18.028 -14.336  1.00 36.00           C  
ATOM    228  C   PHE A  44     -11.394  16.821 -14.557  1.00 36.83           C  
ATOM    229  O   PHE A  44     -12.620  16.965 -14.575  1.00 37.25           O  
ATOM    230  CB  PHE A  44      -9.846  18.574 -15.622  1.00 38.86           C  
ATOM    231  CG  PHE A  44      -9.392  17.497 -16.565  1.00 35.69           C  
ATOM    232  CD1 PHE A  44     -10.277  16.949 -17.485  1.00 34.23           C  
ATOM    233  CD2 PHE A  44      -8.111  16.989 -16.485  1.00 37.36           C  
ATOM    234  CE1 PHE A  44      -9.887  15.904 -18.300  1.00 30.13           C  
ATOM    235  CE2 PHE A  44      -7.717  15.951 -17.312  1.00 37.83           C  
ATOM    236  CZ  PHE A  44      -8.601  15.420 -18.226  1.00 37.26           C  
ATOM    237  N   LEU A  45     -10.799  15.615 -14.629  1.00 36.68           N  
ATOM    238  CA  LEU A  45     -11.570  14.404 -14.854  1.00 39.43           C  
ATOM    239  C   LEU A  45     -12.534  14.177 -13.694  1.00 37.47           C  
ATOM    240  O   LEU A  45     -13.721  13.927 -13.907  1.00 39.73           O  
ATOM    241  CB  LEU A  45     -10.655  13.197 -15.074  1.00 39.72           C  
ATOM    242  CG  LEU A  45     -11.346  11.993 -15.741  1.00 40.01           C  
ATOM    243  CD1 LEU A  45     -12.303  12.433 -16.858  1.00 34.61           C  
ATOM    244  CD2 LEU A  45     -10.312  11.041 -16.312  1.00 36.30           C  
ATOM    245  N   ARG A  46     -12.022  14.368 -12.476  1.00 36.39           N  
ATOM    246  CA  ARG A  46     -12.822  14.183 -11.285  1.00 35.31           C  
ATOM    247  C   ARG A  46     -14.047  15.086 -11.359  1.00 35.85           C  
ATOM    248  O   ARG A  46     -15.162  14.638 -11.085  1.00 32.85           O  
ATOM    249  CB  ARG A  46     -11.967  14.404 -10.034  1.00 36.58           C  
ATOM    250  CG  ARG A  46     -12.775  14.469  -8.740  1.00 40.02           C  
ATOM    251  CD  ARG A  46     -11.880  14.957  -7.603  1.00 41.69           C  
ATOM    252  NE  ARG A  46     -11.777  16.425  -7.610  1.00 43.99           N  
ATOM    253  CZ  ARG A  46     -10.835  17.138  -6.976  1.00 45.72           C  
ATOM    254  NH1 ARG A  46      -9.869  16.536  -6.298  1.00 43.87           N1+
ATOM    255  NH2 ARG A  46     -10.851  18.456  -7.035  1.00 40.68           N  
ATOM    256  N   GLU A  47     -13.830  16.354 -11.757  1.00 33.47           N  
ATOM    257  CA  GLU A  47     -14.892  17.344 -11.762  1.00 31.03           C  
ATOM    258  C   GLU A  47     -15.952  17.021 -12.827  1.00 28.13           C  
ATOM    259  O   GLU A  47     -17.148  17.144 -12.572  1.00 30.50           O  
ATOM    260  CB  GLU A  47     -14.306  18.739 -12.013  1.00 33.68           C  
ATOM    261  CG  GLU A  47     -13.504  19.272 -10.835  1.00 34.21           C  
ATOM    262  CD  GLU A  47     -14.098  19.120  -9.449  1.00 34.60           C  
ATOM    263  OE1 GLU A  47     -15.307  19.410  -9.274  1.00 38.46           O  
ATOM    264  OE2 GLU A  47     -13.362  18.680  -8.552  1.00 42.13           O1-
ATOM    265  N   LEU A  48     -15.501  16.648 -14.025  1.00 27.54           N  
ATOM    266  CA  LEU A  48     -16.414  16.336 -15.120  1.00 30.17           C  
ATOM    267  C   LEU A  48     -17.215  15.061 -14.786  1.00 31.62           C  
ATOM    268  O   LEU A  48     -18.426  15.074 -14.921  1.00 30.21           O  
ATOM    269  CB  LEU A  48     -15.626  16.227 -16.435  1.00 26.31           C  
ATOM    270  CG  LEU A  48     -14.962  17.535 -16.924  1.00 25.29           C  
ATOM    271  CD1 LEU A  48     -14.209  17.298 -18.226  1.00 24.45           C  
ATOM    272  CD2 LEU A  48     -16.012  18.631 -17.127  1.00 24.60           C  
ATOM    273  N   ILE A  49     -16.548  13.990 -14.303  1.00 36.39           N  
ATOM    274  CA  ILE A  49     -17.223  12.766 -13.853  1.00 31.48           C  
ATOM    275  C   ILE A  49     -18.210  13.092 -12.738  1.00 34.23           C  
ATOM    276  O   ILE A  49     -19.363  12.634 -12.732  1.00 33.53           O  
ATOM    277  CB  ILE A  49     -16.202  11.684 -13.436  1.00 34.47           C  
ATOM    278  CG1 ILE A  49     -15.468  11.147 -14.667  1.00 32.34           C  
ATOM    279  CG2 ILE A  49     -16.902  10.538 -12.703  1.00 34.98           C  
ATOM    280  CD1 ILE A  49     -14.412  10.127 -14.338  1.00 30.70           C  
ATOM    281  N   SER A  50     -17.796  13.975 -11.824  1.00 32.13           N  
ATOM    282  CA  SER A  50     -18.700  14.335 -10.748  1.00 30.37           C  
ATOM    283  C   SER A  50     -19.942  15.045 -11.295  1.00 32.76           C  
ATOM    284  O   SER A  50     -21.098  14.759 -10.889  1.00 29.60           O  
ATOM    285  CB  SER A  50     -17.989  15.170  -9.699  1.00 32.16           C  
ATOM    286  OG  SER A  50     -18.974  15.816  -8.915  1.00 38.08           O  
ATOM    287  N   ASN A  51     -19.718  15.970 -12.244  1.00 29.65           N  
ATOM    288  CA  ASN A  51     -20.879  16.622 -12.853  1.00 29.28           C  
ATOM    289  C   ASN A  51     -21.815  15.567 -13.488  1.00 25.32           C  
ATOM    290  O   ASN A  51     -23.029  15.689 -13.420  1.00 25.11           O  
ATOM    291  CB  ASN A  51     -20.459  17.669 -13.899  1.00 32.84           C  
ATOM    292  CG  ASN A  51     -19.857  18.963 -13.353  1.00 34.31           C  
ATOM    293  ND2 ASN A  51     -19.284  19.773 -14.225  1.00 26.60           N  
ATOM    294  OD1 ASN A  51     -19.907  19.236 -12.163  1.00 27.59           O  
ATOM    295  N   SER A  52     -21.255  14.616 -14.240  1.00 26.17           N  
ATOM    296  CA  SER A  52     -22.058  13.575 -14.894  1.00 30.66           C  
ATOM    297  C   SER A  52     -22.915  12.837 -13.869  1.00 28.01           C  
ATOM    298  O   SER A  52     -24.123  12.664 -14.021  1.00 32.06           O  
ATOM    299  CB  SER A  52     -21.204  12.610 -15.648  1.00 25.94           C  
ATOM    300  OG  SER A  52     -20.510  13.266 -16.686  1.00 26.68           O  
ATOM    301  N   SER A  53     -22.302  12.509 -12.747  1.00 33.71           N  
ATOM    302  CA  SER A  53     -23.003  11.760 -11.716  1.00 31.97           C  
ATOM    303  C   SER A  53     -24.166  12.582 -11.175  1.00 36.96           C  
ATOM    304  O   SER A  53     -25.279  12.073 -10.939  1.00 34.61           O  
ATOM    305  CB  SER A  53     -21.978  11.370 -10.661  1.00 36.21           C  
ATOM    306  OG  SER A  53     -22.594  10.704  -9.571  1.00 37.73           O  
ATOM    307  N   ASP A  54     -23.938  13.896 -11.066  1.00 32.69           N  
ATOM    308  CA  ASP A  54     -24.994  14.769 -10.607  1.00 33.30           C  
ATOM    309  C   ASP A  54     -26.196  14.730 -11.561  1.00 32.30           C  
ATOM    310  O   ASP A  54     -27.357  14.792 -11.133  1.00 28.78           O  
ATOM    311  CB  ASP A  54     -24.483  16.212 -10.463  1.00 38.21           C  
ATOM    312  CG  ASP A  54     -23.474  16.446  -9.340  1.00 46.08           C  
ATOM    313  OD1 ASP A  54     -23.474  15.624  -8.403  1.00 44.53           O  
ATOM    314  OD2 ASP A  54     -22.685  17.479  -9.413  1.00 44.79           O1-
ATOM    315  N   ALA A  55     -25.928  14.798 -12.873  1.00 32.99           N  
ATOM    316  CA  ALA A  55     -27.029  14.887 -13.847  1.00 28.97           C  
ATOM    317  C   ALA A  55     -27.727  13.521 -13.935  1.00 28.40           C  
ATOM    318  O   ALA A  55     -28.925  13.455 -14.178  1.00 30.04           O  
ATOM    319  CB  ALA A  55     -26.476  15.256 -15.202  1.00 26.15           C  
ATOM    320  N   LEU A  56     -26.951  12.443 -13.747  1.00 26.97           N  
ATOM    321  CA  LEU A  56     -27.516  11.093 -13.722  1.00 32.31           C  
ATOM    322  C   LEU A  56     -28.423  10.927 -12.507  1.00 34.46           C  
ATOM    323  O   LEU A  56     -29.529  10.387 -12.625  1.00 36.98           O  
ATOM    324  CB  LEU A  56     -26.367  10.091 -13.721  1.00 25.31           C  
ATOM    325  CG  LEU A  56     -25.666   9.913 -15.056  1.00 29.45           C  
ATOM    326  CD1 LEU A  56     -24.356   9.178 -14.864  1.00 28.28           C  
ATOM    327  CD2 LEU A  56     -26.556   9.207 -16.119  1.00 25.23           C  
ATOM    328  N   ASP A  57     -28.005  11.481 -11.357  1.00 32.83           N  
ATOM    329  CA  ASP A  57     -28.847  11.415 -10.168  1.00 34.71           C  
ATOM    330  C   ASP A  57     -30.180  12.085 -10.439  1.00 38.54           C  
ATOM    331  O   ASP A  57     -31.212  11.593  -9.987  1.00 36.11           O  
ATOM    332  CB  ASP A  57     -28.233  12.083  -8.931  1.00 35.78           C  
ATOM    333  CG  ASP A  57     -27.147  11.270  -8.236  1.00 41.20           C  
ATOM    334  OD1 ASP A  57     -27.081  10.020  -8.438  1.00 36.59           O  
ATOM    335  OD2 ASP A  57     -26.341  11.899  -7.508  1.00 42.09           O1-
ATOM    336  N   LYS A  58     -30.140  13.214 -11.161  1.00 34.10           N  
ATOM    337  CA  LYS A  58     -31.353  13.969 -11.437  1.00 33.88           C  
ATOM    338  C   LYS A  58     -32.363  13.194 -12.304  1.00 33.43           C  
ATOM    339  O   LYS A  58     -33.573  13.314 -12.103  1.00 30.69           O  
ATOM    340  CB  LYS A  58     -30.983  15.310 -12.090  1.00 35.06           C  
ATOM    341  CG  LYS A  58     -30.497  16.379 -11.110  1.00 38.95           C  
ATOM    342  CD  LYS A  58     -29.732  17.485 -11.801  1.00 37.70           C  
ATOM    343  CE  LYS A  58     -30.016  18.858 -11.223  1.00 39.04           C  
ATOM    344  NZ  LYS A  58     -29.542  18.882  -9.831  1.00 40.18           N1+
ATOM    345  N   ILE A  59     -31.883  12.510 -13.353  1.00 34.79           N  
ATOM    346  CA  ILE A  59     -32.824  11.834 -14.240  1.00 38.88           C  
ATOM    347  C   ILE A  59     -33.378  10.615 -13.505  1.00 40.61           C  
ATOM    348  O   ILE A  59     -34.580  10.337 -13.603  1.00 41.13           O  
ATOM    349  CB  ILE A  59     -32.250  11.501 -15.640  1.00 32.32           C  
ATOM    350  CG1 ILE A  59     -33.315  10.913 -16.580  1.00 32.63           C  
ATOM    351  CG2 ILE A  59     -31.011  10.620 -15.570  1.00 28.08           C  
ATOM    352  CD1 ILE A  59     -34.517  11.823 -16.811  1.00 32.34           C  
ATOM    353  N   ARG A  60     -32.494   9.939 -12.753  1.00 36.32           N  
ATOM    354  CA  ARG A  60     -32.919   8.849 -11.881  1.00 38.64           C  
ATOM    355  C   ARG A  60     -34.046   9.343 -10.978  1.00 41.52           C  
ATOM    356  O   ARG A  60     -35.155   8.801 -11.010  1.00 44.58           O  
ATOM    357  CB  ARG A  60     -31.748   8.204 -11.133  1.00 37.80           C  
ATOM    358  CG  ARG A  60     -32.185   7.233 -10.046  1.00 41.45           C  
ATOM    359  CD  ARG A  60     -33.021   6.082 -10.579  1.00 37.65           C  
ATOM    360  NE  ARG A  60     -32.249   5.127 -11.360  1.00 39.74           N  
ATOM    361  CZ  ARG A  60     -31.096   4.634 -10.926  1.00 49.87           C  
ATOM    362  NH1 ARG A  60     -30.628   5.051  -9.764  1.00 52.99           N1+
ATOM    363  NH2 ARG A  60     -30.417   3.730 -11.618  1.00 42.43           N  
ATOM    364  N   TYR A  61     -33.790  10.427 -10.243  1.00 37.44           N  
ATOM    365  CA  TYR A  61     -34.793  10.949  -9.331  1.00 38.95           C  
ATOM    366  C   TYR A  61     -36.103  11.259 -10.062  1.00 41.53           C  
ATOM    367  O   TYR A  61     -37.190  10.926  -9.573  1.00 38.53           O  
ATOM    368  CB  TYR A  61     -34.299  12.188  -8.578  1.00 36.28           C  
ATOM    369  CG  TYR A  61     -35.299  12.713  -7.573  1.00 37.08           C  
ATOM    370  CD1 TYR A  61     -35.438  12.112  -6.329  1.00 36.55           C  
ATOM    371  CD2 TYR A  61     -36.124  13.784  -7.881  1.00 39.99           C  
ATOM    372  CE1 TYR A  61     -36.363  12.567  -5.407  1.00 39.63           C  
ATOM    373  CE2 TYR A  61     -37.058  14.258  -6.972  1.00 45.00           C  
ATOM    374  CZ  TYR A  61     -37.177  13.641  -5.736  1.00 43.78           C  
ATOM    375  OH  TYR A  61     -38.076  14.111  -4.830  1.00 48.14           O  
ATOM    376  N   GLU A  62     -36.023  11.935 -11.214  1.00 37.88           N  
ATOM    377  CA  GLU A  62     -37.272  12.317 -11.859  1.00 39.92           C  
ATOM    378  C   GLU A  62     -38.027  11.100 -12.390  1.00 37.81           C  
ATOM    379  O   GLU A  62     -39.261  11.104 -12.422  1.00 44.49           O  
ATOM    380  CB  GLU A  62     -37.059  13.370 -12.946  1.00 48.40           C  
ATOM    381  CG  GLU A  62     -37.489  14.749 -12.466  1.00 58.17           C  
ATOM    382  CD  GLU A  62     -36.993  15.917 -13.302  1.00 72.31           C  
ATOM    383  OE1 GLU A  62     -37.348  15.999 -14.513  1.00 76.36           O  
ATOM    384  OE2 GLU A  62     -36.246  16.740 -12.747  1.00 77.21           O1-
ATOM    385  N   SER A  63     -37.283  10.087 -12.834  1.00 35.03           N  
ATOM    386  CA  SER A  63     -37.871   8.874 -13.385  1.00 41.67           C  
ATOM    387  C   SER A  63     -38.726   8.119 -12.358  1.00 48.21           C  
ATOM    388  O   SER A  63     -39.732   7.515 -12.722  1.00 49.79           O  
ATOM    389  CB  SER A  63     -36.821   7.995 -13.994  1.00 36.32           C  
ATOM    390  OG  SER A  63     -36.180   7.215 -13.011  1.00 44.41           O  
ATOM    391  N   LEU A  64     -38.366   8.200 -11.069  1.00 49.41           N  
ATOM    392  CA  LEU A  64     -39.161   7.591 -10.011  1.00 53.55           C  
ATOM    393  C   LEU A  64     -40.608   8.095 -10.022  1.00 50.55           C  
ATOM    394  O   LEU A  64     -41.530   7.288  -9.932  1.00 59.82           O  
ATOM    395  CB  LEU A  64     -38.493   7.790  -8.643  1.00 42.80           C  
ATOM    396  CG  LEU A  64     -37.024   7.388  -8.554  1.00 46.56           C  
ATOM    397  CD1 LEU A  64     -36.484   7.662  -7.149  1.00 45.54           C  
ATOM    398  CD2 LEU A  64     -36.810   5.934  -8.943  1.00 42.43           C  
ATOM    399  N   THR A  65     -40.832   9.405 -10.164  1.00 49.13           N  
ATOM    400  CA  THR A  65     -42.196   9.926 -10.194  1.00 53.63           C  
ATOM    401  C   THR A  65     -42.804   9.792 -11.594  1.00 62.92           C  
ATOM    402  O   THR A  65     -44.008   9.573 -11.741  1.00 56.30           O  
ATOM    403  CB  THR A  65     -42.306  11.361  -9.657  1.00 54.77           C  
ATOM    404  CG2 THR A  65     -42.353  11.440  -8.145  1.00 63.45           C  
ATOM    405  OG1 THR A  65     -41.181  12.113 -10.108  1.00 72.89           O  
ATOM    406  N   ASP A  66     -41.976   9.928 -12.635  1.00 59.73           N  
ATOM    407  CA  ASP A  66     -42.494   9.864 -13.993  1.00 52.31           C  
ATOM    408  C   ASP A  66     -41.575   9.014 -14.866  1.00 50.30           C  
ATOM    409  O   ASP A  66     -40.641   9.518 -15.491  1.00 42.16           O  
ATOM    410  CB  ASP A  66     -42.785  11.258 -14.537  1.00 53.80           C  
ATOM    411  CG  ASP A  66     -43.201  11.244 -15.999  1.00 66.40           C  
ATOM    412  OD1 ASP A  66     -43.643  10.179 -16.486  1.00 73.41           O  
ATOM    413  OD2 ASP A  66     -43.059  12.291 -16.645  1.00 66.78           O1-
ATOM    414  N   PRO A  67     -41.840   7.692 -14.964  1.00 51.75           N  
ATOM    415  CA  PRO A  67     -40.976   6.794 -15.729  1.00 49.32           C  
ATOM    416  C   PRO A  67     -40.924   7.074 -17.235  1.00 43.18           C  
ATOM    417  O   PRO A  67     -40.025   6.572 -17.905  1.00 47.79           O  
ATOM    418  CB  PRO A  67     -41.514   5.386 -15.417  1.00 52.66           C  
ATOM    419  CG  PRO A  67     -42.950   5.624 -14.982  1.00 59.73           C  
ATOM    420  CD  PRO A  67     -42.976   6.994 -14.335  1.00 53.83           C  
ATOM    421  N   SER A  68     -41.842   7.901 -17.759  1.00 37.10           N  
ATOM    422  CA  SER A  68     -41.771   8.234 -19.180  1.00 42.73           C  
ATOM    423  C   SER A  68     -40.627   9.222 -19.451  1.00 44.92           C  
ATOM    424  O   SER A  68     -40.264   9.438 -20.600  1.00 41.13           O  
ATOM    425  CB  SER A  68     -43.078   8.744 -19.709  1.00 43.96           C  
ATOM    426  OG  SER A  68     -43.255  10.106 -19.350  1.00 50.77           O  
ATOM    427  N   LYS A  69     -40.043   9.793 -18.383  1.00 45.04           N  
ATOM    428  CA  LYS A  69     -38.800  10.553 -18.458  1.00 49.10           C  
ATOM    429  C   LYS A  69     -37.717   9.690 -19.089  1.00 39.82           C  
ATOM    430  O   LYS A  69     -36.806  10.217 -19.704  1.00 40.09           O  
ATOM    431  CB  LYS A  69     -38.295  10.950 -17.066  1.00 49.41           C  
ATOM    432  CG  LYS A  69     -38.783  12.283 -16.516  1.00 52.21           C  
ATOM    433  CD  LYS A  69     -39.810  13.007 -17.359  1.00 57.33           C  
ATOM    434  CE  LYS A  69     -40.453  14.171 -16.622  1.00 61.46           C  
ATOM    435  NZ  LYS A  69     -39.610  14.663 -15.509  1.00 59.64           N1+
ATOM    436  N   LEU A  70     -37.831   8.364 -18.970  1.00 39.39           N  
ATOM    437  CA  LEU A  70     -36.773   7.528 -19.516  1.00 36.50           C  
ATOM    438  C   LEU A  70     -37.053   7.088 -20.960  1.00 37.61           C  
ATOM    439  O   LEU A  70     -36.319   6.269 -21.501  1.00 35.81           O  
ATOM    440  CB  LEU A  70     -36.584   6.289 -18.639  1.00 41.86           C  
ATOM    441  CG  LEU A  70     -36.036   6.503 -17.221  1.00 48.76           C  
ATOM    442  CD1 LEU A  70     -36.140   5.184 -16.464  1.00 49.42           C  
ATOM    443  CD2 LEU A  70     -34.565   6.949 -17.250  1.00 40.26           C  
ATOM    444  N   ASP A  71     -38.084   7.620 -21.611  1.00 37.89           N  
ATOM    445  CA  ASP A  71     -38.310   7.197 -22.992  1.00 44.82           C  
ATOM    446  C   ASP A  71     -37.128   7.597 -23.887  1.00 51.50           C  
ATOM    447  O   ASP A  71     -36.948   7.014 -24.958  1.00 45.69           O  
ATOM    448  CB  ASP A  71     -39.642   7.726 -23.550  1.00 46.88           C  
ATOM    449  CG  ASP A  71     -40.874   7.210 -22.811  1.00 49.02           C  
ATOM    450  OD1 ASP A  71     -40.742   6.170 -22.142  1.00 52.41           O  
ATOM    451  OD2 ASP A  71     -41.971   7.867 -22.904  1.00 47.10           O1-
ATOM    452  N   SER A  72     -36.316   8.583 -23.448  1.00 46.43           N  
ATOM    453  CA  SER A  72     -35.191   9.075 -24.232  1.00 40.46           C  
ATOM    454  C   SER A  72     -33.932   8.259 -23.983  1.00 43.74           C  
ATOM    455  O   SER A  72     -32.869   8.589 -24.506  1.00 50.12           O  
ATOM    456  CB  SER A  72     -34.962  10.567 -24.074  1.00 49.27           C  
ATOM    457  OG  SER A  72     -35.031  10.984 -22.708  1.00 47.08           O  
ATOM    458  N   GLY A  73     -34.067   7.171 -23.219  1.00 46.13           N  
ATOM    459  CA  GLY A  73     -32.948   6.284 -22.934  1.00 40.64           C  
ATOM    460  C   GLY A  73     -32.970   5.829 -21.476  1.00 50.07           C  
ATOM    461  O   GLY A  73     -33.093   6.662 -20.577  1.00 44.88           O  
ATOM    462  N   LYS A  74     -32.859   4.505 -21.259  1.00 45.27           N  
ATOM    463  CA  LYS A  74     -33.035   3.913 -19.942  1.00 45.25           C  
ATOM    464  C   LYS A  74     -31.685   3.768 -19.250  1.00 37.58           C  
ATOM    465  O   LYS A  74     -31.637   3.753 -18.035  1.00 39.97           O  
ATOM    466  CB  LYS A  74     -33.705   2.525 -20.007  1.00 51.83           C  
ATOM    467  CG  LYS A  74     -35.216   2.497 -20.231  1.00 54.61           C  
ATOM    468  CD  LYS A  74     -35.802   1.079 -20.271  1.00 58.67           C  
ATOM    469  N   GLU A  75     -30.610   3.606 -20.014  1.00 36.03           N  
ATOM    470  CA  GLU A  75     -29.329   3.251 -19.430  1.00 41.97           C  
ATOM    471  C   GLU A  75     -28.658   4.517 -18.872  1.00 47.78           C  
ATOM    472  O   GLU A  75     -28.509   5.537 -19.572  1.00 36.38           O  
ATOM    473  CB  GLU A  75     -28.466   2.516 -20.460  1.00 44.76           C  
ATOM    474  CG  GLU A  75     -29.259   1.624 -21.412  1.00 53.02           C  
ATOM    475  N   LEU A  76     -28.244   4.432 -17.602  1.00 41.09           N  
ATOM    476  CA  LEU A  76     -27.694   5.565 -16.874  1.00 39.99           C  
ATOM    477  C   LEU A  76     -26.199   5.348 -16.682  1.00 35.46           C  
ATOM    478  O   LEU A  76     -25.809   4.591 -15.813  1.00 38.57           O  
ATOM    479  CB  LEU A  76     -28.466   5.653 -15.559  1.00 40.73           C  
ATOM    480  CG  LEU A  76     -29.592   6.691 -15.491  1.00 48.69           C  
ATOM    481  CD1 LEU A  76     -30.117   7.180 -16.840  1.00 46.36           C  
ATOM    482  CD2 LEU A  76     -30.718   6.299 -14.561  1.00 42.74           C  
ATOM    483  N   HIS A  77     -25.342   6.001 -17.503  1.00 31.04           N  
ATOM    484  CA  HIS A  77     -23.906   5.717 -17.443  1.00 30.48           C  
ATOM    485  C   HIS A  77     -23.019   6.891 -17.888  1.00 27.77           C  
ATOM    486  O   HIS A  77     -23.488   7.922 -18.361  1.00 29.95           O  
ATOM    487  CB  HIS A  77     -23.594   4.447 -18.248  1.00 37.73           C  
ATOM    488  CG  HIS A  77     -23.956   4.584 -19.693  1.00 44.54           C  
ATOM    489  CD2 HIS A  77     -23.318   5.178 -20.724  1.00 50.25           C  
ATOM    490  ND1 HIS A  77     -25.151   4.134 -20.199  1.00 52.50           N  
ATOM    491  CE1 HIS A  77     -25.227   4.422 -21.488  1.00 52.70           C  
ATOM    492  NE2 HIS A  77     -24.113   5.053 -21.834  1.00 48.66           N  
ATOM    493  N   ILE A  78     -21.710   6.677 -17.821  1.00 32.90           N  
ATOM    494  CA  ILE A  78     -20.702   7.680 -18.144  1.00 36.73           C  
ATOM    495  C   ILE A  78     -19.676   6.973 -19.012  1.00 34.46           C  
ATOM    496  O   ILE A  78     -19.149   5.958 -18.586  1.00 34.94           O  
ATOM    497  CB  ILE A  78     -20.022   8.186 -16.845  1.00 32.27           C  
ATOM    498  CG1 ILE A  78     -21.011   8.845 -15.875  1.00 37.07           C  
ATOM    499  CG2 ILE A  78     -18.802   9.049 -17.164  1.00 37.37           C  
ATOM    500  CD1 ILE A  78     -20.434   9.176 -14.510  1.00 35.37           C  
ATOM    501  N   ASN A  79     -19.386   7.497 -20.207  1.00 34.96           N  
ATOM    502  CA  ASN A  79     -18.327   6.898 -21.012  1.00 33.42           C  
ATOM    503  C   ASN A  79     -17.227   7.922 -21.265  1.00 35.16           C  
ATOM    504  O   ASN A  79     -17.527   9.097 -21.517  1.00 35.75           O  
ATOM    505  CB  ASN A  79     -18.818   6.439 -22.397  1.00 35.93           C  
ATOM    506  CG  ASN A  79     -19.866   5.339 -22.358  1.00 42.34           C  
ATOM    507  ND2 ASN A  79     -20.756   5.327 -23.332  1.00 47.57           N  
ATOM    508  OD1 ASN A  79     -19.881   4.508 -21.458  1.00 40.51           O  
ATOM    509  N   LEU A  80     -15.983   7.425 -21.328  1.00 33.49           N  
ATOM    510  CA  LEU A  80     -14.807   8.231 -21.597  1.00 35.49           C  
ATOM    511  C   LEU A  80     -14.202   7.782 -22.917  1.00 38.10           C  
ATOM    512  O   LEU A  80     -13.912   6.600 -23.080  1.00 35.50           O  
ATOM    513  CB  LEU A  80     -13.786   7.989 -20.480  1.00 35.74           C  
ATOM    514  CG  LEU A  80     -14.305   8.165 -19.061  1.00 35.71           C  
ATOM    515  CD1 LEU A  80     -13.205   7.837 -18.052  1.00 37.77           C  
ATOM    516  CD2 LEU A  80     -14.801   9.589 -18.856  1.00 36.82           C  
ATOM    517  N   ILE A  81     -13.954   8.738 -23.825  1.00 38.82           N  
ATOM    518  CA  ILE A  81     -13.558   8.423 -25.197  1.00 36.57           C  
ATOM    519  C   ILE A  81     -12.376   9.290 -25.611  1.00 37.04           C  
ATOM    520  O   ILE A  81     -12.552  10.401 -26.120  1.00 39.37           O  
ATOM    521  CB  ILE A  81     -14.732   8.603 -26.175  1.00 37.52           C  
ATOM    522  CG1 ILE A  81     -16.046   8.047 -25.613  1.00 42.13           C  
ATOM    523  CG2 ILE A  81     -14.389   8.052 -27.557  1.00 37.96           C  
ATOM    524  CD1 ILE A  81     -17.259   8.320 -26.473  1.00 40.40           C  
ATOM    525  N   PRO A  82     -11.140   8.782 -25.459  1.00 37.99           N  
ATOM    526  CA  PRO A  82      -9.969   9.465 -25.991  1.00 38.34           C  
ATOM    527  C   PRO A  82      -9.838   9.197 -27.481  1.00 44.82           C  
ATOM    528  O   PRO A  82     -10.160   8.112 -27.951  1.00 40.86           O  
ATOM    529  CB  PRO A  82      -8.805   8.817 -25.241  1.00 37.34           C  
ATOM    530  CG  PRO A  82      -9.297   7.431 -24.879  1.00 36.71           C  
ATOM    531  CD  PRO A  82     -10.801   7.547 -24.737  1.00 38.26           C  
ATOM    532  N   ASN A  83      -9.363  10.206 -28.209  1.00 44.54           N  
ATOM    533  CA  ASN A  83      -9.050  10.053 -29.614  1.00 42.63           C  
ATOM    534  C   ASN A  83      -7.713  10.737 -29.893  1.00 46.20           C  
ATOM    535  O   ASN A  83      -7.685  11.960 -30.023  1.00 44.99           O  
ATOM    536  CB  ASN A  83     -10.192  10.631 -30.443  1.00 39.62           C  
ATOM    537  CG  ASN A  83      -9.900  10.644 -31.930  1.00 45.70           C  
ATOM    538  ND2 ASN A  83     -10.950  10.712 -32.716  1.00 54.81           N  
ATOM    539  OD1 ASN A  83      -8.752  10.622 -32.377  1.00 49.91           O  
ATOM    540  N   LYS A  84      -6.617   9.952 -29.954  1.00 45.58           N  
ATOM    541  CA  LYS A  84      -5.276  10.466 -30.223  1.00 44.52           C  
ATOM    542  C   LYS A  84      -5.224  11.229 -31.546  1.00 49.97           C  
ATOM    543  O   LYS A  84      -4.663  12.322 -31.616  1.00 56.35           O  
ATOM    544  CB  LYS A  84      -4.222   9.357 -30.159  1.00 47.80           C  
ATOM    545  CG  LYS A  84      -3.711   9.090 -28.751  1.00 54.96           C  
ATOM    546  CD  LYS A  84      -3.169   7.699 -28.494  1.00 53.55           C  
ATOM    547  CE  LYS A  84      -3.702   7.083 -27.213  1.00 49.01           C  
ATOM    548  N   GLN A  85      -5.862  10.687 -32.584  1.00 48.99           N  
ATOM    549  CA  GLN A  85      -5.743  11.296 -33.897  1.00 53.54           C  
ATOM    550  C   GLN A  85      -6.350  12.705 -33.892  1.00 56.22           C  
ATOM    551  O   GLN A  85      -5.883  13.578 -34.614  1.00 55.38           O  
ATOM    552  CB  GLN A  85      -6.358  10.385 -34.961  1.00 51.55           C  
ATOM    553  CG  GLN A  85      -5.989  10.757 -36.392  0.50 53.88           C  
ATOM    554  CD  GLN A  85      -7.112  10.413 -37.338  0.50 54.69           C  
ATOM    555  NE2 GLN A  85      -6.801   9.592 -38.325  0.50 52.75           N  
ATOM    556  OE1 GLN A  85      -8.249  10.867 -37.184  0.50 54.60           O  
ATOM    557  N   ASP A  86      -7.397  12.936 -33.087  1.00 51.60           N  
ATOM    558  CA  ASP A  86      -8.083  14.221 -33.085  1.00 48.52           C  
ATOM    559  C   ASP A  86      -7.616  15.106 -31.933  1.00 41.47           C  
ATOM    560  O   ASP A  86      -8.001  16.272 -31.876  1.00 39.51           O  
ATOM    561  CB  ASP A  86      -9.598  14.055 -32.935  1.00 51.30           C  
ATOM    562  CG  ASP A  86     -10.234  13.615 -34.238  1.00 60.51           C  
ATOM    563  OD1 ASP A  86      -9.535  13.688 -35.288  1.00 67.49           O  
ATOM    564  OD2 ASP A  86     -11.416  13.214 -34.202  1.00 55.12           O1-
ATOM    565  N   ARG A  87      -6.907  14.494 -30.985  1.00 37.03           N  
ATOM    566  CA  ARG A  87      -6.431  15.119 -29.766  1.00 41.08           C  
ATOM    567  C   ARG A  87      -7.615  15.634 -28.955  1.00 42.11           C  
ATOM    568  O   ARG A  87      -7.604  16.776 -28.482  1.00 42.15           O  
ATOM    569  CB  ARG A  87      -5.428  16.229 -30.079  1.00 39.52           C  
ATOM    570  CG  ARG A  87      -4.429  16.442 -28.952  1.00 47.53           C  
ATOM    571  CD  ARG A  87      -3.964  17.871 -28.941  1.00 52.28           C  
ATOM    572  NE  ARG A  87      -2.938  18.056 -29.942  1.00 63.89           N  
ATOM    573  CZ  ARG A  87      -2.418  19.230 -30.262  1.00 68.08           C  
ATOM    574  NH1 ARG A  87      -2.840  20.326 -29.648  1.00 59.83           N1+
ATOM    575  NH2 ARG A  87      -1.483  19.292 -31.197  1.00 61.50           N  
ATOM    576  N   THR A  88      -8.636  14.780 -28.823  1.00 40.66           N  
ATOM    577  CA  THR A  88      -9.799  15.080 -28.000  1.00 43.02           C  
ATOM    578  C   THR A  88      -9.980  13.995 -26.938  1.00 39.78           C  
ATOM    579  O   THR A  88      -9.695  12.822 -27.178  1.00 45.23           O  
ATOM    580  CB  THR A  88     -11.076  15.216 -28.835  1.00 41.32           C  
ATOM    581  CG2 THR A  88     -11.061  16.411 -29.769  1.00 44.25           C  
ATOM    582  OG1 THR A  88     -11.201  13.995 -29.572  1.00 40.63           O  
ATOM    583  N   LEU A  89     -10.418  14.417 -25.750  1.00 40.28           N  
ATOM    584  CA  LEU A  89     -10.995  13.525 -24.758  1.00 33.96           C  
ATOM    585  C   LEU A  89     -12.457  13.928 -24.615  1.00 37.71           C  
ATOM    586  O   LEU A  89     -12.757  15.113 -24.438  1.00 32.43           O  
ATOM    587  CB  LEU A  89     -10.222  13.691 -23.449  1.00 35.05           C  
ATOM    588  CG  LEU A  89     -10.706  12.781 -22.322  1.00 34.70           C  
ATOM    589  CD1 LEU A  89     -10.651  11.312 -22.763  1.00 33.67           C  
ATOM    590  CD2 LEU A  89      -9.890  13.010 -21.052  1.00 35.91           C  
ATOM    591  N   THR A  90     -13.362  12.951 -24.783  1.00 32.22           N  
ATOM    592  CA  THR A  90     -14.792  13.197 -24.686  1.00 32.59           C  
ATOM    593  C   THR A  90     -15.389  12.440 -23.498  1.00 39.60           C  
ATOM    594  O   THR A  90     -15.042  11.288 -23.243  1.00 38.81           O  
ATOM    595  CB  THR A  90     -15.506  12.754 -25.958  1.00 29.59           C  
ATOM    596  CG2 THR A  90     -17.002  12.960 -25.938  1.00 28.99           C  
ATOM    597  OG1 THR A  90     -14.889  13.477 -27.015  1.00 31.10           O  
ATOM    598  N   ILE A  91     -16.264  13.113 -22.755  1.00 33.16           N  
ATOM    599  CA  ILE A  91     -16.918  12.459 -21.647  1.00 36.32           C  
ATOM    600  C   ILE A  91     -18.400  12.548 -21.969  1.00 35.19           C  
ATOM    601  O   ILE A  91     -18.915  13.647 -22.128  1.00 33.37           O  
ATOM    602  CB  ILE A  91     -16.552  13.147 -20.311  1.00 34.62           C  
ATOM    603  CG1 ILE A  91     -15.040  13.147 -20.027  1.00 44.66           C  
ATOM    604  CG2 ILE A  91     -17.327  12.526 -19.160  1.00 32.67           C  
ATOM    605  CD1 ILE A  91     -14.235  14.295 -20.656  1.00 44.66           C  
ATOM    606  N   VAL A  92     -19.066  11.391 -22.056  1.00 31.06           N  
ATOM    607  CA  VAL A  92     -20.496  11.316 -22.342  1.00 31.18           C  
ATOM    608  C   VAL A  92     -21.265  10.748 -21.138  1.00 30.62           C  
ATOM    609  O   VAL A  92     -20.851   9.805 -20.486  1.00 36.23           O  
ATOM    610  CB  VAL A  92     -20.721  10.435 -23.589  1.00 31.98           C  
ATOM    611  CG1 VAL A  92     -22.189  10.318 -24.000  1.00 31.09           C  
ATOM    612  CG2 VAL A  92     -19.855  10.898 -24.748  1.00 33.03           C  
ATOM    613  N   ASP A  93     -22.446  11.286 -20.872  1.00 33.09           N  
ATOM    614  CA  ASP A  93     -23.282  10.751 -19.819  1.00 33.06           C  
ATOM    615  C   ASP A  93     -24.688  10.752 -20.377  1.00 31.14           C  
ATOM    616  O   ASP A  93     -24.961  11.474 -21.338  1.00 32.13           O  
ATOM    617  CB  ASP A  93     -23.160  11.551 -18.513  1.00 32.45           C  
ATOM    618  CG  ASP A  93     -23.689  12.978 -18.576  1.00 34.59           C  
ATOM    619  OD1 ASP A  93     -24.918  13.153 -18.822  1.00 30.95           O  
ATOM    620  OD2 ASP A  93     -22.895  13.914 -18.276  1.00 33.48           O1-
ATOM    621  N   THR A  94     -25.544   9.930 -19.765  1.00 28.50           N  
ATOM    622  CA  THR A  94     -26.948   9.820 -20.146  1.00 27.70           C  
ATOM    623  C   THR A  94     -27.777  10.418 -19.023  1.00 34.33           C  
ATOM    624  O   THR A  94     -28.921   9.988 -18.741  1.00 31.70           O  
ATOM    625  CB  THR A  94     -27.329   8.372 -20.511  1.00 29.71           C  
ATOM    626  CG2 THR A  94     -26.642   7.885 -21.772  1.00 27.63           C  
ATOM    627  OG1 THR A  94     -26.906   7.551 -19.423  1.00 27.46           O  
ATOM    628  N   GLY A  95     -27.207  11.503 -18.460  1.00 30.98           N  
ATOM    629  CA  GLY A  95     -27.884  12.254 -17.428  1.00 28.16           C  
ATOM    630  C   GLY A  95     -29.070  13.052 -17.960  1.00 34.09           C  
ATOM    631  O   GLY A  95     -29.472  12.901 -19.113  1.00 36.15           O  
ATOM    632  N   ILE A  96     -29.634  13.885 -17.075  1.00 30.19           N  
ATOM    633  CA  ILE A  96     -30.844  14.614 -17.380  1.00 35.07           C  
ATOM    634  C   ILE A  96     -30.669  15.632 -18.514  1.00 32.45           C  
ATOM    635  O   ILE A  96     -31.680  16.054 -19.067  1.00 34.09           O  
ATOM    636  CB  ILE A  96     -31.456  15.232 -16.116  1.00 35.98           C  
ATOM    637  CG1 ILE A  96     -32.924  15.583 -16.370  1.00 35.66           C  
ATOM    638  CG2 ILE A  96     -30.621  16.425 -15.636  1.00 33.64           C  
ATOM    639  CD1 ILE A  96     -33.773  15.738 -15.111  1.00 40.26           C  
ATOM    640  N   GLY A  97     -29.423  16.037 -18.836  1.00 32.66           N  
ATOM    641  CA  GLY A  97     -29.172  17.094 -19.816  1.00 30.27           C  
ATOM    642  C   GLY A  97     -29.622  18.504 -19.414  1.00 32.82           C  
ATOM    643  O   GLY A  97     -30.213  18.732 -18.352  1.00 36.49           O  
ATOM    644  N   MET A  98     -29.323  19.474 -20.293  1.00 32.98           N  
ATOM    645  CA  MET A  98     -29.595  20.883 -20.008  1.00 33.35           C  
ATOM    646  C   MET A  98     -30.477  21.488 -21.102  1.00 29.69           C  
ATOM    647  O   MET A  98     -30.209  21.299 -22.290  1.00 32.77           O  
ATOM    648  CB  MET A  98     -28.265  21.645 -19.940  1.00 34.93           C  
ATOM    649  CG  MET A  98     -27.522  21.333 -18.643  1.00 33.76           C  
ATOM    650  SD  MET A  98     -25.855  21.978 -18.489  1.00 33.36           S  
ATOM    651  CE  MET A  98     -24.926  20.977 -19.649  1.00 28.61           C  
ATOM    652  N   THR A  99     -31.552  22.181 -20.716  1.00 33.92           N  
ATOM    653  CA  THR A  99     -32.210  23.076 -21.655  1.00 34.88           C  
ATOM    654  C   THR A  99     -31.224  24.191 -22.009  1.00 42.39           C  
ATOM    655  O   THR A  99     -30.224  24.391 -21.320  1.00 39.52           O  
ATOM    656  CB  THR A  99     -33.522  23.650 -21.104  1.00 41.13           C  
ATOM    657  CG2 THR A  99     -34.484  22.588 -20.610  1.00 42.60           C  
ATOM    658  OG1 THR A  99     -33.263  24.592 -20.058  1.00 42.14           O  
ATOM    659  N   LYS A 100     -31.506  24.921 -23.091  1.00 45.48           N  
ATOM    660  CA  LYS A 100     -30.718  26.090 -23.452  1.00 47.30           C  
ATOM    661  C   LYS A 100     -30.509  27.004 -22.241  1.00 42.59           C  
ATOM    662  O   LYS A 100     -29.395  27.463 -22.017  1.00 39.63           O  
ATOM    663  CB  LYS A 100     -31.385  26.850 -24.609  1.00 49.97           C  
ATOM    664  CG  LYS A 100     -30.539  27.952 -25.238  1.00 48.05           C  
ATOM    665  CD  LYS A 100     -31.333  28.893 -26.117  1.00 48.96           C  
ATOM    666  CE  LYS A 100     -30.426  29.767 -26.961  1.00 54.16           C  
ATOM    667  NZ  LYS A 100     -31.157  30.884 -27.605  1.00 55.45           N1+
ATOM    668  N   ALA A 101     -31.572  27.270 -21.462  1.00 41.39           N  
ATOM    669  CA  ALA A 101     -31.465  28.166 -20.320  1.00 42.26           C  
ATOM    670  C   ALA A 101     -30.588  27.544 -19.226  1.00 46.83           C  
ATOM    671  O   ALA A 101     -29.831  28.243 -18.556  1.00 38.43           O  
ATOM    672  CB  ALA A 101     -32.840  28.519 -19.800  1.00 43.14           C  
ATOM    673  N   ASP A 102     -30.680  26.219 -19.046  1.00 40.81           N  
ATOM    674  CA  ASP A 102     -29.831  25.524 -18.087  1.00 38.37           C  
ATOM    675  C   ASP A 102     -28.372  25.648 -18.503  1.00 34.33           C  
ATOM    676  O   ASP A 102     -27.504  25.722 -17.648  1.00 39.27           O  
ATOM    677  CB  ASP A 102     -30.160  24.026 -17.984  1.00 39.60           C  
ATOM    678  CG  ASP A 102     -31.590  23.754 -17.543  1.00 47.44           C  
ATOM    679  OD1 ASP A 102     -32.070  24.459 -16.634  1.00 50.28           O  
ATOM    680  OD2 ASP A 102     -32.226  22.835 -18.114  1.00 51.84           O1-
ATOM    681  N   LEU A 103     -28.124  25.620 -19.816  1.00 33.72           N  
ATOM    682  CA  LEU A 103     -26.795  25.618 -20.400  1.00 34.59           C  
ATOM    683  C   LEU A 103     -26.150  26.974 -20.093  1.00 40.78           C  
ATOM    684  O   LEU A 103     -25.018  27.057 -19.629  1.00 36.40           O  
ATOM    685  CB  LEU A 103     -26.978  25.452 -21.907  1.00 38.03           C  
ATOM    686  CG  LEU A 103     -26.081  24.457 -22.631  1.00 40.40           C  
ATOM    687  CD1 LEU A 103     -25.866  24.887 -24.078  1.00 38.36           C  
ATOM    688  CD2 LEU A 103     -24.760  24.243 -21.906  1.00 32.56           C  
ATOM    689  N   ILE A 104     -26.915  28.047 -20.313  1.00 39.77           N  
ATOM    690  CA  ILE A 104     -26.430  29.395 -20.074  1.00 41.66           C  
ATOM    691  C   ILE A 104     -26.322  29.643 -18.572  1.00 44.70           C  
ATOM    692  O   ILE A 104     -25.335  30.209 -18.113  1.00 47.05           O  
ATOM    693  CB  ILE A 104     -27.300  30.410 -20.836  1.00 43.70           C  
ATOM    694  CG1 ILE A 104     -27.197  30.150 -22.345  1.00 37.64           C  
ATOM    695  CG2 ILE A 104     -26.939  31.844 -20.467  1.00 44.62           C  
ATOM    696  CD1 ILE A 104     -28.374  30.646 -23.125  1.00 46.06           C  
ATOM    697  N   ASN A 105     -27.273  29.122 -17.791  1.00 51.80           N  
ATOM    698  CA  ASN A 105     -27.211  29.338 -16.353  1.00 45.54           C  
ATOM    699  C   ASN A 105     -25.986  28.642 -15.760  1.00 47.43           C  
ATOM    700  O   ASN A 105     -25.308  29.195 -14.909  1.00 47.43           O  
ATOM    701  CB  ASN A 105     -28.522  28.997 -15.641  1.00 53.00           C  
ATOM    702  CG  ASN A 105     -28.440  29.249 -14.147  1.00 65.35           C  
ATOM    703  ND2 ASN A 105     -28.359  28.184 -13.367  1.00 68.34           N  
ATOM    704  OD1 ASN A 105     -28.434  30.396 -13.694  1.00 70.53           O  
ATOM    705  N   ASN A 106     -25.674  27.434 -16.230  1.00 41.15           N  
ATOM    706  CA  ASN A 106     -24.642  26.635 -15.584  1.00 41.67           C  
ATOM    707  C   ASN A 106     -23.241  26.968 -16.071  1.00 41.82           C  
ATOM    708  O   ASN A 106     -22.303  26.861 -15.297  1.00 43.75           O  
ATOM    709  CB  ASN A 106     -24.896  25.138 -15.699  1.00 42.06           C  
ATOM    710  CG  ASN A 106     -25.865  24.696 -14.629  1.00 46.01           C  
ATOM    711  ND2 ASN A 106     -27.115  24.470 -15.006  1.00 39.95           N  
ATOM    712  OD1 ASN A 106     -25.484  24.622 -13.464  1.00 50.23           O  
ATOM    713  N   LEU A 107     -23.086  27.347 -17.343  1.00 36.05           N  
ATOM    714  CA  LEU A 107     -21.750  27.721 -17.771  1.00 41.42           C  
ATOM    715  C   LEU A 107     -21.519  29.244 -17.785  1.00 42.12           C  
ATOM    716  O   LEU A 107     -20.366  29.670 -17.866  1.00 41.08           O  
ATOM    717  CB  LEU A 107     -21.450  27.082 -19.124  1.00 43.10           C  
ATOM    718  CG  LEU A 107     -21.435  25.554 -19.094  1.00 44.85           C  
ATOM    719  CD1 LEU A 107     -21.376  25.009 -20.496  1.00 40.92           C  
ATOM    720  CD2 LEU A 107     -20.236  25.053 -18.303  1.00 44.53           C  
ATOM    721  N   GLY A 108     -22.579  30.060 -17.703  1.00 40.99           N  
ATOM    722  CA  GLY A 108     -22.425  31.516 -17.740  1.00 40.66           C  
ATOM    723  C   GLY A 108     -22.739  32.180 -16.399  1.00 42.48           C  
ATOM    724  O   GLY A 108     -21.836  32.605 -15.686  1.00 46.84           O  
ATOM    725  N   THR A 109     -24.031  32.246 -16.060  1.00 43.89           N  
ATOM    726  CA  THR A 109     -24.521  32.912 -14.861  1.00 45.07           C  
ATOM    727  C   THR A 109     -23.750  32.474 -13.611  1.00 54.33           C  
ATOM    728  O   THR A 109     -23.260  33.317 -12.861  1.00 50.93           O  
ATOM    729  CB  THR A 109     -26.034  32.685 -14.754  1.00 45.87           C  
ATOM    730  CG2 THR A 109     -26.727  33.499 -13.675  1.00 46.48           C  
ATOM    731  OG1 THR A 109     -26.535  32.993 -16.056  1.00 49.33           O  
ATOM    732  N   ILE A 110     -23.667  31.148 -13.384  1.00 54.29           N  
ATOM    733  CA  ILE A 110     -23.111  30.570 -12.170  1.00 52.67           C  
ATOM    734  C   ILE A 110     -21.606  30.789 -12.136  1.00 53.30           C  
ATOM    735  O   ILE A 110     -21.016  30.818 -11.064  1.00 59.21           O  
ATOM    736  CB  ILE A 110     -23.460  29.076 -11.992  1.00 56.97           C  
ATOM    737  CG1 ILE A 110     -24.730  28.931 -11.153  1.00 63.68           C  
ATOM    738  CG2 ILE A 110     -22.302  28.330 -11.336  1.00 48.98           C  
ATOM    739  CD1 ILE A 110     -25.511  27.667 -11.413  1.00 70.56           C  
ATOM    740  N   ALA A 111     -20.994  30.942 -13.307  1.00 51.80           N  
ATOM    741  CA  ALA A 111     -19.565  31.205 -13.341  1.00 54.61           C  
ATOM    742  C   ALA A 111     -19.213  32.471 -12.557  1.00 57.28           C  
ATOM    743  O   ALA A 111     -18.115  32.579 -12.022  1.00 56.47           O  
ATOM    744  CB  ALA A 111     -19.077  31.293 -14.760  1.00 46.46           C  
ATOM    745  N   LYS A 112     -20.138  33.437 -12.518  1.00 58.27           N  
ATOM    746  CA  LYS A 112     -19.863  34.695 -11.847  1.00 51.51           C  
ATOM    747  C   LYS A 112     -20.039  34.512 -10.340  1.00 45.56           C  
ATOM    748  O   LYS A 112     -19.096  34.695  -9.573  1.00 38.46           O  
ATOM    749  CB  LYS A 112     -20.757  35.790 -12.434  1.00 55.53           C  
ATOM    750  CG  LYS A 112     -20.488  37.209 -11.944  1.00 60.54           C  
ATOM    751  CD  LYS A 112     -21.706  38.097 -12.159  1.00 66.44           C  
ATOM    752  CE  LYS A 112     -21.381  39.504 -12.616  1.00 74.86           C  
ATOM    753  NZ  LYS A 112     -21.217  40.432 -11.475  1.00 73.83           N1+
ATOM    754  N   SER A 113     -21.228  34.053  -9.934  1.00 42.45           N  
ATOM    755  CA  SER A 113     -21.552  33.946  -8.512  1.00 44.17           C  
ATOM    756  C   SER A 113     -20.776  32.818  -7.834  1.00 37.91           C  
ATOM    757  O   SER A 113     -20.484  32.889  -6.653  1.00 40.27           O  
ATOM    758  CB  SER A 113     -23.053  33.804  -8.297  1.00 43.60           C  
ATOM    759  OG  SER A 113     -23.542  32.655  -8.996  1.00 52.48           O  
ATOM    760  N   GLY A 114     -20.468  31.750  -8.570  1.00 40.21           N  
ATOM    761  CA  GLY A 114     -19.741  30.628  -7.998  1.00 37.40           C  
ATOM    762  C   GLY A 114     -18.255  30.936  -7.771  1.00 39.10           C  
ATOM    763  O   GLY A 114     -17.638  30.414  -6.843  1.00 40.34           O  
ATOM    764  N   THR A 115     -17.654  31.714  -8.674  1.00 37.48           N  
ATOM    765  CA  THR A 115     -16.285  32.176  -8.479  1.00 39.54           C  
ATOM    766  C   THR A 115     -16.192  32.993  -7.178  1.00 34.36           C  
ATOM    767  O   THR A 115     -15.348  32.721  -6.321  1.00 37.81           O  
ATOM    768  CB  THR A 115     -15.825  32.979  -9.709  1.00 41.50           C  
ATOM    769  CG2 THR A 115     -14.388  33.461  -9.629  1.00 35.88           C  
ATOM    770  OG1 THR A 115     -15.972  32.172 -10.877  1.00 38.98           O  
ATOM    771  N   LYS A 116     -17.086  33.980  -7.047  1.00 38.70           N  
ATOM    772  CA  LYS A 116     -17.217  34.859  -5.891  1.00 41.55           C  
ATOM    773  C   LYS A 116     -17.312  34.022  -4.606  1.00 43.84           C  
ATOM    774  O   LYS A 116     -16.488  34.145  -3.693  1.00 43.93           O  
ATOM    775  CB  LYS A 116     -18.464  35.722  -6.141  1.00 47.86           C  
ATOM    776  CG  LYS A 116     -18.501  37.124  -5.534  1.00 46.80           C  
ATOM    777  CD  LYS A 116     -18.200  37.129  -4.059  1.00 45.80           C  
ATOM    778  N   ALA A 117     -18.304  33.119  -4.558  1.00 42.84           N  
ATOM    779  CA  ALA A 117     -18.498  32.191  -3.443  1.00 37.09           C  
ATOM    780  C   ALA A 117     -17.256  31.353  -3.153  1.00 37.71           C  
ATOM    781  O   ALA A 117     -16.914  31.161  -2.002  1.00 39.52           O  
ATOM    782  CB  ALA A 117     -19.690  31.298  -3.739  1.00 42.61           C  
ATOM    783  N   PHE A 118     -16.613  30.786  -4.183  1.00 34.52           N  
ATOM    784  CA  PHE A 118     -15.502  29.888  -3.925  1.00 37.44           C  
ATOM    785  C   PHE A 118     -14.268  30.656  -3.419  1.00 39.63           C  
ATOM    786  O   PHE A 118     -13.479  30.113  -2.657  1.00 37.77           O  
ATOM    787  CB  PHE A 118     -15.189  29.099  -5.194  1.00 34.33           C  
ATOM    788  CG  PHE A 118     -14.032  28.127  -5.132  1.00 33.91           C  
ATOM    789  CD1 PHE A 118     -13.853  27.278  -4.053  1.00 30.51           C  
ATOM    790  CD2 PHE A 118     -13.177  27.993  -6.217  1.00 34.79           C  
ATOM    791  CE1 PHE A 118     -12.802  26.368  -4.031  1.00 29.95           C  
ATOM    792  CE2 PHE A 118     -12.126  27.090  -6.200  1.00 31.38           C  
ATOM    793  CZ  PHE A 118     -11.939  26.274  -5.106  1.00 33.17           C  
ATOM    794  N   MET A 119     -14.083  31.902  -3.865  1.00 46.41           N  
ATOM    795  CA  MET A 119     -12.913  32.700  -3.484  1.00 48.95           C  
ATOM    796  C   MET A 119     -12.999  33.104  -2.019  1.00 45.74           C  
ATOM    797  O   MET A 119     -12.015  33.005  -1.298  1.00 51.45           O  
ATOM    798  CB  MET A 119     -12.780  33.969  -4.330  1.00 44.42           C  
ATOM    799  CG  MET A 119     -11.995  33.740  -5.592  1.00 50.81           C  
ATOM    800  SD  MET A 119     -11.583  35.270  -6.462  1.00 50.48           S  
ATOM    801  CE  MET A 119     -13.163  36.122  -6.462  1.00 42.57           C  
ATOM    802  N   GLU A 120     -14.202  33.516  -1.594  1.00 51.77           N  
ATOM    803  CA  GLU A 120     -14.527  33.743  -0.194  1.00 44.88           C  
ATOM    804  C   GLU A 120     -14.252  32.508   0.664  1.00 50.00           C  
ATOM    805  O   GLU A 120     -13.627  32.611   1.721  1.00 55.60           O  
ATOM    806  CB  GLU A 120     -15.935  34.321  -0.096  1.00 45.67           C  
ATOM    807  CG  GLU A 120     -15.992  35.684  -0.758  1.00 56.71           C  
ATOM    808  CD  GLU A 120     -17.327  36.403  -0.697  1.00 69.58           C  
ATOM    809  OE1 GLU A 120     -18.261  35.861  -0.073  1.00 88.00           O  
ATOM    810  OE2 GLU A 120     -17.437  37.501  -1.281  1.00 73.67           O1-
ATOM    811  N   ALA A 121     -14.646  31.317   0.204  1.00 41.89           N  
ATOM    812  CA  ALA A 121     -14.513  30.166   1.086  1.00 39.58           C  
ATOM    813  C   ALA A 121     -13.038  29.789   1.227  1.00 40.08           C  
ATOM    814  O   ALA A 121     -12.590  29.333   2.288  1.00 38.84           O  
ATOM    815  CB  ALA A 121     -15.375  29.019   0.606  1.00 36.00           C  
ATOM    816  N   LEU A 122     -12.295  29.983   0.130  1.00 38.50           N  
ATOM    817  CA  LEU A 122     -10.875  29.661   0.101  1.00 41.25           C  
ATOM    818  C   LEU A 122     -10.146  30.627   1.036  1.00 41.64           C  
ATOM    819  O   LEU A 122      -9.199  30.211   1.700  1.00 41.27           O  
ATOM    820  CB  LEU A 122     -10.304  29.773  -1.321  1.00 38.44           C  
ATOM    821  CG  LEU A 122     -10.586  28.625  -2.294  1.00 41.41           C  
ATOM    822  CD1 LEU A 122     -10.081  28.982  -3.692  1.00 37.12           C  
ATOM    823  CD2 LEU A 122      -9.925  27.333  -1.831  1.00 37.16           C  
ATOM    824  N   GLN A 123     -10.563  31.895   1.057  1.00 41.68           N  
ATOM    825  CA  GLN A 123      -9.896  32.926   1.893  1.00 52.35           C  
ATOM    826  C   GLN A 123     -10.138  32.585   3.352  1.00 55.73           C  
ATOM    827  O   GLN A 123      -9.280  32.905   4.181  1.00 55.20           O  
ATOM    828  CB  GLN A 123     -10.501  34.308   1.671  1.00 49.20           C  
ATOM    829  CG  GLN A 123      -9.679  35.244   0.804  1.00 56.14           C  
ATOM    830  CD  GLN A 123     -10.301  36.618   0.805  1.00 62.29           C  
ATOM    831  NE2 GLN A 123     -10.371  37.233  -0.363  1.00 57.81           N  
ATOM    832  OE1 GLN A 123     -10.723  37.126   1.840  1.00 68.21           O  
ATOM    833  N   ALA A 124     -11.269  31.950   3.630  1.00 56.25           N  
ATOM    834  CA  ALA A 124     -11.648  31.601   4.984  1.00 48.56           C  
ATOM    835  C   ALA A 124     -11.107  30.222   5.333  1.00 48.14           C  
ATOM    836  O   ALA A 124     -11.412  29.711   6.403  1.00 60.66           O  
ATOM    837  CB  ALA A 124     -13.145  31.691   5.148  1.00 47.54           C  
ATOM    838  N   GLY A 125     -10.341  29.598   4.430  1.00 48.26           N  
ATOM    839  CA  GLY A 125      -9.637  28.365   4.778  1.00 46.75           C  
ATOM    840  C   GLY A 125     -10.175  27.057   4.179  1.00 51.63           C  
ATOM    841  O   GLY A 125      -9.540  26.007   4.370  1.00 44.67           O  
ATOM    842  N   ALA A 126     -11.304  27.103   3.445  1.00 48.85           N  
ATOM    843  CA  ALA A 126     -11.836  25.903   2.778  1.00 51.71           C  
ATOM    844  C   ALA A 126     -10.783  25.259   1.863  1.00 48.09           C  
ATOM    845  O   ALA A 126      -9.954  25.964   1.292  1.00 48.53           O  
ATOM    846  CB  ALA A 126     -13.111  26.241   2.033  1.00 49.28           C  
ATOM    847  N   ASP A 127     -10.779  23.921   1.750  1.00 40.65           N  
ATOM    848  CA  ASP A 127      -9.821  23.218   0.909  1.00 43.71           C  
ATOM    849  C   ASP A 127     -10.162  23.437  -0.572  1.00 41.98           C  
ATOM    850  O   ASP A 127     -11.317  23.622  -0.919  1.00 38.63           O  
ATOM    851  CB  ASP A 127      -9.793  21.716   1.213  1.00 55.51           C  
ATOM    852  CG  ASP A 127      -8.634  20.984   0.533  1.00 70.97           C  
ATOM    853  OD1 ASP A 127      -7.473  21.155   0.990  1.00 81.95           O  
ATOM    854  OD2 ASP A 127      -8.884  20.247  -0.458  1.00 66.26           O1-
ATOM    855  N   ILE A 128      -9.161  23.422  -1.454  1.00 38.48           N  
ATOM    856  CA  ILE A 128      -9.414  23.686  -2.862  1.00 43.89           C  
ATOM    857  C   ILE A 128     -10.365  22.611  -3.419  1.00 44.47           C  
ATOM    858  O   ILE A 128     -11.069  22.832  -4.401  1.00 38.68           O  
ATOM    859  CB  ILE A 128      -8.077  23.696  -3.621  1.00 41.32           C  
ATOM    860  CG1 ILE A 128      -7.223  22.501  -3.206  1.00 39.38           C  
ATOM    861  CG2 ILE A 128      -7.343  25.012  -3.401  1.00 49.91           C  
ATOM    862  CD1 ILE A 128      -5.937  22.367  -3.948  1.00 38.62           C  
ATOM    863  N   SER A 129     -10.390  21.438  -2.777  1.00 41.79           N  
ATOM    864  CA  SER A 129     -11.045  20.289  -3.376  1.00 44.32           C  
ATOM    865  C   SER A 129     -12.549  20.504  -3.347  1.00 40.89           C  
ATOM    866  O   SER A 129     -13.257  19.789  -4.020  1.00 43.73           O  
ATOM    867  CB  SER A 129     -10.652  19.003  -2.714  1.00 48.39           C  
ATOM    868  OG  SER A 129     -11.272  18.935  -1.444  1.00 47.86           O  
ATOM    869  N   MET A 130     -12.996  21.552  -2.651  1.00 39.15           N  
ATOM    870  CA  MET A 130     -14.367  22.031  -2.662  1.00 44.20           C  
ATOM    871  C   MET A 130     -14.765  22.626  -4.026  1.00 37.48           C  
ATOM    872  O   MET A 130     -15.906  23.059  -4.189  1.00 37.18           O  
ATOM    873  CB  MET A 130     -14.547  23.136  -1.605  1.00 50.89           C  
ATOM    874  CG  MET A 130     -15.120  22.717  -0.243  1.00 60.86           C  
ATOM    875  SD  MET A 130     -14.660  21.042   0.244  1.00 85.30           S  
ATOM    876  CE  MET A 130     -16.140  20.122  -0.185  1.00 67.04           C  
ATOM    877  N   ILE A 131     -13.836  22.751  -4.976  1.00 35.50           N  
ATOM    878  CA  ILE A 131     -14.156  23.554  -6.156  1.00 37.32           C  
ATOM    879  C   ILE A 131     -15.527  23.162  -6.739  1.00 37.41           C  
ATOM    880  O   ILE A 131     -16.332  24.023  -7.083  1.00 31.08           O  
ATOM    881  CB  ILE A 131     -13.040  23.493  -7.215  1.00 34.74           C  
ATOM    882  CG1 ILE A 131     -13.364  24.398  -8.409  1.00 32.62           C  
ATOM    883  CG2 ILE A 131     -12.782  22.059  -7.656  1.00 33.88           C  
ATOM    884  CD1 ILE A 131     -12.320  24.354  -9.515  1.00 35.07           C  
ATOM    885  N   GLY A 132     -15.814  21.856  -6.825  1.00 38.52           N  
ATOM    886  CA  GLY A 132     -17.023  21.365  -7.489  1.00 35.14           C  
ATOM    887  C   GLY A 132     -18.311  21.851  -6.847  1.00 32.63           C  
ATOM    888  O   GLY A 132     -19.285  22.111  -7.546  1.00 35.57           O  
ATOM    889  N   GLN A 133     -18.275  22.036  -5.514  1.00 35.71           N  
ATOM    890  CA  GLN A 133     -19.399  22.502  -4.719  1.00 35.86           C  
ATOM    891  C   GLN A 133     -19.708  23.973  -4.992  1.00 36.10           C  
ATOM    892  O   GLN A 133     -20.778  24.456  -4.627  1.00 33.62           O  
ATOM    893  CB  GLN A 133     -19.127  22.236  -3.227  1.00 46.96           C  
ATOM    894  CG  GLN A 133     -19.968  21.124  -2.590  1.00 54.80           C  
ATOM    895  CD  GLN A 133     -19.772  21.078  -1.082  1.00 70.78           C  
ATOM    896  NE2 GLN A 133     -19.926  19.887  -0.520  1.00 58.02           N  
ATOM    897  OE1 GLN A 133     -19.476  22.080  -0.408  1.00 58.87           O  
ATOM    898  N   PHE A 134     -18.796  24.713  -5.636  1.00 32.07           N  
ATOM    899  CA  PHE A 134     -19.164  26.100  -5.913  1.00 35.26           C  
ATOM    900  C   PHE A 134     -19.566  26.282  -7.368  1.00 38.44           C  
ATOM    901  O   PHE A 134     -19.752  27.412  -7.815  1.00 36.78           O  
ATOM    902  CB  PHE A 134     -18.075  27.100  -5.502  1.00 40.25           C  
ATOM    903  CG  PHE A 134     -17.954  27.134  -4.010  1.00 39.62           C  
ATOM    904  CD1 PHE A 134     -18.884  27.823  -3.255  1.00 38.37           C  
ATOM    905  CD2 PHE A 134     -17.023  26.342  -3.358  1.00 40.22           C  
ATOM    906  CE1 PHE A 134     -18.834  27.787  -1.864  1.00 40.17           C  
ATOM    907  CE2 PHE A 134     -16.967  26.322  -1.969  1.00 39.74           C  
ATOM    908  CZ  PHE A 134     -17.874  27.041  -1.226  1.00 39.43           C  
ATOM    909  N   GLY A 135     -19.709  25.156  -8.085  1.00 37.63           N  
ATOM    910  CA  GLY A 135     -20.436  25.163  -9.339  1.00 35.20           C  
ATOM    911  C   GLY A 135     -19.556  25.547 -10.523  1.00 33.15           C  
ATOM    912  O   GLY A 135     -20.086  25.870 -11.568  1.00 32.13           O  
ATOM    913  N   VAL A 136     -18.230  25.463 -10.359  1.00 31.75           N  
ATOM    914  CA  VAL A 136     -17.289  25.978 -11.335  1.00 32.79           C  
ATOM    915  C   VAL A 136     -16.236  24.908 -11.594  1.00 32.58           C  
ATOM    916  O   VAL A 136     -15.215  25.177 -12.236  1.00 29.36           O  
ATOM    917  CB  VAL A 136     -16.654  27.302 -10.857  1.00 32.45           C  
ATOM    918  CG1 VAL A 136     -17.709  28.390 -10.813  1.00 34.31           C  
ATOM    919  CG2 VAL A 136     -16.015  27.184  -9.468  1.00 29.73           C  
ATOM    920  N   GLY A 137     -16.499  23.688 -11.104  1.00 27.37           N  
ATOM    921  CA  GLY A 137     -15.555  22.595 -11.356  1.00 26.31           C  
ATOM    922  C   GLY A 137     -15.276  22.354 -12.844  1.00 24.52           C  
ATOM    923  O   GLY A 137     -14.165  21.956 -13.226  1.00 26.88           O  
ATOM    924  N   PHE A 138     -16.275  22.646 -13.696  1.00 30.06           N  
ATOM    925  CA  PHE A 138     -16.160  22.404 -15.131  1.00 29.20           C  
ATOM    926  C   PHE A 138     -14.957  23.156 -15.683  1.00 29.71           C  
ATOM    927  O   PHE A 138     -14.236  22.652 -16.553  1.00 26.22           O  
ATOM    928  CB  PHE A 138     -17.460  22.765 -15.863  1.00 29.77           C  
ATOM    929  CG  PHE A 138     -17.328  22.971 -17.353  1.00 33.31           C  
ATOM    930  CD1 PHE A 138     -17.438  21.900 -18.229  1.00 30.55           C  
ATOM    931  CD2 PHE A 138     -17.048  24.233 -17.886  1.00 30.79           C  
ATOM    932  CE1 PHE A 138     -17.288  22.073 -19.603  1.00 33.41           C  
ATOM    933  CE2 PHE A 138     -16.914  24.406 -19.258  1.00 32.93           C  
ATOM    934  CZ  PHE A 138     -17.036  23.337 -20.114  1.00 36.12           C  
ATOM    935  N   TYR A 139     -14.726  24.365 -15.151  1.00 27.55           N  
ATOM    936  CA  TYR A 139     -13.704  25.221 -15.765  1.00 29.01           C  
ATOM    937  C   TYR A 139     -12.282  24.708 -15.532  1.00 26.01           C  
ATOM    938  O   TYR A 139     -11.353  25.109 -16.232  1.00 28.11           O  
ATOM    939  CB  TYR A 139     -13.923  26.688 -15.372  1.00 30.76           C  
ATOM    940  CG  TYR A 139     -15.057  27.303 -16.161  1.00 28.16           C  
ATOM    941  CD1 TYR A 139     -14.837  27.745 -17.449  1.00 32.46           C  
ATOM    942  CD2 TYR A 139     -16.335  27.439 -15.633  1.00 31.73           C  
ATOM    943  CE1 TYR A 139     -15.848  28.312 -18.207  1.00 31.92           C  
ATOM    944  CE2 TYR A 139     -17.365  28.002 -16.381  1.00 31.70           C  
ATOM    945  CZ  TYR A 139     -17.115  28.436 -17.670  1.00 33.85           C  
ATOM    946  OH  TYR A 139     -18.117  28.957 -18.442  1.00 40.67           O  
ATOM    947  N   SER A 140     -12.103  23.746 -14.621  1.00 28.73           N  
ATOM    948  CA  SER A 140     -10.790  23.110 -14.503  1.00 31.68           C  
ATOM    949  C   SER A 140     -10.398  22.448 -15.822  1.00 29.60           C  
ATOM    950  O   SER A 140      -9.221  22.150 -16.082  1.00 32.67           O  
ATOM    951  CB  SER A 140     -10.760  22.091 -13.376  1.00 33.78           C  
ATOM    952  OG  SER A 140     -11.805  21.132 -13.548  1.00 35.79           O  
ATOM    953  N   ALA A 141     -11.386  22.179 -16.675  1.00 32.04           N  
ATOM    954  CA  ALA A 141     -11.058  21.597 -17.987  1.00 29.52           C  
ATOM    955  C   ALA A 141     -10.056  22.448 -18.759  1.00 28.93           C  
ATOM    956  O   ALA A 141      -9.336  21.935 -19.627  1.00 33.71           O  
ATOM    957  CB  ALA A 141     -12.322  21.440 -18.795  1.00 30.71           C  
ATOM    958  N   TYR A 142     -10.025  23.760 -18.482  1.00 29.58           N  
ATOM    959  CA  TYR A 142      -9.139  24.666 -19.217  1.00 29.30           C  
ATOM    960  C   TYR A 142      -7.694  24.555 -18.744  1.00 31.59           C  
ATOM    961  O   TYR A 142      -6.803  25.135 -19.364  1.00 34.83           O  
ATOM    962  CB  TYR A 142      -9.705  26.097 -19.285  1.00 28.00           C  
ATOM    963  CG  TYR A 142     -10.919  26.169 -20.179  1.00 28.31           C  
ATOM    964  CD1 TYR A 142     -10.810  26.288 -21.569  1.00 30.85           C  
ATOM    965  CD2 TYR A 142     -12.186  26.053 -19.635  1.00 28.69           C  
ATOM    966  CE1 TYR A 142     -11.946  26.301 -22.375  1.00 29.49           C  
ATOM    967  CE2 TYR A 142     -13.326  26.070 -20.423  1.00 30.00           C  
ATOM    968  CZ  TYR A 142     -13.205  26.188 -21.798  1.00 31.36           C  
ATOM    969  OH  TYR A 142     -14.362  26.248 -22.527  1.00 32.46           O  
ATOM    970  N   LEU A 143      -7.436  23.715 -17.734  1.00 33.26           N  
ATOM    971  CA  LEU A 143      -6.064  23.336 -17.434  1.00 36.10           C  
ATOM    972  C   LEU A 143      -5.484  22.438 -18.518  1.00 37.72           C  
ATOM    973  O   LEU A 143      -4.273  22.456 -18.709  1.00 39.42           O  
ATOM    974  CB  LEU A 143      -5.982  22.633 -16.078  1.00 33.60           C  
ATOM    975  CG  LEU A 143      -6.347  23.499 -14.884  1.00 38.51           C  
ATOM    976  CD1 LEU A 143      -6.409  22.622 -13.664  1.00 39.07           C  
ATOM    977  CD2 LEU A 143      -5.319  24.620 -14.689  1.00 35.95           C  
ATOM    978  N   VAL A 144      -6.320  21.640 -19.207  1.00 33.29           N  
ATOM    979  CA  VAL A 144      -5.771  20.689 -20.171  1.00 32.21           C  
ATOM    980  C   VAL A 144      -6.257  21.010 -21.585  1.00 34.52           C  
ATOM    981  O   VAL A 144      -5.659  20.580 -22.563  1.00 38.12           O  
ATOM    982  CB  VAL A 144      -6.100  19.239 -19.764  1.00 33.38           C  
ATOM    983  CG1 VAL A 144      -5.437  18.899 -18.431  1.00 33.30           C  
ATOM    984  CG2 VAL A 144      -7.613  19.027 -19.644  1.00 34.41           C  
ATOM    985  N   ALA A 145      -7.368  21.738 -21.692  1.00 37.98           N  
ATOM    986  CA  ALA A 145      -8.010  21.953 -22.983  1.00 40.19           C  
ATOM    987  C   ALA A 145      -7.820  23.406 -23.413  1.00 39.21           C  
ATOM    988  O   ALA A 145      -7.890  24.326 -22.588  1.00 39.60           O  
ATOM    989  CB  ALA A 145      -9.477  21.595 -22.895  1.00 37.60           C  
ATOM    990  N   GLU A 146      -7.524  23.608 -24.698  1.00 38.99           N  
ATOM    991  CA  GLU A 146      -7.509  24.970 -25.205  1.00 40.44           C  
ATOM    992  C   GLU A 146      -8.939  25.355 -25.566  1.00 41.19           C  
ATOM    993  O   GLU A 146      -9.318  26.517 -25.485  1.00 37.71           O  
ATOM    994  CB  GLU A 146      -6.473  25.165 -26.320  1.00 43.84           C  
ATOM    995  CG  GLU A 146      -6.687  24.275 -27.510  1.00 46.95           C  
ATOM    996  N   LYS A 147      -9.752  24.362 -25.946  1.00 39.43           N  
ATOM    997  CA  LYS A 147     -11.129  24.640 -26.308  1.00 37.67           C  
ATOM    998  C   LYS A 147     -11.990  23.479 -25.810  1.00 36.31           C  
ATOM    999  O   LYS A 147     -11.496  22.369 -25.674  1.00 34.61           O  
ATOM   1000  CB  LYS A 147     -11.200  24.854 -27.827  1.00 35.97           C  
ATOM   1001  CG  LYS A 147     -12.580  25.172 -28.379  1.00 44.60           C  
ATOM   1002  CD  LYS A 147     -12.612  25.317 -29.905  1.00 48.46           C  
ATOM   1003  CE  LYS A 147     -12.811  24.024 -30.669  1.00 50.72           C  
ATOM   1004  NZ  LYS A 147     -12.882  24.260 -32.130  1.00 44.53           N1+
ATOM   1005  N   VAL A 148     -13.266  23.758 -25.525  1.00 33.74           N  
ATOM   1006  CA  VAL A 148     -14.186  22.772 -24.991  1.00 33.30           C  
ATOM   1007  C   VAL A 148     -15.529  22.965 -25.680  1.00 33.99           C  
ATOM   1008  O   VAL A 148     -16.022  24.089 -25.719  1.00 32.70           O  
ATOM   1009  CB  VAL A 148     -14.338  22.938 -23.464  1.00 31.52           C  
ATOM   1010  CG1 VAL A 148     -15.384  21.957 -22.919  1.00 27.67           C  
ATOM   1011  CG2 VAL A 148     -13.000  22.712 -22.780  1.00 30.84           C  
ATOM   1012  N   THR A 149     -16.107  21.875 -26.204  1.00 30.41           N  
ATOM   1013  CA  THR A 149     -17.476  21.840 -26.712  1.00 27.41           C  
ATOM   1014  C   THR A 149     -18.379  21.027 -25.784  1.00 30.87           C  
ATOM   1015  O   THR A 149     -18.030  19.904 -25.403  1.00 30.72           O  
ATOM   1016  CB  THR A 149     -17.451  21.244 -28.130  1.00 34.47           C  
ATOM   1017  CG2 THR A 149     -18.773  21.299 -28.862  1.00 30.78           C  
ATOM   1018  OG1 THR A 149     -16.465  21.977 -28.862  1.00 34.48           O  
ATOM   1019  N   VAL A 150     -19.569  21.562 -25.462  1.00 31.72           N  
ATOM   1020  CA  VAL A 150     -20.558  20.840 -24.667  1.00 32.15           C  
ATOM   1021  C   VAL A 150     -21.801  20.686 -25.542  1.00 35.70           C  
ATOM   1022  O   VAL A 150     -22.393  21.696 -25.953  1.00 31.66           O  
ATOM   1023  CB  VAL A 150     -20.913  21.561 -23.341  1.00 28.02           C  
ATOM   1024  CG1 VAL A 150     -21.966  20.837 -22.539  1.00 29.11           C  
ATOM   1025  CG2 VAL A 150     -19.715  21.829 -22.442  1.00 27.75           C  
ATOM   1026  N   ILE A 151     -22.187  19.424 -25.805  1.00 32.78           N  
ATOM   1027  CA  ILE A 151     -23.413  19.055 -26.519  1.00 32.53           C  
ATOM   1028  C   ILE A 151     -24.421  18.484 -25.525  1.00 30.77           C  
ATOM   1029  O   ILE A 151     -24.139  17.537 -24.802  1.00 33.48           O  
ATOM   1030  CB  ILE A 151     -23.124  17.955 -27.564  1.00 37.97           C  
ATOM   1031  CG1 ILE A 151     -21.869  18.230 -28.393  1.00 38.71           C  
ATOM   1032  CG2 ILE A 151     -24.362  17.683 -28.423  1.00 35.58           C  
ATOM   1033  CD1 ILE A 151     -22.139  19.108 -29.576  1.00 38.23           C  
ATOM   1034  N   THR A 152     -25.642  18.986 -25.532  1.00 29.10           N  
ATOM   1035  CA  THR A 152     -26.503  18.556 -24.466  1.00 33.17           C  
ATOM   1036  C   THR A 152     -27.919  18.412 -25.014  1.00 37.00           C  
ATOM   1037  O   THR A 152     -28.307  19.131 -25.949  1.00 35.18           O  
ATOM   1038  CB  THR A 152     -26.395  19.538 -23.297  1.00 32.15           C  
ATOM   1039  CG2 THR A 152     -27.080  20.861 -23.581  1.00 28.82           C  
ATOM   1040  OG1 THR A 152     -27.027  18.835 -22.230  1.00 30.90           O  
ATOM   1041  N   LYS A 153     -28.687  17.524 -24.369  1.00 35.53           N  
ATOM   1042  CA  LYS A 153     -30.073  17.306 -24.740  1.00 31.09           C  
ATOM   1043  C   LYS A 153     -30.906  16.969 -23.508  1.00 30.15           C  
ATOM   1044  O   LYS A 153     -30.644  15.979 -22.839  1.00 30.19           O  
ATOM   1045  CB  LYS A 153     -30.152  16.182 -25.779  1.00 35.42           C  
ATOM   1046  CG  LYS A 153     -31.577  15.715 -26.098  1.00 33.48           C  
ATOM   1047  CD  LYS A 153     -32.335  16.755 -26.858  1.00 39.46           C  
ATOM   1048  CE  LYS A 153     -33.602  16.210 -27.481  1.00 39.64           C  
ATOM   1049  NZ  LYS A 153     -34.693  16.238 -26.477  1.00 38.68           N1+
ATOM   1050  N   HIS A 154     -31.937  17.775 -23.256  1.00 26.76           N  
ATOM   1051  CA  HIS A 154     -32.880  17.594 -22.169  1.00 34.48           C  
ATOM   1052  C   HIS A 154     -34.252  17.242 -22.747  1.00 38.05           C  
ATOM   1053  O   HIS A 154     -34.600  17.728 -23.822  1.00 37.09           O  
ATOM   1054  CB  HIS A 154     -33.008  18.923 -21.410  1.00 36.35           C  
ATOM   1055  CG  HIS A 154     -33.793  18.827 -20.149  1.00 34.77           C  
ATOM   1056  CD2 HIS A 154     -33.393  18.674 -18.874  1.00 36.03           C  
ATOM   1057  ND1 HIS A 154     -35.163  18.959 -20.114  1.00 35.59           N  
ATOM   1058  CE1 HIS A 154     -35.582  18.902 -18.870  1.00 34.81           C  
ATOM   1059  NE2 HIS A 154     -34.514  18.725 -18.093  1.00 42.64           N  
ATOM   1060  N   ASN A 155     -35.037  16.415 -22.037  1.00 38.89           N  
ATOM   1061  CA  ASN A 155     -36.307  15.949 -22.588  1.00 40.31           C  
ATOM   1062  C   ASN A 155     -37.169  17.121 -23.062  1.00 42.07           C  
ATOM   1063  O   ASN A 155     -37.912  16.978 -24.022  1.00 50.95           O  
ATOM   1064  CB  ASN A 155     -37.123  15.116 -21.595  1.00 37.13           C  
ATOM   1065  CG  ASN A 155     -36.580  13.730 -21.332  1.00 38.61           C  
ATOM   1066  ND2 ASN A 155     -36.759  13.261 -20.103  1.00 36.64           N  
ATOM   1067  OD1 ASN A 155     -35.961  13.110 -22.206  1.00 39.09           O  
ATOM   1068  N   ASP A 156     -37.063  18.284 -22.402  1.00 42.38           N  
ATOM   1069  CA  ASP A 156     -37.994  19.376 -22.641  1.00 43.94           C  
ATOM   1070  C   ASP A 156     -37.450  20.403 -23.634  1.00 43.94           C  
ATOM   1071  O   ASP A 156     -38.013  21.490 -23.735  1.00 45.00           O  
ATOM   1072  CB  ASP A 156     -38.305  20.149 -21.358  1.00 46.37           C  
ATOM   1073  CG  ASP A 156     -38.945  19.340 -20.250  1.00 46.46           C  
ATOM   1074  OD1 ASP A 156     -39.438  18.235 -20.524  1.00 51.34           O  
ATOM   1075  OD2 ASP A 156     -38.932  19.823 -19.114  1.00 50.08           O1-
ATOM   1076  N   ASP A 157     -36.362  20.091 -24.344  1.00 43.35           N  
ATOM   1077  CA  ASP A 157     -35.783  21.081 -25.246  1.00 45.49           C  
ATOM   1078  C   ASP A 157     -35.078  20.346 -26.380  1.00 45.77           C  
ATOM   1079  O   ASP A 157     -34.973  19.125 -26.327  1.00 45.60           O  
ATOM   1080  CB  ASP A 157     -34.862  22.059 -24.492  1.00 43.96           C  
ATOM   1081  CG  ASP A 157     -34.685  23.418 -25.173  1.00 45.60           C  
ATOM   1082  OD1 ASP A 157     -35.014  23.524 -26.366  1.00 45.59           O  
ATOM   1083  OD2 ASP A 157     -34.213  24.360 -24.501  1.00 45.97           O1-
ATOM   1084  N   GLU A 158     -34.604  21.104 -27.387  1.00 51.76           N  
ATOM   1085  CA  GLU A 158     -33.810  20.591 -28.496  1.00 45.64           C  
ATOM   1086  C   GLU A 158     -32.366  20.443 -28.039  1.00 40.20           C  
ATOM   1087  O   GLU A 158     -32.001  20.997 -27.002  1.00 35.45           O  
ATOM   1088  CB  GLU A 158     -33.658  21.653 -29.586  1.00 55.14           C  
ATOM   1089  CG  GLU A 158     -34.933  22.022 -30.314  1.00 65.34           C  
ATOM   1090  CD  GLU A 158     -34.663  22.980 -31.469  1.00 68.81           C  
ATOM   1091  OE1 GLU A 158     -34.010  22.561 -32.468  1.00 67.90           O  
ATOM   1092  OE2 GLU A 158     -35.087  24.149 -31.365  1.00 65.72           O1-
ATOM   1093  N   GLN A 159     -31.554  19.790 -28.883  1.00 31.38           N  
ATOM   1094  CA  GLN A 159     -30.136  19.576 -28.667  1.00 33.92           C  
ATOM   1095  C   GLN A 159     -29.343  20.860 -28.955  1.00 38.94           C  
ATOM   1096  O   GLN A 159     -29.566  21.514 -29.974  1.00 40.53           O  
ATOM   1097  CB  GLN A 159     -29.702  18.441 -29.595  1.00 33.39           C  
ATOM   1098  CG  GLN A 159     -28.276  17.955 -29.347  1.00 36.64           C  
ATOM   1099  CD  GLN A 159     -28.032  16.578 -29.918  1.00 41.94           C  
ATOM   1100  NE2 GLN A 159     -26.897  16.405 -30.577  1.00 40.49           N  
ATOM   1101  OE1 GLN A 159     -28.825  15.659 -29.738  1.00 44.98           O  
ATOM   1102  N   TYR A 160     -28.420  21.240 -28.055  1.00 38.96           N  
ATOM   1103  CA  TYR A 160     -27.620  22.452 -28.230  1.00 38.90           C  
ATOM   1104  C   TYR A 160     -26.134  22.131 -28.139  1.00 35.47           C  
ATOM   1105  O   TYR A 160     -25.749  21.129 -27.537  1.00 31.33           O  
ATOM   1106  CB  TYR A 160     -27.995  23.515 -27.203  1.00 43.07           C  
ATOM   1107  CG  TYR A 160     -29.365  24.101 -27.411  1.00 48.79           C  
ATOM   1108  CD1 TYR A 160     -29.583  25.144 -28.299  1.00 45.44           C  
ATOM   1109  CD2 TYR A 160     -30.457  23.580 -26.742  1.00 51.45           C  
ATOM   1110  CE1 TYR A 160     -30.857  25.659 -28.509  1.00 56.12           C  
ATOM   1111  CE2 TYR A 160     -31.730  24.088 -26.930  1.00 54.93           C  
ATOM   1112  CZ  TYR A 160     -31.934  25.132 -27.813  1.00 59.22           C  
ATOM   1113  OH  TYR A 160     -33.204  25.610 -27.975  1.00 72.18           O  
ATOM   1114  N   ALA A 161     -25.295  22.987 -28.753  1.00 29.15           N  
ATOM   1115  CA  ALA A 161     -23.849  22.888 -28.630  1.00 30.22           C  
ATOM   1116  C   ALA A 161     -23.318  24.222 -28.102  1.00 42.33           C  
ATOM   1117  O   ALA A 161     -23.589  25.284 -28.673  1.00 40.67           O  
ATOM   1118  CB  ALA A 161     -23.197  22.550 -29.941  1.00 31.02           C  
ATOM   1119  N   TRP A 162     -22.587  24.138 -26.990  1.00 37.64           N  
ATOM   1120  CA  TRP A 162     -21.924  25.262 -26.359  1.00 35.80           C  
ATOM   1121  C   TRP A 162     -20.446  25.104 -26.638  1.00 36.05           C  
ATOM   1122  O   TRP A 162     -19.934  23.985 -26.700  1.00 31.51           O  
ATOM   1123  CB  TRP A 162     -22.231  25.267 -24.860  1.00 32.29           C  
ATOM   1124  CG  TRP A 162     -21.584  26.307 -23.979  1.00 30.36           C  
ATOM   1125  CD1 TRP A 162     -22.194  27.357 -23.357  1.00 32.45           C  
ATOM   1126  CD2 TRP A 162     -20.223  26.308 -23.501  1.00 27.94           C  
ATOM   1127  CE2 TRP A 162     -20.101  27.384 -22.599  1.00 30.21           C  
ATOM   1128  CE3 TRP A 162     -19.116  25.483 -23.722  1.00 29.01           C  
ATOM   1129  NE1 TRP A 162     -21.320  28.004 -22.521  1.00 28.85           N  
ATOM   1130  CZ2 TRP A 162     -18.904  27.664 -21.938  1.00 27.82           C  
ATOM   1131  CZ3 TRP A 162     -17.923  25.761 -23.081  1.00 28.62           C  
ATOM   1132  CH2 TRP A 162     -17.826  26.847 -22.210  1.00 30.17           C  
ATOM   1133  N   GLU A 163     -19.773  26.231 -26.857  1.00 35.52           N  
ATOM   1134  CA  GLU A 163     -18.355  26.157 -27.198  1.00 35.00           C  
ATOM   1135  C   GLU A 163     -17.654  27.420 -26.707  1.00 39.68           C  
ATOM   1136  O   GLU A 163     -18.253  28.499 -26.751  1.00 33.44           O  
ATOM   1137  CB  GLU A 163     -18.230  26.044 -28.710  1.00 37.88           C  
ATOM   1138  CG  GLU A 163     -16.826  25.704 -29.168  1.00 46.82           C  
ATOM   1139  CD  GLU A 163     -16.760  25.149 -30.588  1.00 59.26           C  
ATOM   1140  OE1 GLU A 163     -16.172  25.822 -31.455  1.00 58.31           O  
ATOM   1141  OE2 GLU A 163     -17.287  24.033 -30.828  1.00 60.38           O1-
ATOM   1142  N   SER A 164     -16.428  27.261 -26.187  1.00 35.44           N  
ATOM   1143  CA  SER A 164     -15.672  28.385 -25.659  1.00 35.24           C  
ATOM   1144  C   SER A 164     -14.222  27.983 -25.570  1.00 38.05           C  
ATOM   1145  O   SER A 164     -13.905  26.820 -25.289  1.00 41.74           O  
ATOM   1146  CB  SER A 164     -16.128  28.815 -24.274  1.00 35.07           C  
ATOM   1147  OG  SER A 164     -15.501  30.054 -23.899  1.00 37.73           O  
ATOM   1148  N   SER A 165     -13.368  28.983 -25.776  1.00 41.53           N  
ATOM   1149  CA  SER A 165     -11.958  28.875 -25.456  1.00 42.06           C  
ATOM   1150  C   SER A 165     -11.640  29.597 -24.142  1.00 40.81           C  
ATOM   1151  O   SER A 165     -10.476  29.795 -23.806  1.00 45.61           O  
ATOM   1152  CB  SER A 165     -11.137  29.379 -26.597  1.00 43.25           C  
ATOM   1153  OG  SER A 165     -11.301  28.504 -27.696  1.00 47.59           O  
ATOM   1154  N   ALA A 166     -12.685  29.954 -23.395  1.00 40.03           N  
ATOM   1155  CA  ALA A 166     -12.593  30.606 -22.098  1.00 49.80           C  
ATOM   1156  C   ALA A 166     -11.905  31.965 -22.232  1.00 56.04           C  
ATOM   1157  O   ALA A 166     -11.243  32.407 -21.297  1.00 54.47           O  
ATOM   1158  CB  ALA A 166     -11.894  29.735 -21.067  1.00 44.82           C  
ATOM   1159  N   GLY A 167     -12.054  32.607 -23.397  1.00 56.05           N  
ATOM   1160  CA  GLY A 167     -11.672  34.002 -23.539  1.00 57.11           C  
ATOM   1161  C   GLY A 167     -12.772  34.903 -22.986  1.00 56.46           C  
ATOM   1162  O   GLY A 167     -13.164  34.788 -21.822  1.00 64.28           O  
ATOM   1163  N   GLY A 168     -13.302  35.773 -23.848  1.00 51.49           N  
ATOM   1164  CA  GLY A 168     -14.310  36.731 -23.424  1.00 48.33           C  
ATOM   1165  C   GLY A 168     -15.735  36.257 -23.688  1.00 48.04           C  
ATOM   1166  O   GLY A 168     -16.679  36.907 -23.235  1.00 43.64           O  
ATOM   1167  N   SER A 169     -15.881  35.119 -24.400  1.00 42.01           N  
ATOM   1168  CA  SER A 169     -17.196  34.727 -24.891  1.00 37.48           C  
ATOM   1169  C   SER A 169     -17.313  33.216 -25.121  1.00 35.44           C  
ATOM   1170  O   SER A 169     -16.336  32.461 -25.118  1.00 38.34           O  
ATOM   1171  CB  SER A 169     -17.529  35.474 -26.170  1.00 38.06           C  
ATOM   1172  OG  SER A 169     -16.618  35.101 -27.187  1.00 38.03           O  
ATOM   1173  N   PHE A 170     -18.550  32.802 -25.374  1.00 37.25           N  
ATOM   1174  CA  PHE A 170     -18.863  31.420 -25.695  1.00 36.20           C  
ATOM   1175  C   PHE A 170     -20.020  31.480 -26.678  1.00 36.73           C  
ATOM   1176  O   PHE A 170     -20.742  32.482 -26.732  1.00 36.75           O  
ATOM   1177  CB  PHE A 170     -19.215  30.653 -24.411  1.00 31.90           C  
ATOM   1178  CG  PHE A 170     -20.460  31.108 -23.689  1.00 34.82           C  
ATOM   1179  CD1 PHE A 170     -21.713  30.674 -24.083  1.00 32.31           C  
ATOM   1180  CD2 PHE A 170     -20.377  31.935 -22.580  1.00 42.11           C  
ATOM   1181  CE1 PHE A 170     -22.851  31.070 -23.398  1.00 34.91           C  
ATOM   1182  CE2 PHE A 170     -21.510  32.340 -21.895  1.00 45.23           C  
ATOM   1183  CZ  PHE A 170     -22.749  31.892 -22.300  1.00 43.75           C  
ATOM   1184  N   THR A 171     -20.177  30.418 -27.456  1.00 32.09           N  
ATOM   1185  CA  THR A 171     -21.308  30.359 -28.363  1.00 31.23           C  
ATOM   1186  C   THR A 171     -22.312  29.300 -27.904  1.00 34.16           C  
ATOM   1187  O   THR A 171     -21.952  28.253 -27.338  1.00 34.17           O  
ATOM   1188  CB  THR A 171     -20.830  30.101 -29.795  1.00 34.68           C  
ATOM   1189  CG2 THR A 171     -19.926  31.196 -30.341  1.00 35.67           C  
ATOM   1190  OG1 THR A 171     -20.085  28.886 -29.790  1.00 33.59           O  
ATOM   1191  N   VAL A 172     -23.586  29.552 -28.217  1.00 33.22           N  
ATOM   1192  CA  VAL A 172     -24.580  28.489 -28.203  1.00 31.90           C  
ATOM   1193  C   VAL A 172     -25.241  28.395 -29.584  1.00 36.40           C  
ATOM   1194  O   VAL A 172     -25.631  29.428 -30.131  1.00 35.10           O  
ATOM   1195  CB  VAL A 172     -25.620  28.795 -27.117  1.00 27.96           C  
ATOM   1196  CG1 VAL A 172     -26.777  27.805 -27.135  1.00 32.44           C  
ATOM   1197  CG2 VAL A 172     -25.008  28.917 -25.731  1.00 31.47           C  
ATOM   1198  N   ARG A 173     -25.437  27.160 -30.092  1.00 36.46           N  
ATOM   1199  CA  ARG A 173     -26.163  26.887 -31.332  1.00 36.01           C  
ATOM   1200  C   ARG A 173     -27.048  25.641 -31.190  1.00 42.59           C  
ATOM   1201  O   ARG A 173     -26.673  24.670 -30.521  1.00 34.28           O  
ATOM   1202  CB  ARG A 173     -25.208  26.654 -32.504  1.00 38.88           C  
ATOM   1203  CG  ARG A 173     -24.428  25.349 -32.433  1.00 46.78           C  
ATOM   1204  CD  ARG A 173     -23.397  25.174 -33.520  1.00 55.71           C  
ATOM   1205  NE  ARG A 173     -22.527  26.345 -33.593  1.00 73.22           N  
ATOM   1206  CZ  ARG A 173     -21.253  26.415 -33.188  1.00 78.41           C  
ATOM   1207  NH1 ARG A 173     -20.652  25.357 -32.657  1.00 77.96           N1+
ATOM   1208  NH2 ARG A 173     -20.587  27.555 -33.311  1.00 73.07           N  
ATOM   1209  N   THR A 174     -28.220  25.668 -31.851  1.00 38.90           N  
ATOM   1210  CA  THR A 174     -28.946  24.445 -32.151  1.00 46.03           C  
ATOM   1211  C   THR A 174     -28.028  23.484 -32.895  1.00 45.46           C  
ATOM   1212  O   THR A 174     -27.326  23.865 -33.829  1.00 54.69           O  
ATOM   1213  CB  THR A 174     -30.262  24.707 -32.883  1.00 54.49           C  
ATOM   1214  CG2 THR A 174     -31.159  23.487 -32.862  1.00 57.11           C  
ATOM   1215  OG1 THR A 174     -30.886  25.766 -32.158  1.00 55.78           O  
ATOM   1216  N   ASP A 175     -27.983  22.242 -32.417  1.00 43.98           N  
ATOM   1217  CA  ASP A 175     -27.006  21.292 -32.904  1.00 46.33           C  
ATOM   1218  C   ASP A 175     -27.714  20.332 -33.856  1.00 56.26           C  
ATOM   1219  O   ASP A 175     -28.871  19.988 -33.639  1.00 55.09           O  
ATOM   1220  CB  ASP A 175     -26.351  20.525 -31.762  1.00 43.84           C  
ATOM   1221  CG  ASP A 175     -25.380  19.485 -32.282  1.00 42.89           C  
ATOM   1222  OD1 ASP A 175     -24.803  19.711 -33.351  1.00 53.72           O  
ATOM   1223  OD2 ASP A 175     -25.204  18.466 -31.618  1.00 42.95           O1-
ATOM   1224  N   THR A 176     -26.988  19.902 -34.892  1.00 56.77           N  
ATOM   1225  CA  THR A 176     -27.545  19.128 -35.993  1.00 66.20           C  
ATOM   1226  C   THR A 176     -26.580  17.992 -36.333  1.00 62.93           C  
ATOM   1227  O   THR A 176     -26.583  17.486 -37.449  1.00 74.09           O  
ATOM   1228  CB  THR A 176     -27.892  20.024 -37.203  1.00 67.47           C  
ATOM   1229  CG2 THR A 176     -29.320  20.536 -37.215  1.00 62.57           C  
ATOM   1230  OG1 THR A 176     -26.998  21.141 -37.252  1.00 70.89           O  
ATOM   1231  N   GLY A 177     -25.735  17.617 -35.365  1.00 69.33           N  
ATOM   1232  CA  GLY A 177     -24.936  16.400 -35.437  1.00 67.00           C  
ATOM   1233  C   GLY A 177     -25.783  15.192 -35.055  1.00 62.49           C  
ATOM   1234  O   GLY A 177     -27.009  15.288 -35.021  1.00 62.27           O  
ATOM   1235  N   GLU A 178     -25.129  14.060 -34.770  1.00 61.34           N  
ATOM   1236  CA  GLU A 178     -25.860  12.879 -34.342  1.00 61.38           C  
ATOM   1237  C   GLU A 178     -26.679  13.248 -33.106  1.00 62.85           C  
ATOM   1238  O   GLU A 178     -26.157  13.867 -32.180  1.00 63.94           O  
ATOM   1239  CB  GLU A 178     -24.911  11.702 -34.088  1.00 56.20           C  
ATOM   1240  N   PRO A 179     -27.995  12.936 -33.071  1.00 60.65           N  
ATOM   1241  CA  PRO A 179     -28.777  13.067 -31.846  1.00 59.16           C  
ATOM   1242  C   PRO A 179     -28.207  12.155 -30.759  1.00 56.74           C  
ATOM   1243  O   PRO A 179     -28.012  10.964 -30.976  1.00 56.85           O  
ATOM   1244  CB  PRO A 179     -30.170  12.544 -32.242  1.00 61.95           C  
ATOM   1245  CG  PRO A 179     -30.213  12.690 -33.748  1.00 64.72           C  
ATOM   1246  CD  PRO A 179     -28.792  12.423 -34.197  1.00 65.39           C  
ATOM   1247  N   MET A 180     -27.913  12.722 -29.586  1.00 57.24           N  
ATOM   1248  CA  MET A 180     -27.879  11.890 -28.397  1.00 51.75           C  
ATOM   1249  C   MET A 180     -29.321  11.785 -27.932  1.00 48.83           C  
ATOM   1250  O   MET A 180     -30.153  12.584 -28.353  1.00 56.54           O  
ATOM   1251  CB  MET A 180     -26.993  12.488 -27.306  1.00 54.45           C  
ATOM   1252  CG  MET A 180     -27.081  13.991 -27.142  1.00 61.57           C  
ATOM   1253  SD  MET A 180     -25.446  14.610 -26.592  1.00 63.62           S  
ATOM   1254  CE  MET A 180     -24.391  13.430 -27.437  1.00 47.66           C  
ATOM   1255  N   GLY A 181     -29.677  10.777 -27.145  1.00 45.25           N  
ATOM   1256  CA  GLY A 181     -31.115  10.720 -26.869  1.00 44.47           C  
ATOM   1257  C   GLY A 181     -31.496  11.695 -25.760  1.00 38.47           C  
ATOM   1258  O   GLY A 181     -32.536  12.370 -25.788  1.00 43.28           O  
ATOM   1259  N   ARG A 182     -30.591  11.746 -24.777  1.00 36.23           N  
ATOM   1260  CA  ARG A 182     -30.682  12.579 -23.598  1.00 36.66           C  
ATOM   1261  C   ARG A 182     -29.327  12.504 -22.910  1.00 34.62           C  
ATOM   1262  O   ARG A 182     -28.743  11.425 -22.854  1.00 37.11           O  
ATOM   1263  CB  ARG A 182     -31.762  12.068 -22.636  1.00 37.72           C  
ATOM   1264  CG  ARG A 182     -31.966  12.962 -21.417  1.00 34.23           C  
ATOM   1265  CD  ARG A 182     -32.662  12.199 -20.296  1.00 33.57           C  
ATOM   1266  NE  ARG A 182     -31.819  11.073 -19.923  1.00 36.08           N  
ATOM   1267  CZ  ARG A 182     -32.117   9.769 -20.057  1.00 40.15           C  
ATOM   1268  NH1 ARG A 182     -33.251   9.398 -20.641  1.00 36.95           N1+
ATOM   1269  NH2 ARG A 182     -31.247   8.852 -19.650  1.00 31.19           N  
ATOM   1270  N   GLY A 183     -28.829  13.655 -22.449  1.00 30.42           N  
ATOM   1271  CA  GLY A 183     -27.583  13.685 -21.695  1.00 36.00           C  
ATOM   1272  C   GLY A 183     -26.630  14.797 -22.148  1.00 31.65           C  
ATOM   1273  O   GLY A 183     -27.017  15.794 -22.763  1.00 32.69           O  
ATOM   1274  N   THR A 184     -25.363  14.626 -21.823  1.00 33.63           N  
ATOM   1275  CA  THR A 184     -24.401  15.687 -22.095  1.00 33.42           C  
ATOM   1276  C   THR A 184     -23.115  15.024 -22.523  1.00 32.36           C  
ATOM   1277  O   THR A 184     -22.733  13.985 -21.988  1.00 34.53           O  
ATOM   1278  CB  THR A 184     -24.118  16.531 -20.840  1.00 28.88           C  
ATOM   1279  CG2 THR A 184     -23.077  17.614 -21.053  1.00 28.05           C  
ATOM   1280  OG1 THR A 184     -25.377  17.117 -20.506  1.00 29.00           O  
ATOM   1281  N   LYS A 185     -22.480  15.652 -23.498  1.00 29.95           N  
ATOM   1282  CA  LYS A 185     -21.189  15.230 -23.978  1.00 30.94           C  
ATOM   1283  C   LYS A 185     -20.247  16.426 -23.906  1.00 30.23           C  
ATOM   1284  O   LYS A 185     -20.529  17.470 -24.500  1.00 30.68           O  
ATOM   1285  CB  LYS A 185     -21.382  14.871 -25.461  1.00 33.05           C  
ATOM   1286  CG  LYS A 185     -20.129  14.380 -26.165  1.00 43.07           C  
ATOM   1287  CD  LYS A 185     -20.205  14.290 -27.678  1.00 48.44           C  
ATOM   1288  CE  LYS A 185     -21.065  13.176 -28.219  1.00 52.59           C  
ATOM   1289  NZ  LYS A 185     -21.327  13.409 -29.660  1.00 65.57           N1+
ATOM   1290  N   VAL A 186     -19.077  16.212 -23.321  1.00 30.72           N  
ATOM   1291  CA  VAL A 186     -18.072  17.249 -23.212  1.00 30.87           C  
ATOM   1292  C   VAL A 186     -16.861  16.783 -23.995  1.00 34.04           C  
ATOM   1293  O   VAL A 186     -16.270  15.758 -23.645  1.00 35.06           O  
ATOM   1294  CB  VAL A 186     -17.668  17.445 -21.739  1.00 31.85           C  
ATOM   1295  CG1 VAL A 186     -16.473  18.383 -21.598  1.00 28.75           C  
ATOM   1296  CG2 VAL A 186     -18.827  17.907 -20.883  1.00 25.25           C  
ATOM   1297  N   ILE A 187     -16.472  17.576 -25.005  1.00 31.05           N  
ATOM   1298  CA  ILE A 187     -15.297  17.313 -25.816  1.00 32.36           C  
ATOM   1299  C   ILE A 187     -14.176  18.292 -25.453  1.00 36.59           C  
ATOM   1300  O   ILE A 187     -14.295  19.508 -25.645  1.00 32.16           O  
ATOM   1301  CB  ILE A 187     -15.683  17.434 -27.300  1.00 35.96           C  
ATOM   1302  CG1 ILE A 187     -16.928  16.590 -27.600  1.00 39.43           C  
ATOM   1303  CG2 ILE A 187     -14.494  17.062 -28.179  1.00 34.33           C  
ATOM   1304  CD1 ILE A 187     -17.697  17.001 -28.855  1.00 40.79           C  
ATOM   1305  N   LEU A 188     -13.079  17.750 -24.941  1.00 32.38           N  
ATOM   1306  CA  LEU A 188     -11.912  18.540 -24.612  1.00 37.99           C  
ATOM   1307  C   LEU A 188     -10.938  18.525 -25.783  1.00 37.70           C  
ATOM   1308  O   LEU A 188     -10.450  17.468 -26.145  1.00 40.23           O  
ATOM   1309  CB  LEU A 188     -11.266  17.959 -23.352  1.00 36.14           C  
ATOM   1310  CG  LEU A 188     -12.203  17.818 -22.156  1.00 37.98           C  
ATOM   1311  CD1 LEU A 188     -11.439  17.275 -20.952  1.00 40.91           C  
ATOM   1312  CD2 LEU A 188     -12.796  19.157 -21.800  1.00 37.71           C  
ATOM   1313  N   HIS A 189     -10.692  19.695 -26.388  1.00 36.73           N  
ATOM   1314  CA  HIS A 189      -9.646  19.812 -27.385  1.00 33.78           C  
ATOM   1315  C   HIS A 189      -8.374  20.108 -26.615  1.00 37.51           C  
ATOM   1316  O   HIS A 189      -8.161  21.236 -26.150  1.00 37.71           O  
ATOM   1317  CB  HIS A 189      -9.985  20.890 -28.426  1.00 32.89           C  
ATOM   1318  CG  HIS A 189     -11.324  20.680 -29.033  1.00 37.27           C  
ATOM   1319  CD2 HIS A 189     -12.563  20.951 -28.574  1.00 38.85           C  
ATOM   1320  ND1 HIS A 189     -11.494  20.027 -30.245  1.00 43.84           N  
ATOM   1321  CE1 HIS A 189     -12.783  19.946 -30.516  1.00 41.28           C  
ATOM   1322  NE2 HIS A 189     -13.459  20.508 -29.515  1.00 38.62           N  
ATOM   1323  N   LEU A 190      -7.532  19.093 -26.489  1.00 33.27           N  
ATOM   1324  CA  LEU A 190      -6.473  19.185 -25.494  1.00 38.66           C  
ATOM   1325  C   LEU A 190      -5.387  20.106 -26.017  1.00 40.40           C  
ATOM   1326  O   LEU A 190      -5.234  20.236 -27.224  1.00 39.11           O  
ATOM   1327  CB  LEU A 190      -5.885  17.798 -25.217  1.00 39.58           C  
ATOM   1328  CG  LEU A 190      -6.849  16.810 -24.573  1.00 40.46           C  
ATOM   1329  CD1 LEU A 190      -6.140  15.495 -24.324  1.00 41.81           C  
ATOM   1330  CD2 LEU A 190      -7.371  17.364 -23.264  1.00 41.07           C  
ATOM   1331  N   LYS A 191      -4.628  20.690 -25.083  1.00 41.66           N  
ATOM   1332  CA  LYS A 191      -3.416  21.424 -25.398  1.00 43.66           C  
ATOM   1333  C   LYS A 191      -2.352  20.451 -25.889  1.00 47.41           C  
ATOM   1334  O   LYS A 191      -2.363  19.282 -25.509  1.00 48.62           O  
ATOM   1335  CB  LYS A 191      -2.941  22.125 -24.124  1.00 44.88           C  
ATOM   1336  CG  LYS A 191      -3.827  23.288 -23.714  1.00 50.27           C  
ATOM   1337  CD  LYS A 191      -3.408  23.967 -22.433  1.00 50.92           C  
ATOM   1338  CE  LYS A 191      -4.155  25.268 -22.264  1.00 54.73           C  
ATOM   1339  NZ  LYS A 191      -4.055  25.757 -20.872  1.00 55.76           N1+
ATOM   1340  N   GLU A 192      -1.415  20.955 -26.704  1.00 49.97           N  
ATOM   1341  CA  GLU A 192      -0.362  20.140 -27.299  1.00 50.84           C  
ATOM   1342  C   GLU A 192       0.447  19.403 -26.230  1.00 49.61           C  
ATOM   1343  O   GLU A 192       0.900  18.278 -26.451  1.00 55.71           O  
ATOM   1344  CB  GLU A 192       0.507  20.985 -28.244  1.00 51.68           C  
ATOM   1345  CG  GLU A 192       1.850  20.357 -28.602  1.00 54.21           C  
ATOM   1346  N   ASP A 193       0.638  20.033 -25.066  1.00 49.64           N  
ATOM   1347  CA  ASP A 193       1.538  19.501 -24.047  1.00 48.69           C  
ATOM   1348  C   ASP A 193       0.795  18.626 -23.034  1.00 49.89           C  
ATOM   1349  O   ASP A 193       1.382  18.224 -22.023  1.00 47.81           O  
ATOM   1350  CB  ASP A 193       2.345  20.631 -23.376  1.00 49.69           C  
ATOM   1351  CG  ASP A 193       1.507  21.745 -22.745  1.00 55.42           C  
ATOM   1352  OD1 ASP A 193       0.465  22.108 -23.317  1.00 59.08           O  
ATOM   1353  OD2 ASP A 193       1.907  22.260 -21.683  1.00 67.24           O1-
ATOM   1354  N   GLN A 194      -0.504  18.364 -23.262  1.00 41.92           N  
ATOM   1355  CA  GLN A 194      -1.280  17.644 -22.265  1.00 45.61           C  
ATOM   1356  C   GLN A 194      -1.886  16.369 -22.859  1.00 48.06           C  
ATOM   1357  O   GLN A 194      -2.931  15.919 -22.380  1.00 46.48           O  
ATOM   1358  CB  GLN A 194      -2.439  18.510 -21.752  1.00 51.66           C  
ATOM   1359  CG  GLN A 194      -2.033  19.829 -21.128  1.00 43.16           C  
ATOM   1360  CD  GLN A 194      -1.335  19.563 -19.826  1.00 49.90           C  
ATOM   1361  NE2 GLN A 194      -0.327  20.375 -19.525  1.00 50.77           N  
ATOM   1362  OE1 GLN A 194      -1.689  18.631 -19.111  1.00 44.32           O  
ATOM   1363  N   THR A 195      -1.226  15.784 -23.872  1.00 46.30           N  
ATOM   1364  CA  THR A 195      -1.751  14.616 -24.570  1.00 53.91           C  
ATOM   1365  C   THR A 195      -1.783  13.388 -23.663  1.00 49.32           C  
ATOM   1366  O   THR A 195      -2.382  12.382 -24.019  1.00 52.30           O  
ATOM   1367  CB  THR A 195      -0.946  14.243 -25.821  1.00 51.43           C  
ATOM   1368  CG2 THR A 195      -1.036  15.267 -26.927  1.00 48.70           C  
ATOM   1369  OG1 THR A 195       0.405  14.085 -25.409  1.00 53.83           O  
ATOM   1370  N   GLU A 196      -1.169  13.487 -22.483  1.00 46.55           N  
ATOM   1371  CA  GLU A 196      -1.077  12.345 -21.593  1.00 49.00           C  
ATOM   1372  C   GLU A 196      -2.468  11.876 -21.174  1.00 48.28           C  
ATOM   1373  O   GLU A 196      -2.602  10.746 -20.703  1.00 54.01           O  
ATOM   1374  CB  GLU A 196      -0.220  12.673 -20.371  1.00 52.89           C  
ATOM   1375  CG  GLU A 196      -0.952  13.500 -19.322  1.00 52.97           C  
ATOM   1376  CD  GLU A 196      -0.106  13.771 -18.093  1.00 49.22           C  
ATOM   1377  OE1 GLU A 196       0.856  14.534 -18.198  1.00 52.21           O  
ATOM   1378  OE2 GLU A 196      -0.413  13.205 -17.046  1.00 54.71           O1-
ATOM   1379  N   TYR A 197      -3.489  12.735 -21.346  1.00 44.01           N  
ATOM   1380  CA  TYR A 197      -4.840  12.435 -20.887  1.00 42.00           C  
ATOM   1381  C   TYR A 197      -5.573  11.643 -21.965  1.00 44.79           C  
ATOM   1382  O   TYR A 197      -6.770  11.381 -21.854  1.00 44.41           O  
ATOM   1383  CB  TYR A 197      -5.561  13.705 -20.417  1.00 39.50           C  
ATOM   1384  CG  TYR A 197      -4.875  14.314 -19.217  1.00 47.11           C  
ATOM   1385  CD1 TYR A 197      -4.913  13.665 -17.994  1.00 40.39           C  
ATOM   1386  CD2 TYR A 197      -4.136  15.488 -19.308  1.00 44.64           C  
ATOM   1387  CE1 TYR A 197      -4.268  14.176 -16.888  1.00 44.30           C  
ATOM   1388  CE2 TYR A 197      -3.466  16.012 -18.211  1.00 46.83           C  
ATOM   1389  CZ  TYR A 197      -3.540  15.348 -16.998  1.00 50.08           C  
ATOM   1390  OH  TYR A 197      -2.911  15.819 -15.889  1.00 50.82           O  
ATOM   1391  N   LEU A 198      -4.818  11.273 -23.003  1.00 45.70           N  
ATOM   1392  CA  LEU A 198      -5.307  10.470 -24.106  1.00 49.77           C  
ATOM   1393  C   LEU A 198      -4.857   9.017 -23.962  1.00 52.63           C  
ATOM   1394  O   LEU A 198      -5.322   8.188 -24.740  1.00 57.09           O  
ATOM   1395  CB  LEU A 198      -4.804  11.081 -25.414  1.00 43.97           C  
ATOM   1396  CG  LEU A 198      -5.522  12.365 -25.819  1.00 43.88           C  
ATOM   1397  CD1 LEU A 198      -5.026  12.875 -27.161  1.00 41.63           C  
ATOM   1398  CD2 LEU A 198      -7.033  12.166 -25.845  1.00 45.48           C  
ATOM   1399  N   GLU A 199      -3.984   8.745 -22.972  1.00 50.84           N  
ATOM   1400  CA  GLU A 199      -3.393   7.440 -22.681  1.00 54.26           C  
ATOM   1401  C   GLU A 199      -4.304   6.642 -21.760  1.00 56.10           C  
ATOM   1402  O   GLU A 199      -4.774   7.175 -20.751  1.00 46.81           O  
ATOM   1403  CB  GLU A 199      -2.091   7.558 -21.882  1.00 55.26           C  
ATOM   1404  CG  GLU A 199      -0.893   8.045 -22.677  1.00 62.65           C  
ATOM   1405  CD  GLU A 199      -0.709   7.422 -24.056  1.00 76.01           C  
ATOM   1406  OE1 GLU A 199      -1.179   6.279 -24.279  1.00 86.54           O  
ATOM   1407  OE2 GLU A 199      -0.105   8.089 -24.919  1.00 81.99           O1-
ATOM   1408  N   GLU A 200      -4.497   5.351 -22.087  1.00 52.07           N  
ATOM   1409  CA  GLU A 200      -5.435   4.511 -21.358  1.00 52.63           C  
ATOM   1410  C   GLU A 200      -5.029   4.381 -19.889  1.00 52.85           C  
ATOM   1411  O   GLU A 200      -5.866   4.537 -18.996  1.00 52.90           O  
ATOM   1412  CB  GLU A 200      -5.618   3.160 -22.059  1.00 58.52           C  
ATOM   1413  CG  GLU A 200      -6.608   3.216 -23.220  0.70 66.57           C  
ATOM   1414  CD  GLU A 200      -6.160   3.873 -24.523  0.70 69.27           C  
ATOM   1415  OE1 GLU A 200      -4.958   4.221 -24.627  0.70 73.50           O  
ATOM   1416  OE2 GLU A 200      -7.017   4.042 -25.437  0.70 59.01           O1-
ATOM   1417  N   ARG A 201      -3.748   4.068 -19.658  1.00 53.48           N  
ATOM   1418  CA  ARG A 201      -3.177   3.848 -18.339  1.00 58.17           C  
ATOM   1419  C   ARG A 201      -3.456   5.062 -17.453  1.00 57.80           C  
ATOM   1420  O   ARG A 201      -3.909   4.935 -16.311  1.00 54.88           O  
ATOM   1421  CB  ARG A 201      -1.665   3.613 -18.483  1.00 58.70           C  
ATOM   1422  CG  ARG A 201      -0.977   3.123 -17.217  1.00 55.97           C  
ATOM   1423  N   ARG A 202      -3.212   6.247 -18.018  1.00 55.42           N  
ATOM   1424  CA  ARG A 202      -3.352   7.501 -17.302  1.00 51.61           C  
ATOM   1425  C   ARG A 202      -4.810   7.746 -16.889  1.00 48.08           C  
ATOM   1426  O   ARG A 202      -5.093   8.032 -15.722  1.00 39.70           O  
ATOM   1427  CB  ARG A 202      -2.772   8.609 -18.180  1.00 56.45           C  
ATOM   1428  CG  ARG A 202      -2.613   9.926 -17.436  1.00 59.44           C  
ATOM   1429  CD  ARG A 202      -1.570   9.864 -16.340  1.00 53.10           C  
ATOM   1430  NE  ARG A 202      -1.553  11.212 -15.807  1.00 59.34           N  
ATOM   1431  CZ  ARG A 202      -1.930  11.552 -14.584  1.00 54.75           C  
ATOM   1432  NH1 ARG A 202      -2.329  10.632 -13.715  1.00 51.19           N1+
ATOM   1433  NH2 ARG A 202      -1.898  12.822 -14.251  1.00 43.57           N  
ATOM   1434  N   ILE A 203      -5.736   7.629 -17.852  1.00 44.87           N  
ATOM   1435  CA  ILE A 203      -7.157   7.793 -17.571  1.00 42.58           C  
ATOM   1436  C   ILE A 203      -7.568   6.835 -16.447  1.00 45.79           C  
ATOM   1437  O   ILE A 203      -8.193   7.240 -15.465  1.00 47.67           O  
ATOM   1438  CB  ILE A 203      -7.979   7.656 -18.874  1.00 37.46           C  
ATOM   1439  CG1 ILE A 203      -7.742   8.856 -19.797  1.00 38.52           C  
ATOM   1440  CG2 ILE A 203      -9.467   7.483 -18.595  1.00 37.27           C  
ATOM   1441  CD1 ILE A 203      -7.984   8.563 -21.258  1.00 35.10           C  
ATOM   1442  N   LYS A 204      -7.148   5.567 -16.568  1.00 54.62           N  
ATOM   1443  CA  LYS A 204      -7.498   4.520 -15.624  1.00 49.74           C  
ATOM   1444  C   LYS A 204      -7.066   4.936 -14.225  1.00 48.55           C  
ATOM   1445  O   LYS A 204      -7.849   4.827 -13.286  1.00 43.55           O  
ATOM   1446  CB  LYS A 204      -6.779   3.206 -15.952  1.00 56.28           C  
ATOM   1447  CG  LYS A 204      -7.492   2.267 -16.913  1.00 69.82           C  
ATOM   1448  CD  LYS A 204      -6.918   0.843 -16.905  1.00 74.34           C  
ATOM   1449  CE  LYS A 204      -6.063   0.530 -18.117  1.00 80.30           C  
ATOM   1450  NZ  LYS A 204      -5.002  -0.465 -17.814  1.00 78.52           N1+
ATOM   1451  N   GLU A 205      -5.816   5.397 -14.091  1.00 50.80           N  
ATOM   1452  CA  GLU A 205      -5.290   5.751 -12.780  1.00 48.39           C  
ATOM   1453  C   GLU A 205      -6.115   6.885 -12.181  1.00 48.96           C  
ATOM   1454  O   GLU A 205      -6.337   6.912 -10.978  1.00 42.86           O  
ATOM   1455  CB  GLU A 205      -3.911   6.385 -12.888  1.00 53.71           C  
ATOM   1456  CG  GLU A 205      -2.827   5.485 -13.443  1.00 70.58           C  
ATOM   1457  CD  GLU A 205      -1.624   6.298 -13.908  1.00 81.33           C  
ATOM   1458  OE1 GLU A 205      -1.491   7.461 -13.459  1.00 73.14           O  
ATOM   1459  OE2 GLU A 205      -0.835   5.783 -14.739  1.00 90.74           O1-
ATOM   1460  N   ILE A 206      -6.531   7.854 -13.015  1.00 44.61           N  
ATOM   1461  CA  ILE A 206      -7.195   9.022 -12.454  1.00 41.76           C  
ATOM   1462  C   ILE A 206      -8.573   8.590 -11.989  1.00 38.87           C  
ATOM   1463  O   ILE A 206      -9.046   9.030 -10.946  1.00 40.54           O  
ATOM   1464  CB  ILE A 206      -7.236  10.187 -13.466  1.00 42.47           C  
ATOM   1465  CG1 ILE A 206      -5.811  10.627 -13.782  1.00 40.03           C  
ATOM   1466  CG2 ILE A 206      -8.095  11.335 -12.959  1.00 39.95           C  
ATOM   1467  CD1 ILE A 206      -5.671  11.361 -15.096  1.00 47.00           C  
ATOM   1468  N   VAL A 207      -9.209   7.709 -12.771  1.00 41.93           N  
ATOM   1469  CA  VAL A 207     -10.552   7.279 -12.419  1.00 42.33           C  
ATOM   1470  C   VAL A 207     -10.473   6.499 -11.104  1.00 45.10           C  
ATOM   1471  O   VAL A 207     -11.287   6.714 -10.200  1.00 41.89           O  
ATOM   1472  CB  VAL A 207     -11.220   6.486 -13.563  1.00 44.52           C  
ATOM   1473  CG1 VAL A 207     -12.387   5.639 -13.063  1.00 45.79           C  
ATOM   1474  CG2 VAL A 207     -11.695   7.425 -14.660  1.00 43.24           C  
ATOM   1475  N   LYS A 208      -9.439   5.652 -10.985  1.00 47.51           N  
ATOM   1476  CA  LYS A 208      -9.240   4.829  -9.794  1.00 52.58           C  
ATOM   1477  C   LYS A 208      -9.044   5.757  -8.598  1.00 49.35           C  
ATOM   1478  O   LYS A 208      -9.702   5.620  -7.569  1.00 49.76           O  
ATOM   1479  CB  LYS A 208      -8.054   3.868  -9.975  1.00 57.15           C  
ATOM   1480  CG  LYS A 208      -7.922   2.748  -8.938  1.00 60.81           C  
ATOM   1481  CD  LYS A 208      -6.805   1.754  -9.239  1.00 56.95           C  
ATOM   1482  N   LYS A 209      -8.179   6.753  -8.782  1.00 46.26           N  
ATOM   1483  CA  LYS A 209      -7.768   7.626  -7.699  1.00 48.88           C  
ATOM   1484  C   LYS A 209      -8.917   8.512  -7.201  1.00 50.69           C  
ATOM   1485  O   LYS A 209      -9.012   8.753  -5.998  1.00 41.19           O  
ATOM   1486  CB  LYS A 209      -6.541   8.433  -8.134  1.00 53.54           C  
ATOM   1487  CG  LYS A 209      -6.239   9.626  -7.240  1.00 53.34           C  
ATOM   1488  CD  LYS A 209      -4.780   9.906  -7.053  1.00 50.16           C  
ATOM   1489  CE  LYS A 209      -4.555  10.609  -5.732  1.00 54.30           C  
ATOM   1490  NZ  LYS A 209      -3.777  11.857  -5.909  1.00 60.27           N1+
ATOM   1491  N   HIS A 210      -9.775   9.013  -8.115  1.00 48.98           N  
ATOM   1492  CA  HIS A 210     -10.651  10.134  -7.797  1.00 46.26           C  
ATOM   1493  C   HIS A 210     -12.126   9.761  -7.829  1.00 44.61           C  
ATOM   1494  O   HIS A 210     -12.950  10.449  -7.233  1.00 47.90           O  
ATOM   1495  CB  HIS A 210     -10.385  11.343  -8.725  1.00 43.13           C  
ATOM   1496  CG  HIS A 210      -9.112  12.031  -8.399  1.00 40.81           C  
ATOM   1497  CD2 HIS A 210      -7.940  12.110  -9.069  1.00 41.84           C  
ATOM   1498  ND1 HIS A 210      -8.954  12.741  -7.225  1.00 43.02           N  
ATOM   1499  CE1 HIS A 210      -7.722  13.224  -7.183  1.00 46.00           C  
ATOM   1500  NE2 HIS A 210      -7.073  12.830  -8.298  1.00 44.34           N  
ATOM   1501  N   SER A 211     -12.483   8.728  -8.583  1.00 49.61           N  
ATOM   1502  CA  SER A 211     -13.885   8.622  -8.957  1.00 48.15           C  
ATOM   1503  C   SER A 211     -14.402   7.220  -8.655  1.00 54.06           C  
ATOM   1504  O   SER A 211     -15.412   6.791  -9.217  1.00 54.96           O  
ATOM   1505  CB  SER A 211     -14.055   9.016 -10.410  1.00 44.16           C  
ATOM   1506  OG  SER A 211     -13.595  10.359 -10.620  1.00 47.28           O  
ATOM   1507  N   GLN A 212     -13.713   6.522  -7.753  1.00 53.12           N  
ATOM   1508  CA  GLN A 212     -14.034   5.110  -7.421  1.00 58.49           C  
ATOM   1509  C   GLN A 212     -15.390   4.959  -6.745  1.00 54.36           C  
ATOM   1510  O   GLN A 212     -15.955   3.863  -6.825  1.00 58.94           O  
ATOM   1511  CB  GLN A 212     -12.978   4.592  -6.448  1.00 60.13           C  
ATOM   1512  CG  GLN A 212     -12.058   3.533  -7.028  1.00 71.41           C  
ATOM   1513  CD  GLN A 212     -11.195   2.934  -5.945  1.00 84.18           C  
ATOM   1514  NE2 GLN A 212      -9.891   2.933  -6.168  1.00 83.34           N  
ATOM   1515  OE1 GLN A 212     -11.688   2.485  -4.914  1.00 87.85           O  
ATOM   1516  N   PHE A 213     -15.895   6.011  -6.115  1.00 52.94           N  
ATOM   1517  CA  PHE A 213     -17.125   5.871  -5.357  1.00 56.33           C  
ATOM   1518  C   PHE A 213     -18.347   6.328  -6.166  1.00 58.41           C  
ATOM   1519  O   PHE A 213     -19.464   6.241  -5.664  1.00 61.21           O  
ATOM   1520  CB  PHE A 213     -16.979   6.574  -4.003  1.00 61.28           C  
ATOM   1521  N   ILE A 214     -18.146   6.783  -7.416  1.00 56.14           N  
ATOM   1522  CA  ILE A 214     -19.225   7.186  -8.315  1.00 47.33           C  
ATOM   1523  C   ILE A 214     -20.165   6.000  -8.515  1.00 48.81           C  
ATOM   1524  O   ILE A 214     -19.698   4.902  -8.816  1.00 48.90           O  
ATOM   1525  CB  ILE A 214     -18.662   7.698  -9.664  1.00 47.42           C  
ATOM   1526  CG1 ILE A 214     -17.826   8.970  -9.494  1.00 46.20           C  
ATOM   1527  CG2 ILE A 214     -19.775   7.874 -10.699  1.00 44.01           C  
ATOM   1528  CD1 ILE A 214     -18.621  10.183  -9.047  1.00 44.42           C  
ATOM   1529  N   GLY A 215     -21.478   6.233  -8.362  1.00 44.50           N  
ATOM   1530  CA  GLY A 215     -22.451   5.148  -8.308  1.00 50.49           C  
ATOM   1531  C   GLY A 215     -23.123   4.844  -9.651  1.00 51.99           C  
ATOM   1532  O   GLY A 215     -24.284   4.444  -9.681  1.00 48.21           O  
ATOM   1533  N   TYR A 216     -22.405   5.087 -10.754  1.00 46.54           N  
ATOM   1534  CA  TYR A 216     -22.861   4.757 -12.103  1.00 42.96           C  
ATOM   1535  C   TYR A 216     -21.662   4.168 -12.816  1.00 37.77           C  
ATOM   1536  O   TYR A 216     -20.530   4.454 -12.442  1.00 39.81           O  
ATOM   1537  CB  TYR A 216     -23.365   5.993 -12.854  1.00 37.50           C  
ATOM   1538  CG  TYR A 216     -24.539   6.650 -12.180  1.00 38.84           C  
ATOM   1539  CD1 TYR A 216     -25.820   6.185 -12.390  1.00 37.60           C  
ATOM   1540  CD2 TYR A 216     -24.362   7.683 -11.266  1.00 37.58           C  
ATOM   1541  CE1 TYR A 216     -26.902   6.769 -11.758  1.00 37.57           C  
ATOM   1542  CE2 TYR A 216     -25.436   8.252 -10.600  1.00 32.93           C  
ATOM   1543  CZ  TYR A 216     -26.712   7.786 -10.842  1.00 39.22           C  
ATOM   1544  OH  TYR A 216     -27.800   8.363 -10.238  1.00 37.79           O  
ATOM   1545  N   PRO A 217     -21.836   3.296 -13.828  1.00 41.53           N  
ATOM   1546  CA  PRO A 217     -20.670   2.694 -14.478  1.00 37.05           C  
ATOM   1547  C   PRO A 217     -19.944   3.749 -15.312  1.00 37.75           C  
ATOM   1548  O   PRO A 217     -20.563   4.617 -15.938  1.00 38.19           O  
ATOM   1549  CB  PRO A 217     -21.256   1.590 -15.377  1.00 41.35           C  
ATOM   1550  CG  PRO A 217     -22.723   1.923 -15.527  1.00 39.17           C  
ATOM   1551  CD  PRO A 217     -23.120   2.902 -14.434  1.00 39.73           C  
ATOM   1552  N   ILE A 218     -18.622   3.680 -15.255  1.00 35.26           N  
ATOM   1553  CA  ILE A 218     -17.745   4.569 -15.979  1.00 37.33           C  
ATOM   1554  C   ILE A 218     -16.921   3.632 -16.834  1.00 37.38           C  
ATOM   1555  O   ILE A 218     -16.137   2.875 -16.284  1.00 42.54           O  
ATOM   1556  CB  ILE A 218     -16.847   5.345 -14.985  1.00 37.83           C  
ATOM   1557  CG1 ILE A 218     -17.642   6.270 -14.053  1.00 37.33           C  
ATOM   1558  CG2 ILE A 218     -15.713   6.039 -15.708  1.00 32.61           C  
ATOM   1559  CD1 ILE A 218     -16.820   6.901 -12.952  1.00 44.06           C  
ATOM   1560  N   THR A 219     -17.103   3.703 -18.157  1.00 39.93           N  
ATOM   1561  CA  THR A 219     -16.412   2.827 -19.087  1.00 37.21           C  
ATOM   1562  C   THR A 219     -15.470   3.662 -19.932  1.00 38.27           C  
ATOM   1563  O   THR A 219     -15.930   4.581 -20.595  1.00 40.71           O  
ATOM   1564  CB  THR A 219     -17.406   2.186 -20.067  1.00 39.48           C  
ATOM   1565  CG2 THR A 219     -16.803   1.111 -20.941  1.00 41.59           C  
ATOM   1566  OG1 THR A 219     -18.480   1.639 -19.307  1.00 38.24           O  
ATOM   1567  N   LEU A 220     -14.181   3.278 -19.945  1.00 38.57           N  
ATOM   1568  CA  LEU A 220     -13.167   3.812 -20.834  1.00 38.95           C  
ATOM   1569  C   LEU A 220     -13.198   3.073 -22.168  1.00 44.12           C  
ATOM   1570  O   LEU A 220     -13.007   1.855 -22.214  1.00 44.86           O  
ATOM   1571  CB  LEU A 220     -11.802   3.591 -20.185  1.00 42.65           C  
ATOM   1572  CG  LEU A 220     -10.590   3.946 -21.052  1.00 43.77           C  
ATOM   1573  CD1 LEU A 220     -10.650   5.417 -21.474  1.00 47.30           C  
ATOM   1574  CD2 LEU A 220      -9.297   3.697 -20.298  1.00 44.48           C  
ATOM   1575  N   PHE A 221     -13.398   3.817 -23.256  1.00 41.51           N  
ATOM   1576  CA  PHE A 221     -13.313   3.211 -24.579  1.00 45.32           C  
ATOM   1577  C   PHE A 221     -11.867   3.302 -25.049  1.00 44.83           C  
ATOM   1578  O   PHE A 221     -11.389   4.365 -25.392  1.00 51.41           O  
ATOM   1579  CB  PHE A 221     -14.263   3.860 -25.589  1.00 43.71           C  
ATOM   1580  CG  PHE A 221     -15.736   3.613 -25.376  1.00 48.38           C  
ATOM   1581  CD1 PHE A 221     -16.199   2.425 -24.840  1.00 53.54           C  
ATOM   1582  CD2 PHE A 221     -16.683   4.538 -25.796  1.00 61.72           C  
ATOM   1583  CE1 PHE A 221     -17.557   2.193 -24.668  1.00 53.18           C  
ATOM   1584  CE2 PHE A 221     -18.044   4.307 -25.629  1.00 59.31           C  
ATOM   1585  CZ  PHE A 221     -18.479   3.132 -25.051  1.00 53.23           C  
ATOM   1586  N   VAL A 222     -11.155   2.181 -25.025  1.00 55.34           N  
ATOM   1587  CA  VAL A 222      -9.776   2.161 -25.480  1.00 52.32           C  
ATOM   1588  C   VAL A 222      -9.772   2.148 -27.010  1.00 50.74           C  
ATOM   1589  O   VAL A 222     -10.721   1.685 -27.634  1.00 55.60           O  
ATOM   1590  CB  VAL A 222      -9.001   0.983 -24.849  1.00 59.99           C  
ATOM   1591  CG1 VAL A 222      -9.279   0.842 -23.357  1.00 54.25           C  
ATOM   1592  CG2 VAL A 222      -9.239  -0.330 -25.568  1.00 53.15           C  
ATOM   1593  N   GLU A 223      -8.741   2.719 -27.631  1.00 48.42           N  
ATOM   1594  CA  GLU A 223      -8.701   2.709 -29.085  1.00 59.44           C  
ATOM   1595  C   GLU A 223      -7.901   1.490 -29.552  1.00 59.73           C  
ATOM   1596  O   GLU A 223      -7.233   0.856 -28.739  1.00 68.55           O  
ATOM   1597  CB  GLU A 223      -8.084   4.006 -29.611  1.00 54.41           C  
ATOM   1598  CG  GLU A 223      -8.530   5.246 -28.874  1.00 60.19           C  
ATOM   1599  CD  GLU A 223      -7.802   6.495 -29.337  1.00 64.58           C  
ATOM   1600  OE1 GLU A 223      -8.139   6.982 -30.429  1.00 62.05           O  
ATOM   1601  OE2 GLU A 223      -6.883   6.959 -28.612  1.00 70.16           O1-
ATOM   1602  N   LYS A 224      -7.937   1.203 -30.866  1.00 66.14           N  
ATOM   1603  CA  LYS A 224      -7.347   0.005 -31.460  1.00 68.57           C  
ATOM   1604  C   LYS A 224      -5.836   0.145 -31.682  1.00 71.27           C  
ATOM   1605  O   LYS A 224      -5.109  -0.839 -31.566  1.00 79.65           O  
ATOM   1606  CB  LYS A 224      -7.997  -0.346 -32.807  1.00 57.18           C  
ATOM   1607  CG  LYS A 224      -9.478  -0.686 -32.789  1.00 53.85           C  
ATOM   1608  CD  LYS A 224     -10.082  -0.766 -34.192  1.00 55.62           C  
ATOM   1609  N   GLU A 225      -5.371   1.351 -32.036  1.00 76.17           N  
ATOM   1610  CA  GLU A 225      -4.048   1.558 -32.621  1.00 87.36           C  
ATOM   1611  C   GLU A 225      -4.031   0.998 -34.052  1.00 83.96           C  
ATOM   1612  O   GLU A 225      -3.311   1.589 -34.881  1.00 84.13           O  
ATOM   1613  CB  GLU A 225      -2.924   0.928 -31.790  1.00 80.74           C  
ATOM   1614  CG  GLU A 225      -2.301  -0.298 -32.438  0.50 72.48           C  
ATOM   1615  CD  GLU A 225      -1.433  -1.126 -31.511  0.50 66.39           C  
ATOM   1616  OE1 GLU A 225      -1.977  -1.687 -30.550  0.50 62.86           O  
ATOM   1617  OE2 GLU A 225      -0.214  -1.195 -31.750  0.50 68.72           O1-
TER    1618      GLU A 225 
HETATM 1619  O   HOH A 401      -8.235  28.159   1.705  1.00 48.64           O  
HETATM 1620  O   HOH A 402     -31.559  14.170 -29.228  1.00 47.52           O  
HETATM 1621  O   HOH A 403     -23.926  12.188  -7.846  1.00 39.51           O  
HETATM 1622  O   HOH A 404     -18.626  31.220  -0.222  1.00 43.93           O  
HETATM 1623  O   HOH A 405     -11.888   6.100 -27.109  1.00 48.16           O  
HETATM 1624  O   HOH A 406     -15.357  12.044 -10.068  1.00 35.05           O  
HETATM 1625  O   HOH A 407     -26.503  15.087 -18.647  1.00 31.20           O  
HETATM 1626  O   HOH A 408      -7.446   8.242 -32.488  1.00 63.65           O  
HETATM 1627  O   HOH A 409     -35.413  25.658 -19.181  1.00 57.06           O  
HETATM 1628  O   HOH A 410     -14.019   2.927 -14.847  1.00 58.82           O  
HETATM 1629  O   HOH A 411     -22.411   8.796  -7.846  1.00 37.77           O  
HETATM 1630  O   HOH A 412     -14.588  19.294  -6.183  1.00 42.29           O  
HETATM 1631  O   HOH A 413     -12.913  12.161 -28.104  1.00 33.86           O  
HETATM 1632  O   HOH A 414     -21.896  34.017  -4.764  1.00 40.07           O  
HETATM 1633  O   HOH A 415     -23.349  14.549 -30.890  1.00 50.90           O  
HETATM 1634  O   HOH A 416     -13.449   1.016 -18.825  1.00 52.20           O  
HETATM 1635  O   HOH A 417     -31.601  20.403 -24.351  1.00 39.68           O  
HETATM 1636  O   HOH A 418     -20.210  18.453  -9.392  1.00 47.44           O  
HETATM 1637  O   HOH A 419     -19.079  22.171 -10.199  1.00 34.19           O  
HETATM 1638  O   HOH A 420     -12.976   2.082 -28.997  1.00 40.28           O  
HETATM 1639  O   HOH A 421     -30.826  18.223  -7.590  1.00 56.39           O  
HETATM 1640  O   HOH A 422     -26.341  11.097 -23.970  1.00 40.98           O  
HETATM 1641  O   HOH A 423     -18.886  15.665 -17.769  1.00 34.10           O  
HETATM 1642  O   HOH A 424     -10.484  10.760 -35.712  1.00 53.57           O  
HETATM 1643  O   HOH A 425     -17.527  19.905 -10.708  1.00 35.11           O  
HETATM 1644  O   HOH A 426     -11.850  -0.327 -21.129  1.00 48.29           O  
HETATM 1645  O   HOH A 427     -20.458   3.426 -18.882  1.00 40.18           O  
HETATM 1646  O   HOH A 428      -8.871  31.809 -24.622  1.00 59.57           O  
HETATM 1647  O   HOH A 429     -18.102   3.429 -11.840  1.00 60.87           O  
HETATM 1648  O   HOH A 430     -13.693  32.272 -25.669  1.00 51.55           O  
HETATM 1649  O   HOH A 431     -21.676  26.704 -29.992  1.00 36.83           O  
HETATM 1650  O   HOH A 432     -39.149  15.846 -19.240  1.00 50.65           O  
HETATM 1651  O   HOH A 433      -0.866  17.484 -16.755  1.00 52.68           O  
HETATM 1652  O   HOH A 434     -29.211   2.433 -15.984  1.00 42.59           O  
HETATM 1653  O   HOH A 435     -34.271  15.225 -19.629  1.00 36.08           O  
HETATM 1654  O   HOH A 436     -22.580  24.789 -12.214  1.00 48.14           O  
HETATM 1655  O   HOH A 437      -1.680  26.799 -21.942  1.00 59.89           O  
HETATM 1656  O   HOH A 438     -34.457  13.959 -24.420  1.00 35.63           O  
HETATM 1657  O   HOH A 439     -15.790   4.269 -10.406  1.00 57.97           O  
HETATM 1658  O   HOH A 440     -29.865   6.133 -21.970  1.00 41.64           O  
HETATM 1659  O   HOH A 441     -30.341  30.996 -18.199  1.00 42.14           O  
HETATM 1660  O   HOH A 442     -20.714   7.012 -25.604  1.00 45.21           O  
HETATM 1661  O   HOH A 443     -20.463  14.648 -19.973  1.00 25.02           O  
HETATM 1662  O   HOH A 444     -34.770  22.683 -16.837  1.00 50.27           O  
HETATM 1663  O   HOH A 445     -16.571  17.333  -7.777  1.00 45.23           O  
HETATM 1664  O   HOH A 446     -34.154  26.837 -22.615  1.00 60.41           O  
HETATM 1665  O   HOH A 447     -33.350   3.931 -15.738  1.00 50.46           O  
HETATM 1666  O   HOH A 448     -34.781  19.713 -15.385  1.00 50.00           O  
HETATM 1667  O   HOH A 449      -6.896  27.026 -21.564  1.00 45.03           O  
HETATM 1668  O   HOH A 450     -17.254  28.780 -30.482  1.00 52.34           O  
HETATM 1669  O   HOH A 451     -30.225   8.893 -23.042  1.00 37.16           O  
HETATM 1670  O   HOH A 452      -2.263  15.909 -12.326  1.00 47.51           O  
HETATM 1671  O   HOH A 453     -16.982  32.575 -28.714  1.00 50.18           O  
HETATM 1672  O   HOH A 454     -32.908  18.110 -30.943  1.00 46.08           O  
HETATM 1673  O   HOH A 455      -1.969  23.864 -27.076  1.00 51.80           O  
HETATM 1674  O   HOH A 456      -6.817  24.260   0.216  1.00 48.80           O  
HETATM 1675  O   HOH A 457     -22.620  10.709 -29.502  1.00 60.05           O  
HETATM 1676  O   HOH A 458     -38.813  11.194 -22.571  1.00 45.07           O  
HETATM 1677  O   HOH A 459       1.042  15.373 -21.108  1.00 44.18           O  
HETATM 1678  O   HOH A 460      -8.250  18.586  -4.787  1.00 30.61           O  
HETATM 1679  O   HOH A 461     -34.355  24.379 -34.892  1.00 61.16           O  
HETATM 1680  O   HOH A 462     -14.916  22.148 -32.997  1.00 63.59           O  
HETATM 1681  O   HOH A 463     -19.282  22.632 -12.984  1.00 28.59           O  
HETATM 1682  O   HOH A 464      -3.095  21.250  -6.720  1.00 51.70           O  
HETATM 1683  O   HOH A 465      -5.132  19.024  -6.114  1.00 49.40           O  
HETATM 1684  O   HOH A 466     -36.206   4.126 -12.301  1.00 52.72           O  
HETATM 1685  O   HOH A 467     -36.764  15.433 -17.782  1.00 32.91           O  
HETATM 1686  O   HOH A 468      -0.240  23.563 -19.574  1.00 66.45           O  
HETATM 1687  O   HOH A 469      -6.426   3.064 -34.723  1.00 63.35           O  
HETATM 1688  O   HOH A 470      -4.175  -1.972 -14.928  1.00 69.00           O  
HETATM 1689  O   HOH A 471     -21.337  22.051 -32.901  1.00 51.45           O  
HETATM 1690  O   HOH A 472       0.691   9.844 -12.327  1.00 54.87           O  
HETATM 1691  O   HOH A 473     -10.517  23.158   5.987  1.00 64.96           O  
HETATM 1692  O   HOH A 474     -23.038  34.723 -18.580  1.00 47.22           O  
HETATM 1693  O   HOH A 475     -26.625  19.121  -7.689  1.00 50.27           O  
HETATM 1694  O   HOH A 476     -22.200   1.193 -10.894  1.00 63.76           O  
HETATM 1695  O   HOH A 477     -15.214  15.719  -6.625  1.00 55.84           O  
HETATM 1696  O   HOH A 478     -33.365  19.155 -12.736  1.00 45.86           O  
HETATM 1697  O   HOH A 479      -5.816   5.325  -6.158  1.00 64.64           O  
HETATM 1698  O   HOH A 480      -6.332  15.504  -4.632  1.00 58.91           O  
HETATM 1699  O   HOH A 481     -30.794  -0.027 -12.406  1.00 50.98           O  
HETATM 1700  O   HOH A 482      -5.095  18.554  -0.705  1.00 60.03           O  
HETATM 1701  O   HOH A 483      -2.548  26.172 -17.217  1.00 45.20           O  
HETATM 1702  O   HOH A 484     -28.668  28.231 -41.173  1.00 72.13           O  
HETATM 1703  O   HOH A 485     -24.661  36.825 -14.762  1.00 58.14           O  
HETATM 1704  O   HOH A 486     -27.389  36.461 -33.042  1.00 54.69           O  
HETATM 1705  O   HOH A 487     -17.601  11.196 -29.273  1.00 55.61           O  
HETATM 1706  O   HOH A 488     -31.589  18.903 -36.667  1.00 59.98           O  
HETATM 1707  O   HOH A 489     -11.091   1.006 -17.623  1.00 50.93           O  
HETATM 1708  O   HOH A 490     -19.358   9.394 -28.849  1.00 54.87           O  
HETATM 1709  O   HOH A 491     -11.555  18.790   3.203  1.00 60.83           O  
HETATM 1710  O   HOH A 492     -19.535   0.534  -7.091  1.00 67.25           O  
HETATM 1711  O   HOH A 493       4.857   5.280 -26.122  1.00 55.86           O  
HETATM 1712  O   HOH A 494       4.665   1.632 -22.206  1.00 68.64           O  
ATOM   1713  N   GLU B  16     -55.029  20.064  12.510  1.00 79.14           N  
ATOM   1714  CA  GLU B  16     -55.411  18.959  11.599  1.00 74.57           C  
ATOM   1715  C   GLU B  16     -54.194  18.074  11.375  1.00 71.66           C  
ATOM   1716  O   GLU B  16     -53.092  18.562  11.155  1.00 71.72           O  
ATOM   1717  CB  GLU B  16     -55.902  19.489  10.250  1.00 75.64           C  
ATOM   1718  CG  GLU B  16     -56.501  18.401   9.373  1.00 79.39           C  
ATOM   1719  CD  GLU B  16     -56.848  18.792   7.944  1.00 90.85           C  
ATOM   1720  OE1 GLU B  16     -57.357  19.924   7.722  1.00 86.91           O  
ATOM   1721  OE2 GLU B  16     -56.615  17.957   7.049  1.00 85.07           O1-
ATOM   1722  N   VAL B  17     -54.423  16.765  11.415  1.00 70.79           N  
ATOM   1723  CA  VAL B  17     -53.377  15.783  11.202  1.00 67.11           C  
ATOM   1724  C   VAL B  17     -53.745  14.966   9.969  1.00 69.06           C  
ATOM   1725  O   VAL B  17     -54.895  14.563   9.812  1.00 70.07           O  
ATOM   1726  CB  VAL B  17     -53.228  14.896  12.453  1.00 66.78           C  
ATOM   1727  CG1 VAL B  17     -52.243  13.763  12.237  1.00 62.99           C  
ATOM   1728  CG2 VAL B  17     -52.850  15.718  13.677  1.00 63.43           C  
ATOM   1729  N   GLU B  18     -52.763  14.725   9.097  1.00 59.33           N  
ATOM   1730  CA  GLU B  18     -53.014  13.911   7.924  1.00 56.64           C  
ATOM   1731  C   GLU B  18     -52.381  12.538   8.147  1.00 58.96           C  
ATOM   1732  O   GLU B  18     -51.202  12.455   8.500  1.00 52.19           O  
ATOM   1733  CB  GLU B  18     -52.488  14.639   6.681  1.00 65.68           C  
ATOM   1734  CG  GLU B  18     -53.470  14.675   5.509  1.00 76.24           C  
ATOM   1735  CD  GLU B  18     -52.996  15.303   4.197  1.00 81.98           C  
ATOM   1736  OE1 GLU B  18     -52.434  16.427   4.227  1.00 67.24           O  
ATOM   1737  OE2 GLU B  18     -53.200  14.667   3.127  1.00 89.20           O1-
ATOM   1738  N   THR B  19     -53.170  11.471   7.939  1.00 53.68           N  
ATOM   1739  CA  THR B  19     -52.716  10.096   8.103  1.00 46.05           C  
ATOM   1740  C   THR B  19     -52.617   9.414   6.744  1.00 48.22           C  
ATOM   1741  O   THR B  19     -53.487   9.597   5.892  1.00 49.04           O  
ATOM   1742  CB  THR B  19     -53.656   9.300   9.025  1.00 47.87           C  
ATOM   1743  CG2 THR B  19     -53.157   7.913   9.384  1.00 44.25           C  
ATOM   1744  OG1 THR B  19     -53.826  10.045  10.226  1.00 49.68           O  
ATOM   1745  N   PHE B  20     -51.547   8.628   6.553  1.00 42.67           N  
ATOM   1746  CA  PHE B  20     -51.328   7.860   5.336  1.00 37.76           C  
ATOM   1747  C   PHE B  20     -51.027   6.416   5.705  1.00 43.82           C  
ATOM   1748  O   PHE B  20     -50.395   6.152   6.729  1.00 44.41           O  
ATOM   1749  CB  PHE B  20     -50.095   8.383   4.603  1.00 47.83           C  
ATOM   1750  CG  PHE B  20     -50.245   9.819   4.195  1.00 50.41           C  
ATOM   1751  CD1 PHE B  20     -50.193  10.829   5.147  1.00 48.76           C  
ATOM   1752  CD2 PHE B  20     -50.510  10.146   2.872  1.00 53.82           C  
ATOM   1753  CE1 PHE B  20     -50.365  12.157   4.784  1.00 51.64           C  
ATOM   1754  CE2 PHE B  20     -50.689  11.472   2.511  1.00 52.22           C  
ATOM   1755  CZ  PHE B  20     -50.615  12.469   3.464  1.00 51.88           C  
ATOM   1756  N   ALA B  21     -51.475   5.482   4.865  1.00 40.32           N  
ATOM   1757  CA  ALA B  21     -51.195   4.076   5.130  1.00 45.24           C  
ATOM   1758  C   ALA B  21     -51.109   3.364   3.795  1.00 40.90           C  
ATOM   1759  O   ALA B  21     -52.005   3.502   2.984  1.00 47.26           O  
ATOM   1760  CB  ALA B  21     -52.264   3.461   6.021  1.00 42.34           C  
ATOM   1761  N   PHE B  22     -50.024   2.634   3.561  1.00 40.94           N  
ATOM   1762  CA  PHE B  22     -49.804   2.070   2.240  1.00 39.81           C  
ATOM   1763  C   PHE B  22     -48.804   0.929   2.362  1.00 39.06           C  
ATOM   1764  O   PHE B  22     -48.026   0.688   1.439  1.00 39.51           O  
ATOM   1765  CB  PHE B  22     -49.360   3.152   1.242  1.00 41.18           C  
ATOM   1766  CG  PHE B  22     -48.156   3.955   1.682  1.00 40.29           C  
ATOM   1767  CD1 PHE B  22     -48.300   5.043   2.533  1.00 41.12           C  
ATOM   1768  CD2 PHE B  22     -46.877   3.597   1.275  1.00 38.26           C  
ATOM   1769  CE1 PHE B  22     -47.196   5.786   2.940  1.00 41.77           C  
ATOM   1770  CE2 PHE B  22     -45.775   4.320   1.708  1.00 37.66           C  
ATOM   1771  CZ  PHE B  22     -45.936   5.414   2.531  1.00 39.34           C  
ATOM   1772  N   GLN B  23     -48.908   0.171   3.470  1.00 41.31           N  
ATOM   1773  CA  GLN B  23     -47.913  -0.847   3.793  1.00 40.09           C  
ATOM   1774  C   GLN B  23     -47.934  -1.970   2.767  1.00 39.33           C  
ATOM   1775  O   GLN B  23     -46.875  -2.489   2.380  1.00 37.14           O  
ATOM   1776  CB  GLN B  23     -48.130  -1.428   5.191  1.00 43.48           C  
ATOM   1777  CG  GLN B  23     -48.082  -0.380   6.280  1.00 43.63           C  
ATOM   1778  CD  GLN B  23     -48.008  -1.027   7.639  1.00 45.83           C  
ATOM   1779  NE2 GLN B  23     -46.814  -1.472   7.979  1.00 39.89           N  
ATOM   1780  OE1 GLN B  23     -48.995  -1.119   8.374  1.00 39.44           O  
ATOM   1781  N   ALA B  24     -49.147  -2.346   2.333  1.00 37.69           N  
ATOM   1782  CA  ALA B  24     -49.260  -3.439   1.384  1.00 38.54           C  
ATOM   1783  C   ALA B  24     -48.471  -3.070   0.124  1.00 38.09           C  
ATOM   1784  O   ALA B  24     -47.845  -3.917  -0.516  1.00 41.44           O  
ATOM   1785  CB  ALA B  24     -50.724  -3.665   1.080  1.00 35.79           C  
ATOM   1786  N   GLU B  25     -48.512  -1.782  -0.225  1.00 44.41           N  
ATOM   1787  CA  GLU B  25     -47.943  -1.313  -1.483  1.00 47.09           C  
ATOM   1788  C   GLU B  25     -46.422  -1.357  -1.460  1.00 45.27           C  
ATOM   1789  O   GLU B  25     -45.850  -1.441  -2.534  1.00 42.27           O  
ATOM   1790  CB  GLU B  25     -48.392   0.100  -1.846  1.00 47.55           C  
ATOM   1791  CG  GLU B  25     -49.777   0.162  -2.442  1.00 56.43           C  
ATOM   1792  CD  GLU B  25     -50.800   0.624  -1.418  1.00 73.96           C  
ATOM   1793  OE1 GLU B  25     -51.186  -0.199  -0.535  1.00 82.59           O  
ATOM   1794  OE2 GLU B  25     -51.171   1.824  -1.473  1.00 75.69           O1-
ATOM   1795  N   ILE B  26     -45.787  -1.312  -0.264  1.00 45.84           N  
ATOM   1796  CA  ILE B  26     -44.329  -1.303  -0.145  1.00 43.42           C  
ATOM   1797  C   ILE B  26     -43.794  -2.591   0.492  1.00 49.61           C  
ATOM   1798  O   ILE B  26     -42.606  -2.711   0.802  1.00 40.55           O  
ATOM   1799  CB  ILE B  26     -43.796  -0.015   0.526  1.00 42.37           C  
ATOM   1800  CG1 ILE B  26     -44.277   0.177   1.966  1.00 47.05           C  
ATOM   1801  CG2 ILE B  26     -44.112   1.214  -0.312  1.00 44.85           C  
ATOM   1802  CD1 ILE B  26     -43.418   1.157   2.754  1.00 44.66           C  
ATOM   1803  N   ALA B  27     -44.673  -3.585   0.650  1.00 49.02           N  
ATOM   1804  CA  ALA B  27     -44.308  -4.841   1.285  1.00 44.12           C  
ATOM   1805  C   ALA B  27     -43.068  -5.443   0.625  1.00 40.41           C  
ATOM   1806  O   ALA B  27     -42.284  -6.135   1.276  1.00 38.07           O  
ATOM   1807  CB  ALA B  27     -45.492  -5.794   1.233  1.00 38.94           C  
ATOM   1808  N   GLN B  28     -42.875  -5.186  -0.660  1.00 40.72           N  
ATOM   1809  CA  GLN B  28     -41.718  -5.794  -1.351  1.00 41.06           C  
ATOM   1810  C   GLN B  28     -40.447  -5.144  -0.827  1.00 40.85           C  
ATOM   1811  O   GLN B  28     -39.395  -5.780  -0.880  1.00 41.42           O  
ATOM   1812  CB  GLN B  28     -41.785  -5.554  -2.854  1.00 45.03           C  
ATOM   1813  CG  GLN B  28     -42.684  -6.514  -3.612  1.00 53.81           C  
ATOM   1814  CD  GLN B  28     -42.619  -6.234  -5.093  1.00 55.57           C  
ATOM   1815  NE2 GLN B  28     -43.416  -5.280  -5.539  1.00 56.26           N  
ATOM   1816  OE1 GLN B  28     -41.855  -6.852  -5.828  1.00 49.19           O  
ATOM   1817  N   LEU B  29     -40.563  -3.933  -0.294  1.00 40.89           N  
ATOM   1818  CA  LEU B  29     -39.346  -3.232   0.075  1.00 43.17           C  
ATOM   1819  C   LEU B  29     -39.012  -3.604   1.514  1.00 37.03           C  
ATOM   1820  O   LEU B  29     -37.878  -3.941   1.837  1.00 35.84           O  
ATOM   1821  CB  LEU B  29     -39.548  -1.725  -0.109  1.00 40.10           C  
ATOM   1822  CG  LEU B  29     -38.410  -0.882   0.473  1.00 46.55           C  
ATOM   1823  CD1 LEU B  29     -37.148  -1.020  -0.371  1.00 44.62           C  
ATOM   1824  CD2 LEU B  29     -38.814   0.576   0.635  1.00 42.36           C  
ATOM   1825  N   MET B  30     -40.041  -3.577   2.362  1.00 39.39           N  
ATOM   1826  CA  MET B  30     -39.852  -3.862   3.772  1.00 34.84           C  
ATOM   1827  C   MET B  30     -39.326  -5.281   3.955  1.00 37.52           C  
ATOM   1828  O   MET B  30     -38.405  -5.507   4.727  1.00 34.80           O  
ATOM   1829  CB  MET B  30     -41.144  -3.628   4.550  1.00 33.23           C  
ATOM   1830  CG  MET B  30     -41.610  -2.206   4.480  1.00 35.55           C  
ATOM   1831  SD  MET B  30     -40.266  -0.945   4.585  1.00 42.08           S  
ATOM   1832  CE  MET B  30     -39.570  -1.219   6.219  1.00 37.03           C  
ATOM   1833  N   SER B  31     -39.844  -6.233   3.172  1.00 41.39           N  
ATOM   1834  CA  SER B  31     -39.338  -7.594   3.280  1.00 41.10           C  
ATOM   1835  C   SER B  31     -37.889  -7.667   2.799  1.00 39.36           C  
ATOM   1836  O   SER B  31     -37.084  -8.382   3.386  1.00 37.53           O  
ATOM   1837  CB  SER B  31     -40.204  -8.574   2.525  1.00 43.86           C  
ATOM   1838  OG  SER B  31     -40.454  -8.109   1.191  1.00 44.55           O  
ATOM   1839  N   LEU B  32     -37.586  -6.999   1.679  1.00 41.11           N  
ATOM   1840  CA  LEU B  32     -36.216  -6.974   1.180  1.00 42.78           C  
ATOM   1841  C   LEU B  32     -35.301  -6.416   2.267  1.00 37.06           C  
ATOM   1842  O   LEU B  32     -34.298  -7.039   2.587  1.00 36.05           O  
ATOM   1843  CB  LEU B  32     -36.098  -6.166  -0.125  1.00 44.01           C  
ATOM   1844  CG  LEU B  32     -34.661  -5.927  -0.625  1.00 54.26           C  
ATOM   1845  CD1 LEU B  32     -33.951  -7.230  -0.960  1.00 48.91           C  
ATOM   1846  CD2 LEU B  32     -34.647  -5.011  -1.834  1.00 49.98           C  
ATOM   1847  N   ILE B  33     -35.682  -5.273   2.851  1.00 33.58           N  
ATOM   1848  CA  ILE B  33     -34.802  -4.607   3.807  1.00 36.75           C  
ATOM   1849  C   ILE B  33     -34.565  -5.526   5.007  1.00 42.34           C  
ATOM   1850  O   ILE B  33     -33.419  -5.802   5.370  1.00 38.92           O  
ATOM   1851  CB  ILE B  33     -35.382  -3.235   4.211  1.00 35.27           C  
ATOM   1852  CG1 ILE B  33     -35.132  -2.196   3.111  1.00 40.46           C  
ATOM   1853  CG2 ILE B  33     -34.806  -2.760   5.528  1.00 36.78           C  
ATOM   1854  CD1 ILE B  33     -35.936  -0.929   3.279  1.00 35.68           C  
ATOM   1855  N   ILE B  34     -35.667  -6.026   5.590  1.00 42.70           N  
ATOM   1856  CA  ILE B  34     -35.609  -6.817   6.810  1.00 44.56           C  
ATOM   1857  C   ILE B  34     -34.907  -8.135   6.514  1.00 45.69           C  
ATOM   1858  O   ILE B  34     -34.135  -8.615   7.341  1.00 39.77           O  
ATOM   1859  CB  ILE B  34     -37.023  -7.031   7.381  1.00 45.87           C  
ATOM   1860  CG1 ILE B  34     -37.581  -5.726   7.953  1.00 41.24           C  
ATOM   1861  CG2 ILE B  34     -37.020  -8.152   8.413  1.00 49.12           C  
ATOM   1862  CD1 ILE B  34     -39.088  -5.669   8.018  1.00 43.26           C  
ATOM   1863  N   ASN B  35     -35.177  -8.698   5.327  1.00 42.32           N  
ATOM   1864  CA  ASN B  35     -34.537  -9.943   4.954  1.00 50.14           C  
ATOM   1865  C   ASN B  35     -33.034  -9.739   4.776  1.00 52.94           C  
ATOM   1866  O   ASN B  35     -32.256 -10.478   5.371  1.00 59.62           O  
ATOM   1867  CB  ASN B  35     -35.158 -10.601   3.721  1.00 51.21           C  
ATOM   1868  CG  ASN B  35     -34.646 -12.011   3.496  1.00 57.06           C  
ATOM   1869  ND2 ASN B  35     -34.675 -12.466   2.260  1.00 59.27           N  
ATOM   1870  OD1 ASN B  35     -34.250 -12.697   4.435  1.00 58.80           O  
ATOM   1871  N   THR B  36     -32.633  -8.735   3.980  1.00 52.71           N  
ATOM   1872  CA  THR B  36     -31.288  -8.712   3.404  1.00 50.65           C  
ATOM   1873  C   THR B  36     -30.315  -7.875   4.237  1.00 46.22           C  
ATOM   1874  O   THR B  36     -29.114  -8.048   4.110  1.00 45.93           O  
ATOM   1875  CB  THR B  36     -31.278  -8.391   1.896  1.00 47.81           C  
ATOM   1876  CG2 THR B  36     -32.209  -9.254   1.065  1.00 51.18           C  
ATOM   1877  OG1 THR B  36     -31.639  -7.031   1.673  1.00 53.29           O  
ATOM   1878  N   PHE B  37     -30.800  -6.979   5.101  1.00 53.27           N  
ATOM   1879  CA  PHE B  37     -29.875  -6.121   5.841  1.00 50.42           C  
ATOM   1880  C   PHE B  37     -29.939  -6.412   7.328  1.00 46.47           C  
ATOM   1881  O   PHE B  37     -29.513  -5.584   8.132  1.00 39.47           O  
ATOM   1882  CB  PHE B  37     -30.217  -4.629   5.715  1.00 51.76           C  
ATOM   1883  CG  PHE B  37     -30.001  -4.011   4.362  1.00 49.88           C  
ATOM   1884  CD1 PHE B  37     -28.723  -3.795   3.878  1.00 53.40           C  
ATOM   1885  CD2 PHE B  37     -31.075  -3.612   3.586  1.00 61.96           C  
ATOM   1886  CE1 PHE B  37     -28.529  -3.240   2.624  1.00 54.02           C  
ATOM   1887  CE2 PHE B  37     -30.882  -3.050   2.330  1.00 60.58           C  
ATOM   1888  CZ  PHE B  37     -29.607  -2.858   1.856  1.00 55.32           C  
ATOM   1889  N   TYR B  38     -30.522  -7.558   7.693  1.00 55.27           N  
ATOM   1890  CA  TYR B  38     -30.790  -7.811   9.099  1.00 53.38           C  
ATOM   1891  C   TYR B  38     -29.497  -8.151   9.837  1.00 54.62           C  
ATOM   1892  O   TYR B  38     -29.409  -7.982  11.047  1.00 52.15           O  
ATOM   1893  CB  TYR B  38     -31.876  -8.874   9.284  1.00 59.94           C  
ATOM   1894  CG  TYR B  38     -32.437  -8.937  10.687  1.00 65.54           C  
ATOM   1895  CD1 TYR B  38     -33.490  -8.116  11.086  1.00 65.71           C  
ATOM   1896  CD2 TYR B  38     -31.895  -9.809  11.626  1.00 62.84           C  
ATOM   1897  CE1 TYR B  38     -33.998  -8.172  12.380  1.00 66.19           C  
ATOM   1898  CE2 TYR B  38     -32.388  -9.870  12.921  1.00 68.26           C  
ATOM   1899  CZ  TYR B  38     -33.439  -9.050  13.298  1.00 64.11           C  
ATOM   1900  OH  TYR B  38     -33.899  -9.138  14.579  1.00 75.24           O  
ATOM   1901  N   SER B  39     -28.489  -8.642   9.112  1.00 59.63           N  
ATOM   1902  CA  SER B  39     -27.236  -8.936   9.787  1.00 66.88           C  
ATOM   1903  C   SER B  39     -26.220  -7.824   9.534  1.00 62.89           C  
ATOM   1904  O   SER B  39     -25.028  -8.019   9.714  1.00 69.74           O  
ATOM   1905  CB  SER B  39     -26.718 -10.313   9.451  1.00 72.32           C  
ATOM   1906  OG  SER B  39     -26.284 -10.388   8.102  1.00 69.83           O  
ATOM   1907  N   ASN B  40     -26.711  -6.641   9.157  1.00 63.77           N  
ATOM   1908  CA  ASN B  40     -25.858  -5.479   8.984  1.00 61.52           C  
ATOM   1909  C   ASN B  40     -26.718  -4.217   8.986  1.00 57.59           C  
ATOM   1910  O   ASN B  40     -26.910  -3.593   7.939  1.00 56.13           O  
ATOM   1911  CB  ASN B  40     -25.033  -5.597   7.702  1.00 64.36           C  
ATOM   1912  CG  ASN B  40     -24.088  -4.427   7.515  1.00 68.16           C  
ATOM   1913  ND2 ASN B  40     -23.205  -4.198   8.481  1.00 68.24           N  
ATOM   1914  OD1 ASN B  40     -24.170  -3.731   6.504  1.00 61.63           O  
ATOM   1915  N   LYS B  41     -27.221  -3.838  10.169  1.00 50.52           N  
ATOM   1916  CA  LYS B  41     -28.270  -2.835  10.233  1.00 41.69           C  
ATOM   1917  C   LYS B  41     -27.676  -1.437  10.118  1.00 45.64           C  
ATOM   1918  O   LYS B  41     -28.426  -0.484   9.887  1.00 41.90           O  
ATOM   1919  CB  LYS B  41     -29.091  -2.931  11.522  1.00 39.74           C  
ATOM   1920  CG  LYS B  41     -30.093  -4.076  11.575  1.00 42.30           C  
ATOM   1921  CD  LYS B  41     -30.807  -4.186  12.903  1.00 45.11           C  
ATOM   1922  CE  LYS B  41     -31.716  -5.398  12.976  1.00 51.85           C  
ATOM   1923  NZ  LYS B  41     -31.000  -6.652  12.627  1.00 50.82           N1+
ATOM   1924  N   GLU B  42     -26.347  -1.335  10.284  1.00 42.56           N  
ATOM   1925  CA  GLU B  42     -25.635  -0.065  10.432  1.00 40.47           C  
ATOM   1926  C   GLU B  42     -25.875   0.845   9.233  1.00 41.10           C  
ATOM   1927  O   GLU B  42     -25.750   2.064   9.344  1.00 41.51           O  
ATOM   1928  CB  GLU B  42     -24.132  -0.301  10.649  1.00 43.04           C  
ATOM   1929  CG  GLU B  42     -23.385  -1.034   9.534  1.00 51.20           C  
ATOM   1930  CD  GLU B  42     -21.950  -1.438   9.908  1.00 55.00           C  
ATOM   1931  OE1 GLU B  42     -21.678  -1.633  11.106  1.00 54.21           O  
ATOM   1932  OE2 GLU B  42     -21.100  -1.538   9.017  1.00 57.51           O1-
ATOM   1933  N   ILE B  43     -26.266   0.216   8.113  1.00 39.05           N  
ATOM   1934  CA  ILE B  43     -26.475   0.820   6.806  1.00 43.67           C  
ATOM   1935  C   ILE B  43     -27.434   2.008   6.910  1.00 38.97           C  
ATOM   1936  O   ILE B  43     -27.407   2.901   6.075  1.00 43.51           O  
ATOM   1937  CB  ILE B  43     -26.968  -0.292   5.845  1.00 50.78           C  
ATOM   1938  CG1 ILE B  43     -25.924  -0.635   4.783  1.00 61.43           C  
ATOM   1939  CG2 ILE B  43     -28.363  -0.067   5.268  1.00 46.93           C  
ATOM   1940  CD1 ILE B  43     -24.541  -0.889   5.343  1.00 62.98           C  
ATOM   1941  N   PHE B  44     -28.284   2.025   7.939  1.00 38.53           N  
ATOM   1942  CA  PHE B  44     -29.274   3.082   8.086  1.00 41.29           C  
ATOM   1943  C   PHE B  44     -28.607   4.458   8.230  1.00 39.82           C  
ATOM   1944  O   PHE B  44     -29.117   5.458   7.722  1.00 35.07           O  
ATOM   1945  CB  PHE B  44     -30.247   2.773   9.223  1.00 37.76           C  
ATOM   1946  CG  PHE B  44     -29.686   3.202  10.550  1.00 41.85           C  
ATOM   1947  CD1 PHE B  44     -29.865   4.496  11.001  1.00 39.94           C  
ATOM   1948  CD2 PHE B  44     -28.866   2.351  11.279  1.00 40.16           C  
ATOM   1949  CE1 PHE B  44     -29.295   4.918  12.190  1.00 38.88           C  
ATOM   1950  CE2 PHE B  44     -28.313   2.772  12.478  1.00 41.48           C  
ATOM   1951  CZ  PHE B  44     -28.514   4.060  12.917  1.00 37.29           C  
ATOM   1952  N   LEU B  45     -27.459   4.507   8.911  1.00 45.56           N  
ATOM   1953  CA  LEU B  45     -26.801   5.777   9.169  1.00 44.21           C  
ATOM   1954  C   LEU B  45     -26.171   6.306   7.884  1.00 40.59           C  
ATOM   1955  O   LEU B  45     -26.255   7.506   7.609  1.00 45.05           O  
ATOM   1956  CB  LEU B  45     -25.741   5.616  10.257  1.00 47.21           C  
ATOM   1957  CG  LEU B  45     -25.132   6.927  10.759  1.00 46.31           C  
ATOM   1958  CD1 LEU B  45     -26.198   7.811  11.407  1.00 39.28           C  
ATOM   1959  CD2 LEU B  45     -24.015   6.627  11.751  1.00 44.80           C  
ATOM   1960  N   ARG B  46     -25.556   5.409   7.105  1.00 35.94           N  
ATOM   1961  CA  ARG B  46     -25.073   5.781   5.784  1.00 38.53           C  
ATOM   1962  C   ARG B  46     -26.169   6.453   4.950  1.00 44.58           C  
ATOM   1963  O   ARG B  46     -25.896   7.404   4.210  1.00 42.55           O  
ATOM   1964  CB  ARG B  46     -24.619   4.530   5.037  1.00 44.39           C  
ATOM   1965  CG  ARG B  46     -24.176   4.795   3.606  1.00 47.93           C  
ATOM   1966  CD  ARG B  46     -23.855   3.498   2.876  1.00 50.55           C  
ATOM   1967  NE  ARG B  46     -25.027   2.748   2.417  1.00 48.82           N  
ATOM   1968  CZ  ARG B  46     -25.027   1.433   2.179  1.00 51.09           C  
ATOM   1969  NH1 ARG B  46     -23.927   0.719   2.359  1.00 48.86           N1+
ATOM   1970  NH2 ARG B  46     -26.125   0.833   1.762  1.00 50.65           N  
ATOM   1971  N   GLU B  47     -27.419   5.963   5.048  1.00 39.53           N  
ATOM   1972  CA  GLU B  47     -28.456   6.464   4.156  1.00 36.23           C  
ATOM   1973  C   GLU B  47     -28.976   7.810   4.631  1.00 32.76           C  
ATOM   1974  O   GLU B  47     -29.360   8.629   3.808  1.00 33.21           O  
ATOM   1975  CB  GLU B  47     -29.611   5.476   3.947  1.00 35.74           C  
ATOM   1976  CG  GLU B  47     -29.104   4.166   3.364  1.00 37.66           C  
ATOM   1977  CD  GLU B  47     -28.610   4.231   1.926  1.00 41.17           C  
ATOM   1978  OE1 GLU B  47     -29.182   5.062   1.169  1.00 36.88           O  
ATOM   1979  OE2 GLU B  47     -27.695   3.408   1.526  1.00 41.02           O1-
ATOM   1980  N   LEU B  48     -29.032   8.025   5.947  1.00 33.69           N  
ATOM   1981  CA  LEU B  48     -29.569   9.288   6.427  1.00 32.36           C  
ATOM   1982  C   LEU B  48     -28.538  10.399   6.179  1.00 37.74           C  
ATOM   1983  O   LEU B  48     -28.888  11.511   5.801  1.00 35.16           O  
ATOM   1984  CB  LEU B  48     -29.916   9.154   7.910  1.00 33.04           C  
ATOM   1985  CG  LEU B  48     -31.135   8.268   8.225  1.00 37.65           C  
ATOM   1986  CD1 LEU B  48     -31.384   8.248   9.704  1.00 34.62           C  
ATOM   1987  CD2 LEU B  48     -32.389   8.799   7.539  1.00 34.92           C  
ATOM   1988  N   ILE B  49     -27.257  10.079   6.380  1.00 37.03           N  
ATOM   1989  CA  ILE B  49     -26.209  11.067   6.194  1.00 41.18           C  
ATOM   1990  C   ILE B  49     -26.206  11.443   4.717  1.00 43.95           C  
ATOM   1991  O   ILE B  49     -26.295  12.617   4.368  1.00 36.14           O  
ATOM   1992  CB  ILE B  49     -24.866  10.513   6.709  1.00 40.69           C  
ATOM   1993  CG1 ILE B  49     -24.752  10.756   8.219  1.00 38.97           C  
ATOM   1994  CG2 ILE B  49     -23.691  11.119   5.976  1.00 45.56           C  
ATOM   1995  CD1 ILE B  49     -23.878   9.753   8.937  1.00 34.92           C  
ATOM   1996  N   SER B  50     -26.244  10.419   3.864  1.00 41.13           N  
ATOM   1997  CA  SER B  50     -26.254  10.673   2.436  1.00 41.99           C  
ATOM   1998  C   SER B  50     -27.499  11.481   2.020  1.00 41.64           C  
ATOM   1999  O   SER B  50     -27.424  12.404   1.212  1.00 40.69           O  
ATOM   2000  CB  SER B  50     -26.008   9.390   1.687  1.00 38.76           C  
ATOM   2001  OG  SER B  50     -26.842   9.319   0.554  1.00 44.26           O  
ATOM   2002  N   ASN B  51     -28.653  11.232   2.643  1.00 38.72           N  
ATOM   2003  CA  ASN B  51     -29.772  12.123   2.391  1.00 36.39           C  
ATOM   2004  C   ASN B  51     -29.412  13.559   2.819  1.00 38.71           C  
ATOM   2005  O   ASN B  51     -29.795  14.542   2.166  1.00 34.07           O  
ATOM   2006  CB  ASN B  51     -31.053  11.642   3.086  1.00 37.26           C  
ATOM   2007  CG  ASN B  51     -31.698  10.435   2.433  1.00 39.48           C  
ATOM   2008  ND2 ASN B  51     -32.824  10.001   2.993  1.00 32.06           N  
ATOM   2009  OD1 ASN B  51     -31.170   9.882   1.453  1.00 32.42           O  
ATOM   2010  N   SER B  52     -28.749  13.697   3.973  1.00 34.76           N  
ATOM   2011  CA  SER B  52     -28.477  15.024   4.513  1.00 35.61           C  
ATOM   2012  C   SER B  52     -27.570  15.789   3.541  1.00 33.85           C  
ATOM   2013  O   SER B  52     -27.813  16.944   3.233  1.00 33.03           O  
ATOM   2014  CB  SER B  52     -27.870  14.892   5.884  1.00 33.82           C  
ATOM   2015  OG  SER B  52     -28.878  14.685   6.867  1.00 30.91           O  
ATOM   2016  N   SER B  53     -26.553  15.098   3.025  1.00 37.91           N  
ATOM   2017  CA  SER B  53     -25.604  15.568   2.023  1.00 42.17           C  
ATOM   2018  C   SER B  53     -26.320  16.093   0.780  1.00 45.41           C  
ATOM   2019  O   SER B  53     -26.013  17.187   0.310  1.00 46.87           O  
ATOM   2020  CB  SER B  53     -24.665  14.437   1.704  1.00 48.14           C  
ATOM   2021  OG  SER B  53     -23.624  14.847   0.839  1.00 56.40           O  
ATOM   2022  N   ASP B  54     -27.327  15.344   0.296  1.00 43.50           N  
ATOM   2023  CA  ASP B  54     -28.115  15.721  -0.872  1.00 42.18           C  
ATOM   2024  C   ASP B  54     -28.914  16.993  -0.598  1.00 37.68           C  
ATOM   2025  O   ASP B  54     -29.096  17.838  -1.477  1.00 41.08           O  
ATOM   2026  CB  ASP B  54     -29.182  14.683  -1.268  1.00 46.19           C  
ATOM   2027  CG  ASP B  54     -28.765  13.309  -1.784  1.00 48.80           C  
ATOM   2028  OD1 ASP B  54     -27.610  13.138  -2.184  1.00 53.61           O  
ATOM   2029  OD2 ASP B  54     -29.640  12.394  -1.775  1.00 63.89           O1-
ATOM   2030  N   ALA B  55     -29.469  17.110   0.603  1.00 32.84           N  
ATOM   2031  CA  ALA B  55     -30.253  18.301   0.907  1.00 33.94           C  
ATOM   2032  C   ALA B  55     -29.347  19.523   1.096  1.00 30.43           C  
ATOM   2033  O   ALA B  55     -29.787  20.644   0.917  1.00 35.02           O  
ATOM   2034  CB  ALA B  55     -31.104  18.066   2.127  1.00 35.38           C  
ATOM   2035  N   LEU B  56     -28.124  19.299   1.560  1.00 31.00           N  
ATOM   2036  CA  LEU B  56     -27.184  20.390   1.734  1.00 39.21           C  
ATOM   2037  C   LEU B  56     -26.692  20.832   0.350  1.00 39.68           C  
ATOM   2038  O   LEU B  56     -26.593  22.026   0.081  1.00 41.05           O  
ATOM   2039  CB  LEU B  56     -26.047  19.943   2.669  1.00 33.78           C  
ATOM   2040  CG  LEU B  56     -26.428  19.854   4.150  1.00 34.73           C  
ATOM   2041  CD1 LEU B  56     -25.464  18.941   4.882  1.00 31.57           C  
ATOM   2042  CD2 LEU B  56     -26.433  21.239   4.780  1.00 32.59           C  
ATOM   2043  N   ASP B  57     -26.446  19.876  -0.550  1.00 37.22           N  
ATOM   2044  CA  ASP B  57     -26.084  20.233  -1.921  1.00 37.60           C  
ATOM   2045  C   ASP B  57     -27.119  21.145  -2.560  1.00 38.68           C  
ATOM   2046  O   ASP B  57     -26.750  22.102  -3.235  1.00 39.23           O  
ATOM   2047  CB  ASP B  57     -25.933  19.027  -2.838  1.00 42.31           C  
ATOM   2048  CG  ASP B  57     -24.636  18.282  -2.617  1.00 42.07           C  
ATOM   2049  OD1 ASP B  57     -23.746  18.833  -1.935  1.00 49.03           O  
ATOM   2050  OD2 ASP B  57     -24.536  17.157  -3.127  1.00 46.26           O1-
ATOM   2051  N   LYS B  58     -28.410  20.883  -2.322  1.00 41.16           N  
ATOM   2052  CA  LYS B  58     -29.436  21.699  -2.946  1.00 40.95           C  
ATOM   2053  C   LYS B  58     -29.424  23.126  -2.395  1.00 42.34           C  
ATOM   2054  O   LYS B  58     -29.690  24.084  -3.128  1.00 37.57           O  
ATOM   2055  CB  LYS B  58     -30.835  21.112  -2.752  1.00 44.80           C  
ATOM   2056  CG  LYS B  58     -31.114  19.820  -3.509  1.00 46.56           C  
ATOM   2057  CD  LYS B  58     -32.516  19.281  -3.250  1.00 41.04           C  
ATOM   2058  CE  LYS B  58     -32.989  18.300  -4.309  1.00 45.32           C  
ATOM   2059  NZ  LYS B  58     -31.937  17.313  -4.650  1.00 35.79           N1+
ATOM   2060  N   ILE B  59     -29.228  23.275  -1.085  1.00 38.63           N  
ATOM   2061  CA  ILE B  59     -29.228  24.632  -0.557  1.00 37.30           C  
ATOM   2062  C   ILE B  59     -27.972  25.352  -1.046  1.00 35.67           C  
ATOM   2063  O   ILE B  59     -28.027  26.536  -1.341  1.00 40.38           O  
ATOM   2064  CB  ILE B  59     -29.408  24.722   0.977  1.00 37.62           C  
ATOM   2065  CG1 ILE B  59     -29.468  26.182   1.418  1.00 41.11           C  
ATOM   2066  CG2 ILE B  59     -28.345  23.947   1.741  1.00 37.53           C  
ATOM   2067  CD1 ILE B  59     -30.646  26.930   0.789  1.00 44.79           C  
ATOM   2068  N   ARG B  60     -26.855  24.652  -1.099  1.00 38.13           N  
ATOM   2069  CA  ARG B  60     -25.633  25.247  -1.629  1.00 43.77           C  
ATOM   2070  C   ARG B  60     -25.887  25.812  -3.030  1.00 47.67           C  
ATOM   2071  O   ARG B  60     -25.893  27.030  -3.218  1.00 47.20           O  
ATOM   2072  CB  ARG B  60     -24.490  24.242  -1.521  1.00 40.22           C  
ATOM   2073  CG  ARG B  60     -23.374  24.418  -2.536  1.00 46.84           C  
ATOM   2074  CD  ARG B  60     -22.700  25.773  -2.399  1.00 52.23           C  
ATOM   2075  NE  ARG B  60     -22.334  26.036  -1.014  1.00 48.70           N  
ATOM   2076  CZ  ARG B  60     -21.408  25.359  -0.341  1.00 58.40           C  
ATOM   2077  NH1 ARG B  60     -20.644  24.484  -0.973  1.00 54.10           N1+
ATOM   2078  NH2 ARG B  60     -21.246  25.569   0.957  1.00 56.77           N  
ATOM   2079  N   TYR B  61     -26.202  24.911  -3.994  1.00 47.29           N  
ATOM   2080  CA  TYR B  61     -26.472  25.267  -5.372  1.00 48.90           C  
ATOM   2081  C   TYR B  61     -27.474  26.418  -5.477  1.00 50.75           C  
ATOM   2082  O   TYR B  61     -27.273  27.314  -6.290  1.00 55.29           O  
ATOM   2083  CB  TYR B  61     -26.941  24.061  -6.189  1.00 54.14           C  
ATOM   2084  CG  TYR B  61     -27.115  24.365  -7.659  1.00 56.83           C  
ATOM   2085  CD1 TYR B  61     -28.286  24.944  -8.130  1.00 58.62           C  
ATOM   2086  CD2 TYR B  61     -26.095  24.110  -8.566  1.00 58.24           C  
ATOM   2087  CE1 TYR B  61     -28.449  25.259  -9.469  1.00 57.35           C  
ATOM   2088  CE2 TYR B  61     -26.244  24.399  -9.914  1.00 63.35           C  
ATOM   2089  CZ  TYR B  61     -27.426  24.977 -10.358  1.00 65.36           C  
ATOM   2090  OH  TYR B  61     -27.591  25.281 -11.676  1.00 75.33           O  
ATOM   2091  N   GLU B  62     -28.539  26.420  -4.661  1.00 50.33           N  
ATOM   2092  CA  GLU B  62     -29.536  27.477  -4.784  1.00 50.13           C  
ATOM   2093  C   GLU B  62     -28.997  28.820  -4.273  1.00 53.91           C  
ATOM   2094  O   GLU B  62     -29.477  29.883  -4.687  1.00 49.40           O  
ATOM   2095  CB  GLU B  62     -30.892  27.093  -4.171  1.00 52.70           C  
ATOM   2096  CG  GLU B  62     -31.819  26.341  -5.129  1.00 57.45           C  
ATOM   2097  N   SER B  63     -27.998  28.773  -3.376  1.00 47.29           N  
ATOM   2098  CA  SER B  63     -27.480  29.992  -2.779  1.00 46.83           C  
ATOM   2099  C   SER B  63     -26.444  30.621  -3.705  1.00 50.81           C  
ATOM   2100  O   SER B  63     -26.151  31.806  -3.578  1.00 52.60           O  
ATOM   2101  CB  SER B  63     -26.901  29.742  -1.404  1.00 42.19           C  
ATOM   2102  OG  SER B  63     -25.671  29.054  -1.528  1.00 38.33           O  
ATOM   2103  N   LEU B  64     -25.880  29.823  -4.616  1.00 51.81           N  
ATOM   2104  CA  LEU B  64     -24.945  30.376  -5.579  1.00 57.33           C  
ATOM   2105  C   LEU B  64     -25.657  31.476  -6.353  1.00 61.06           C  
ATOM   2106  O   LEU B  64     -25.169  32.598  -6.441  1.00 68.50           O  
ATOM   2107  CB  LEU B  64     -24.374  29.295  -6.501  1.00 46.77           C  
ATOM   2108  CG  LEU B  64     -23.469  28.271  -5.813  1.00 50.93           C  
ATOM   2109  CD1 LEU B  64     -22.975  27.232  -6.799  1.00 46.20           C  
ATOM   2110  CD2 LEU B  64     -22.288  28.929  -5.120  1.00 48.61           C  
ATOM   2111  N   THR B  65     -26.846  31.165  -6.856  1.00 64.08           N  
ATOM   2112  CA  THR B  65     -27.529  32.135  -7.691  1.00 67.15           C  
ATOM   2113  C   THR B  65     -28.377  33.096  -6.850  1.00 71.73           C  
ATOM   2114  O   THR B  65     -28.786  34.133  -7.363  1.00 77.30           O  
ATOM   2115  CB  THR B  65     -28.342  31.441  -8.789  1.00 61.30           C  
ATOM   2116  CG2 THR B  65     -27.615  30.282  -9.432  1.00 66.20           C  
ATOM   2117  OG1 THR B  65     -29.481  30.954  -8.091  1.00 64.24           O  
ATOM   2118  N   ASP B  66     -28.667  32.754  -5.581  1.00 67.80           N  
ATOM   2119  CA  ASP B  66     -29.491  33.607  -4.727  1.00 62.52           C  
ATOM   2120  C   ASP B  66     -29.045  33.495  -3.271  1.00 63.11           C  
ATOM   2121  O   ASP B  66     -29.544  32.654  -2.521  1.00 56.06           O  
ATOM   2122  CB  ASP B  66     -30.995  33.368  -4.910  1.00 58.05           C  
ATOM   2123  CG  ASP B  66     -31.868  34.202  -3.989  1.00 64.58           C  
ATOM   2124  OD1 ASP B  66     -31.309  34.902  -3.108  1.00 67.88           O  
ATOM   2125  OD2 ASP B  66     -33.107  34.144  -4.152  1.00 65.93           O1-
ATOM   2126  N   PRO B  67     -28.104  34.358  -2.817  1.00 63.29           N  
ATOM   2127  CA  PRO B  67     -27.484  34.186  -1.501  1.00 55.37           C  
ATOM   2128  C   PRO B  67     -28.423  34.472  -0.332  1.00 58.34           C  
ATOM   2129  O   PRO B  67     -28.126  34.097   0.801  1.00 60.59           O  
ATOM   2130  CB  PRO B  67     -26.252  35.107  -1.539  1.00 63.75           C  
ATOM   2131  CG  PRO B  67     -26.122  35.514  -3.011  1.00 68.78           C  
ATOM   2132  CD  PRO B  67     -27.535  35.490  -3.567  1.00 62.78           C  
ATOM   2133  N   SER B  68     -29.575  35.097  -0.616  1.00 48.50           N  
ATOM   2134  CA  SER B  68     -30.506  35.435   0.446  1.00 48.12           C  
ATOM   2135  C   SER B  68     -31.230  34.183   0.967  1.00 51.89           C  
ATOM   2136  O   SER B  68     -31.867  34.233   2.012  1.00 52.07           O  
ATOM   2137  CB  SER B  68     -31.473  36.488  -0.025  1.00 50.01           C  
ATOM   2138  OG  SER B  68     -32.453  35.909  -0.876  1.00 53.40           O  
ATOM   2139  N   LYS B  69     -31.130  33.059   0.239  1.00 45.21           N  
ATOM   2140  CA  LYS B  69     -31.717  31.797   0.665  1.00 47.81           C  
ATOM   2141  C   LYS B  69     -30.974  31.274   1.894  1.00 52.81           C  
ATOM   2142  O   LYS B  69     -31.494  30.404   2.597  1.00 41.18           O  
ATOM   2143  CB  LYS B  69     -31.778  30.786  -0.492  1.00 54.59           C  
ATOM   2144  CG  LYS B  69     -32.956  30.964  -1.451  1.00 52.02           C  
ATOM   2145  CD  LYS B  69     -32.882  30.120  -2.730  1.00 62.04           C  
ATOM   2146  CE  LYS B  69     -34.143  30.184  -3.575  1.00 52.61           C  
ATOM   2147  N   LEU B  70     -29.774  31.827   2.162  1.00 48.85           N  
ATOM   2148  CA  LEU B  70     -29.009  31.444   3.335  1.00 50.87           C  
ATOM   2149  C   LEU B  70     -29.330  32.359   4.515  1.00 50.11           C  
ATOM   2150  O   LEU B  70     -28.699  32.242   5.563  1.00 54.38           O  
ATOM   2151  CB  LEU B  70     -27.514  31.441   3.026  1.00 50.19           C  
ATOM   2152  CG  LEU B  70     -27.014  30.338   2.098  1.00 49.19           C  
ATOM   2153  CD1 LEU B  70     -25.557  30.604   1.741  1.00 46.14           C  
ATOM   2154  CD2 LEU B  70     -27.170  28.958   2.738  1.00 39.82           C  
ATOM   2155  N   ASP B  71     -30.363  33.202   4.370  1.00 55.06           N  
ATOM   2156  CA  ASP B  71     -30.814  34.057   5.463  1.00 58.00           C  
ATOM   2157  C   ASP B  71     -31.183  33.201   6.675  1.00 55.64           C  
ATOM   2158  O   ASP B  71     -31.015  33.636   7.808  1.00 56.51           O  
ATOM   2159  CB  ASP B  71     -31.957  34.995   5.048  1.00 66.41           C  
ATOM   2160  CG  ASP B  71     -31.535  36.210   4.220  1.00 72.05           C  
ATOM   2161  OD1 ASP B  71     -30.316  36.423   4.051  1.00 70.52           O  
ATOM   2162  OD2 ASP B  71     -32.432  36.939   3.742  1.00 76.07           O1-
ATOM   2163  N   SER B  72     -31.641  31.970   6.428  1.00 50.65           N  
ATOM   2164  CA  SER B  72     -32.107  31.059   7.468  1.00 53.99           C  
ATOM   2165  C   SER B  72     -30.970  30.174   7.992  1.00 52.49           C  
ATOM   2166  O   SER B  72     -31.205  29.209   8.733  1.00 51.13           O  
ATOM   2167  CB  SER B  72     -33.277  30.239   6.964  1.00 52.09           C  
ATOM   2168  OG  SER B  72     -33.013  29.784   5.644  1.00 51.22           O  
ATOM   2169  N   GLY B  73     -29.733  30.508   7.599  1.00 49.46           N  
ATOM   2170  CA  GLY B  73     -28.549  29.928   8.213  1.00 48.79           C  
ATOM   2171  C   GLY B  73     -27.496  29.586   7.165  1.00 54.00           C  
ATOM   2172  O   GLY B  73     -27.788  28.893   6.197  1.00 54.55           O  
ATOM   2173  N   LYS B  74     -26.266  30.062   7.377  1.00 49.59           N  
ATOM   2174  CA  LYS B  74     -25.235  29.954   6.366  1.00 48.45           C  
ATOM   2175  C   LYS B  74     -24.424  28.685   6.603  1.00 48.61           C  
ATOM   2176  O   LYS B  74     -23.757  28.215   5.689  1.00 52.71           O  
ATOM   2177  CB  LYS B  74     -24.357  31.218   6.355  1.00 56.79           C  
ATOM   2178  CG  LYS B  74     -25.085  32.536   6.071  1.00 54.26           C  
ATOM   2179  CD  LYS B  74     -24.319  33.808   6.458  1.00 56.94           C  
ATOM   2180  N   GLU B  75     -24.446  28.135   7.827  1.00 47.99           N  
ATOM   2181  CA  GLU B  75     -23.618  26.957   8.078  1.00 48.56           C  
ATOM   2182  C   GLU B  75     -24.327  25.726   7.521  1.00 43.74           C  
ATOM   2183  O   GLU B  75     -25.522  25.544   7.709  1.00 38.96           O  
ATOM   2184  CB  GLU B  75     -23.250  26.714   9.547  1.00 53.02           C  
ATOM   2185  CG  GLU B  75     -22.303  27.738  10.132  0.80 63.73           C  
ATOM   2186  CD  GLU B  75     -23.046  29.016  10.474  0.80 72.86           C  
ATOM   2187  OE1 GLU B  75     -24.021  28.929  11.261  0.80 73.96           O  
ATOM   2188  OE2 GLU B  75     -22.685  30.082   9.910  0.80 69.40           O1-
ATOM   2189  N   LEU B  76     -23.558  24.897   6.822  1.00 45.91           N  
ATOM   2190  CA  LEU B  76     -24.088  23.772   6.086  1.00 43.85           C  
ATOM   2191  C   LEU B  76     -23.418  22.555   6.705  1.00 42.26           C  
ATOM   2192  O   LEU B  76     -22.248  22.319   6.455  1.00 42.68           O  
ATOM   2193  CB  LEU B  76     -23.683  23.983   4.621  1.00 43.13           C  
ATOM   2194  CG  LEU B  76     -24.744  24.537   3.664  1.00 47.52           C  
ATOM   2195  CD1 LEU B  76     -25.873  25.305   4.339  1.00 45.39           C  
ATOM   2196  CD2 LEU B  76     -24.120  25.367   2.556  1.00 51.26           C  
ATOM   2197  N   HIS B  77     -24.145  21.854   7.570  1.00 44.28           N  
ATOM   2198  CA  HIS B  77     -23.496  20.750   8.311  1.00 41.40           C  
ATOM   2199  C   HIS B  77     -24.470  19.672   8.772  1.00 38.94           C  
ATOM   2200  O   HIS B  77     -25.675  19.837   8.559  1.00 37.20           O  
ATOM   2201  CB  HIS B  77     -22.782  21.338   9.528  1.00 44.39           C  
ATOM   2202  CG  HIS B  77     -23.693  22.113  10.413  1.00 49.04           C  
ATOM   2203  CD2 HIS B  77     -24.590  21.715  11.337  1.00 52.07           C  
ATOM   2204  ND1 HIS B  77     -23.755  23.487  10.380  1.00 56.13           N  
ATOM   2205  CE1 HIS B  77     -24.645  23.904  11.254  1.00 48.04           C  
ATOM   2206  NE2 HIS B  77     -25.171  22.836  11.852  1.00 58.46           N  
ATOM   2207  N   ILE B  78     -23.936  18.622   9.386  1.00 40.78           N  
ATOM   2208  CA  ILE B  78     -24.713  17.511   9.913  1.00 42.64           C  
ATOM   2209  C   ILE B  78     -24.291  17.259  11.364  1.00 43.70           C  
ATOM   2210  O   ILE B  78     -23.122  16.997  11.628  1.00 47.30           O  
ATOM   2211  CB  ILE B  78     -24.525  16.230   9.065  1.00 43.63           C  
ATOM   2212  CG1 ILE B  78     -24.868  16.421   7.583  1.00 41.75           C  
ATOM   2213  CG2 ILE B  78     -25.290  15.065   9.698  1.00 41.85           C  
ATOM   2214  CD1 ILE B  78     -24.247  15.376   6.657  1.00 37.41           C  
ATOM   2215  N   ASN B  79     -25.249  17.284  12.299  1.00 43.70           N  
ATOM   2216  CA  ASN B  79     -24.948  16.917  13.677  1.00 45.04           C  
ATOM   2217  C   ASN B  79     -25.539  15.550  13.989  1.00 46.36           C  
ATOM   2218  O   ASN B  79     -26.674  15.277  13.616  1.00 40.16           O  
ATOM   2219  CB  ASN B  79     -25.480  17.946  14.670  1.00 42.25           C  
ATOM   2220  CG  ASN B  79     -24.873  19.310  14.410  1.00 50.06           C  
ATOM   2221  ND2 ASN B  79     -25.620  20.364  14.695  1.00 50.63           N  
ATOM   2222  OD1 ASN B  79     -23.734  19.406  13.943  1.00 43.31           O  
ATOM   2223  N   LEU B  80     -24.757  14.703  14.662  1.00 42.52           N  
ATOM   2224  CA  LEU B  80     -25.288  13.464  15.208  1.00 41.24           C  
ATOM   2225  C   LEU B  80     -25.379  13.592  16.726  1.00 47.79           C  
ATOM   2226  O   LEU B  80     -24.408  13.962  17.381  1.00 51.29           O  
ATOM   2227  CB  LEU B  80     -24.375  12.304  14.800  1.00 40.61           C  
ATOM   2228  CG  LEU B  80     -24.030  12.193  13.313  1.00 38.94           C  
ATOM   2229  CD1 LEU B  80     -23.210  10.931  13.053  1.00 38.25           C  
ATOM   2230  CD2 LEU B  80     -25.289  12.198  12.451  1.00 39.52           C  
ATOM   2231  N   ILE B  81     -26.558  13.311  17.284  1.00 47.86           N  
ATOM   2232  CA  ILE B  81     -26.758  13.475  18.716  1.00 49.32           C  
ATOM   2233  C   ILE B  81     -27.368  12.204  19.309  1.00 51.35           C  
ATOM   2234  O   ILE B  81     -28.590  12.048  19.316  1.00 47.88           O  
ATOM   2235  CB  ILE B  81     -27.626  14.712  19.003  1.00 47.92           C  
ATOM   2236  CG1 ILE B  81     -27.071  15.943  18.291  1.00 45.50           C  
ATOM   2237  CG2 ILE B  81     -27.782  14.929  20.502  1.00 52.26           C  
ATOM   2238  CD1 ILE B  81     -28.099  16.727  17.534  1.00 48.55           C  
ATOM   2239  N   PRO B  82     -26.541  11.283  19.866  1.00 49.43           N  
ATOM   2240  CA  PRO B  82     -27.056  10.131  20.607  1.00 50.84           C  
ATOM   2241  C   PRO B  82     -27.567  10.625  21.956  1.00 52.55           C  
ATOM   2242  O   PRO B  82     -27.078  11.625  22.475  1.00 54.95           O  
ATOM   2243  CB  PRO B  82     -25.845   9.190  20.775  1.00 45.04           C  
ATOM   2244  CG  PRO B  82     -24.633  10.093  20.648  1.00 48.05           C  
ATOM   2245  CD  PRO B  82     -25.068  11.323  19.858  1.00 49.71           C  
ATOM   2246  N   ASN B  83     -28.563   9.922  22.500  1.00 52.57           N  
ATOM   2247  CA  ASN B  83     -29.126  10.286  23.788  1.00 56.25           C  
ATOM   2248  C   ASN B  83     -29.655   9.021  24.463  1.00 57.57           C  
ATOM   2249  O   ASN B  83     -30.749   8.555  24.134  1.00 53.41           O  
ATOM   2250  CB  ASN B  83     -30.126  11.441  23.674  1.00 59.99           C  
ATOM   2251  CG  ASN B  83     -30.923  11.645  24.947  1.00 65.69           C  
ATOM   2252  ND2 ASN B  83     -32.054  12.321  24.846  1.00 70.03           N  
ATOM   2253  OD1 ASN B  83     -30.527  11.180  26.016  1.00 60.24           O  
ATOM   2254  N   LYS B  84     -28.861   8.488  25.412  1.00 56.06           N  
ATOM   2255  CA  LYS B  84     -29.078   7.179  26.026  1.00 55.80           C  
ATOM   2256  C   LYS B  84     -30.349   7.160  26.874  1.00 55.50           C  
ATOM   2257  O   LYS B  84     -31.054   6.149  26.906  1.00 62.17           O  
ATOM   2258  CB  LYS B  84     -27.924   6.815  26.962  1.00 65.50           C  
ATOM   2259  CG  LYS B  84     -26.548   6.712  26.327  1.00 69.15           C  
ATOM   2260  CD  LYS B  84     -26.101   5.293  26.222  1.00 63.99           C  
ATOM   2261  CE  LYS B  84     -24.735   5.186  25.595  1.00 59.32           C  
ATOM   2262  NZ  LYS B  84     -23.670   5.101  26.619  1.00 71.02           N1+
ATOM   2263  N   GLN B  85     -30.610   8.278  27.564  1.00 50.78           N  
ATOM   2264  CA  GLN B  85     -31.747   8.451  28.451  1.00 51.82           C  
ATOM   2265  C   GLN B  85     -33.048   8.150  27.707  1.00 54.61           C  
ATOM   2266  O   GLN B  85     -33.892   7.419  28.234  1.00 47.79           O  
ATOM   2267  CB  GLN B  85     -31.752   9.887  28.986  1.00 54.90           C  
ATOM   2268  CG  GLN B  85     -33.030  10.278  29.718  1.00 70.43           C  
ATOM   2269  CD  GLN B  85     -32.798  10.529  31.189  1.00 74.47           C  
ATOM   2270  NE2 GLN B  85     -33.700  10.031  32.019  1.00 76.61           N  
ATOM   2271  OE1 GLN B  85     -31.827  11.170  31.581  1.00 78.53           O  
ATOM   2272  N   ASP B  86     -33.200   8.749  26.507  1.00 54.80           N  
ATOM   2273  CA  ASP B  86     -34.439   8.759  25.740  1.00 50.10           C  
ATOM   2274  C   ASP B  86     -34.445   7.611  24.742  1.00 51.18           C  
ATOM   2275  O   ASP B  86     -35.483   7.317  24.153  1.00 59.73           O  
ATOM   2276  CB  ASP B  86     -34.629  10.086  24.998  1.00 57.77           C  
ATOM   2277  CG  ASP B  86     -34.888  11.240  25.946  1.00 62.01           C  
ATOM   2278  OD1 ASP B  86     -34.678  11.046  27.166  1.00 74.43           O  
ATOM   2279  OD2 ASP B  86     -35.293  12.314  25.470  1.00 65.35           O1-
ATOM   2280  N   ARG B  87     -33.279   6.982  24.573  1.00 44.67           N  
ATOM   2281  CA  ARG B  87     -33.090   5.900  23.626  1.00 51.89           C  
ATOM   2282  C   ARG B  87     -33.356   6.419  22.207  1.00 50.71           C  
ATOM   2283  O   ARG B  87     -33.974   5.724  21.399  1.00 44.44           O  
ATOM   2284  CB  ARG B  87     -33.949   4.693  24.021  1.00 47.82           C  
ATOM   2285  CG  ARG B  87     -33.372   3.356  23.578  1.00 55.87           C  
ATOM   2286  CD  ARG B  87     -34.063   2.144  24.188  1.00 65.99           C  
ATOM   2287  NE  ARG B  87     -35.454   2.084  23.750  1.00 74.33           N  
ATOM   2288  CZ  ARG B  87     -36.257   1.033  23.892  1.00 80.61           C  
ATOM   2289  NH1 ARG B  87     -35.811  -0.065  24.481  1.00 90.97           N1+
ATOM   2290  NH2 ARG B  87     -37.502   1.081  23.448  1.00 74.89           N  
ATOM   2291  N   THR B  88     -32.848   7.631  21.919  1.00 51.90           N  
ATOM   2292  CA  THR B  88     -32.988   8.287  20.627  1.00 53.01           C  
ATOM   2293  C   THR B  88     -31.616   8.543  20.012  1.00 60.51           C  
ATOM   2294  O   THR B  88     -30.628   8.736  20.726  1.00 61.77           O  
ATOM   2295  CB  THR B  88     -33.668   9.658  20.720  1.00 47.64           C  
ATOM   2296  CG2 THR B  88     -35.096   9.618  21.215  1.00 44.69           C  
ATOM   2297  OG1 THR B  88     -32.842  10.433  21.579  1.00 45.76           O  
ATOM   2298  N   LEU B  89     -31.576   8.522  18.670  1.00 50.32           N  
ATOM   2299  CA  LEU B  89     -30.467   9.068  17.906  1.00 46.40           C  
ATOM   2300  C   LEU B  89     -31.022  10.064  16.883  1.00 48.68           C  
ATOM   2301  O   LEU B  89     -31.901   9.723  16.083  1.00 40.93           O  
ATOM   2302  CB  LEU B  89     -29.673   7.941  17.240  1.00 42.37           C  
ATOM   2303  CG  LEU B  89     -28.596   8.430  16.283  1.00 42.97           C  
ATOM   2304  CD1 LEU B  89     -27.403   9.003  17.044  1.00 42.14           C  
ATOM   2305  CD2 LEU B  89     -28.162   7.323  15.342  1.00 46.76           C  
ATOM   2306  N   THR B  90     -30.528  11.303  16.980  1.00 45.24           N  
ATOM   2307  CA  THR B  90     -30.965  12.437  16.180  1.00 44.59           C  
ATOM   2308  C   THR B  90     -29.880  12.775  15.156  1.00 49.69           C  
ATOM   2309  O   THR B  90     -28.687  12.857  15.490  1.00 47.75           O  
ATOM   2310  CB  THR B  90     -31.358  13.612  17.079  1.00 42.52           C  
ATOM   2311  CG2 THR B  90     -31.992  14.766  16.342  1.00 38.11           C  
ATOM   2312  OG1 THR B  90     -32.329  13.067  17.957  1.00 41.80           O  
ATOM   2313  N   ILE B  91     -30.311  12.870  13.895  1.00 40.90           N  
ATOM   2314  CA  ILE B  91     -29.488  13.346  12.799  1.00 37.76           C  
ATOM   2315  C   ILE B  91     -30.126  14.641  12.318  1.00 39.38           C  
ATOM   2316  O   ILE B  91     -31.270  14.611  11.850  1.00 39.07           O  
ATOM   2317  CB  ILE B  91     -29.403  12.302  11.667  1.00 38.27           C  
ATOM   2318  CG1 ILE B  91     -28.865  10.963  12.167  1.00 37.07           C  
ATOM   2319  CG2 ILE B  91     -28.567  12.818  10.495  1.00 42.35           C  
ATOM   2320  CD1 ILE B  91     -29.948   9.956  12.488  1.00 40.15           C  
ATOM   2321  N   VAL B  92     -29.381  15.751  12.451  1.00 36.14           N  
ATOM   2322  CA  VAL B  92     -29.830  17.082  12.063  1.00 40.50           C  
ATOM   2323  C   VAL B  92     -28.945  17.588  10.928  1.00 41.75           C  
ATOM   2324  O   VAL B  92     -27.735  17.379  10.961  1.00 39.05           O  
ATOM   2325  CB  VAL B  92     -29.749  18.077  13.232  1.00 41.51           C  
ATOM   2326  CG1 VAL B  92     -30.217  19.466  12.816  1.00 41.91           C  
ATOM   2327  CG2 VAL B  92     -30.550  17.600  14.424  1.00 44.71           C  
ATOM   2328  N   ASP B  93     -29.556  18.281   9.956  1.00 39.35           N  
ATOM   2329  CA  ASP B  93     -28.792  18.942   8.909  1.00 37.12           C  
ATOM   2330  C   ASP B  93     -29.428  20.299   8.690  1.00 34.82           C  
ATOM   2331  O   ASP B  93     -30.562  20.515   9.122  1.00 34.89           O  
ATOM   2332  CB  ASP B  93     -28.713  18.146   7.591  1.00 36.01           C  
ATOM   2333  CG  ASP B  93     -30.051  17.926   6.885  1.00 38.85           C  
ATOM   2334  OD1 ASP B  93     -30.680  18.945   6.513  1.00 35.25           O  
ATOM   2335  OD2 ASP B  93     -30.469  16.712   6.721  1.00 34.47           O1-
ATOM   2336  N   THR B  94     -28.689  21.172   7.989  1.00 35.75           N  
ATOM   2337  CA  THR B  94     -29.162  22.494   7.613  1.00 37.30           C  
ATOM   2338  C   THR B  94     -29.349  22.567   6.092  1.00 39.79           C  
ATOM   2339  O   THR B  94     -29.171  23.631   5.489  1.00 34.54           O  
ATOM   2340  CB  THR B  94     -28.252  23.593   8.193  1.00 39.19           C  
ATOM   2341  CG2 THR B  94     -28.375  23.697   9.700  1.00 44.55           C  
ATOM   2342  OG1 THR B  94     -26.895  23.286   7.868  1.00 36.80           O  
ATOM   2343  N   GLY B  95     -29.773  21.436   5.500  1.00 39.24           N  
ATOM   2344  CA  GLY B  95     -30.066  21.344   4.079  1.00 33.82           C  
ATOM   2345  C   GLY B  95     -31.231  22.244   3.686  1.00 34.71           C  
ATOM   2346  O   GLY B  95     -31.721  23.050   4.476  1.00 34.84           O  
ATOM   2347  N   ILE B  96     -31.713  22.067   2.457  1.00 38.61           N  
ATOM   2348  CA  ILE B  96     -32.759  22.943   1.947  1.00 39.62           C  
ATOM   2349  C   ILE B  96     -34.086  22.718   2.693  1.00 36.06           C  
ATOM   2350  O   ILE B  96     -34.955  23.576   2.715  1.00 32.41           O  
ATOM   2351  CB  ILE B  96     -32.879  22.732   0.424  1.00 39.06           C  
ATOM   2352  CG1 ILE B  96     -33.820  23.739  -0.232  1.00 45.98           C  
ATOM   2353  CG2 ILE B  96     -33.263  21.293   0.101  1.00 40.15           C  
ATOM   2354  CD1 ILE B  96     -33.638  23.839  -1.740  1.00 43.60           C  
ATOM   2355  N   GLY B  97     -34.283  21.554   3.313  1.00 39.30           N  
ATOM   2356  CA  GLY B  97     -35.583  21.347   3.947  1.00 37.57           C  
ATOM   2357  C   GLY B  97     -36.645  20.862   2.955  1.00 43.45           C  
ATOM   2358  O   GLY B  97     -36.368  20.721   1.756  1.00 39.89           O  
ATOM   2359  N   MET B  98     -37.864  20.607   3.473  1.00 44.44           N  
ATOM   2360  CA  MET B  98     -38.957  20.065   2.673  1.00 41.20           C  
ATOM   2361  C   MET B  98     -40.234  20.814   3.012  1.00 41.99           C  
ATOM   2362  O   MET B  98     -40.526  21.096   4.175  1.00 44.76           O  
ATOM   2363  CB  MET B  98     -39.166  18.572   2.947  1.00 43.15           C  
ATOM   2364  CG  MET B  98     -38.078  17.686   2.357  1.00 43.85           C  
ATOM   2365  SD  MET B  98     -38.227  15.910   2.830  1.00 46.61           S  
ATOM   2366  CE  MET B  98     -37.786  15.980   4.573  1.00 40.65           C  
ATOM   2367  N   THR B  99     -40.985  21.197   1.980  1.00 44.32           N  
ATOM   2368  CA  THR B  99     -42.328  21.696   2.240  1.00 43.75           C  
ATOM   2369  C   THR B  99     -43.197  20.484   2.563  1.00 42.61           C  
ATOM   2370  O   THR B  99     -42.772  19.342   2.357  1.00 48.81           O  
ATOM   2371  CB  THR B  99     -42.935  22.404   1.024  1.00 45.85           C  
ATOM   2372  CG2 THR B  99     -42.197  23.654   0.602  1.00 43.94           C  
ATOM   2373  OG1 THR B  99     -42.906  21.420  -0.010  1.00 47.28           O  
ATOM   2374  N   LYS B 100     -44.411  20.735   3.059  1.00 48.53           N  
ATOM   2375  CA  LYS B 100     -45.326  19.643   3.337  1.00 46.07           C  
ATOM   2376  C   LYS B 100     -45.424  18.745   2.104  1.00 48.70           C  
ATOM   2377  O   LYS B 100     -45.417  17.520   2.211  1.00 48.49           O  
ATOM   2378  CB  LYS B 100     -46.667  20.222   3.779  1.00 49.48           C  
ATOM   2379  CG  LYS B 100     -47.763  19.207   4.059  1.00 47.71           C  
ATOM   2380  CD  LYS B 100     -49.093  19.885   4.293  1.00 57.46           C  
ATOM   2381  CE  LYS B 100     -50.251  19.118   3.694  1.00 55.36           C  
ATOM   2382  NZ  LYS B 100     -51.367  19.053   4.666  1.00 54.41           N1+
ATOM   2383  N   ALA B 101     -45.486  19.367   0.922  1.00 47.02           N  
ATOM   2384  CA  ALA B 101     -45.672  18.631  -0.313  1.00 43.78           C  
ATOM   2385  C   ALA B 101     -44.455  17.771  -0.626  1.00 46.38           C  
ATOM   2386  O   ALA B 101     -44.626  16.646  -1.081  1.00 46.06           O  
ATOM   2387  CB  ALA B 101     -46.016  19.587  -1.439  1.00 51.25           C  
ATOM   2388  N   ASP B 102     -43.231  18.275  -0.373  1.00 44.36           N  
ATOM   2389  CA  ASP B 102     -42.030  17.485  -0.641  1.00 44.75           C  
ATOM   2390  C   ASP B 102     -41.933  16.310   0.332  1.00 36.27           C  
ATOM   2391  O   ASP B 102     -41.370  15.266   0.015  1.00 41.02           O  
ATOM   2392  CB  ASP B 102     -40.721  18.267  -0.451  1.00 46.84           C  
ATOM   2393  CG  ASP B 102     -40.657  19.594  -1.181  1.00 55.73           C  
ATOM   2394  OD1 ASP B 102     -40.840  19.592  -2.422  1.00 55.64           O  
ATOM   2395  OD2 ASP B 102     -40.421  20.617  -0.500  1.00 57.40           O1-
ATOM   2396  N   LEU B 103     -42.370  16.559   1.561  1.00 42.69           N  
ATOM   2397  CA  LEU B 103     -42.330  15.587   2.642  1.00 41.73           C  
ATOM   2398  C   LEU B 103     -43.195  14.399   2.227  1.00 41.76           C  
ATOM   2399  O   LEU B 103     -42.698  13.272   2.088  1.00 44.16           O  
ATOM   2400  CB  LEU B 103     -42.860  16.319   3.885  1.00 44.13           C  
ATOM   2401  CG  LEU B 103     -42.758  15.606   5.230  1.00 49.97           C  
ATOM   2402  CD1 LEU B 103     -41.304  15.331   5.605  1.00 48.18           C  
ATOM   2403  CD2 LEU B 103     -43.435  16.455   6.298  1.00 50.74           C  
ATOM   2404  N   ILE B 104     -44.455  14.695   1.880  1.00 40.62           N  
ATOM   2405  CA  ILE B 104     -45.360  13.631   1.444  1.00 46.14           C  
ATOM   2406  C   ILE B 104     -44.804  12.955   0.187  1.00 42.12           C  
ATOM   2407  O   ILE B 104     -44.814  11.730   0.040  1.00 49.44           O  
ATOM   2408  CB  ILE B 104     -46.788  14.166   1.248  1.00 44.31           C  
ATOM   2409  CG1 ILE B 104     -47.367  14.648   2.576  1.00 44.81           C  
ATOM   2410  CG2 ILE B 104     -47.669  13.103   0.595  1.00 53.16           C  
ATOM   2411  CD1 ILE B 104     -48.573  15.564   2.438  1.00 47.65           C  
ATOM   2412  N   ASN B 105     -44.218  13.763  -0.683  1.00 43.79           N  
ATOM   2413  CA  ASN B 105     -43.749  13.285  -1.970  1.00 44.80           C  
ATOM   2414  C   ASN B 105     -42.599  12.299  -1.782  1.00 42.65           C  
ATOM   2415  O   ASN B 105     -42.600  11.226  -2.386  1.00 43.85           O  
ATOM   2416  CB  ASN B 105     -43.431  14.457  -2.911  1.00 49.14           C  
ATOM   2417  CG  ASN B 105     -42.798  14.001  -4.207  1.00 55.34           C  
ATOM   2418  ND2 ASN B 105     -43.533  13.253  -5.013  1.00 51.07           N  
ATOM   2419  OD1 ASN B 105     -41.639  14.298  -4.469  1.00 66.36           O  
ATOM   2420  N   ASN B 106     -41.593  12.669  -0.973  1.00 39.21           N  
ATOM   2421  CA  ASN B 106     -40.406  11.819  -0.867  1.00 42.15           C  
ATOM   2422  C   ASN B 106     -40.637  10.605   0.036  1.00 41.28           C  
ATOM   2423  O   ASN B 106     -40.069   9.527  -0.184  1.00 47.66           O  
ATOM   2424  CB  ASN B 106     -39.206  12.592  -0.319  1.00 40.08           C  
ATOM   2425  CG  ASN B 106     -38.596  13.460  -1.389  1.00 44.23           C  
ATOM   2426  ND2 ASN B 106     -39.058  14.701  -1.449  1.00 41.01           N  
ATOM   2427  OD1 ASN B 106     -37.795  12.972  -2.190  1.00 39.47           O  
ATOM   2428  N   LEU B 107     -41.420  10.799   1.095  1.00 40.21           N  
ATOM   2429  CA  LEU B 107     -41.567   9.706   2.050  1.00 43.37           C  
ATOM   2430  C   LEU B 107     -42.768   8.828   1.696  1.00 42.82           C  
ATOM   2431  O   LEU B 107     -42.858   7.698   2.172  1.00 39.72           O  
ATOM   2432  CB  LEU B 107     -41.651  10.277   3.465  1.00 38.14           C  
ATOM   2433  CG  LEU B 107     -40.285  10.670   4.029  1.00 38.65           C  
ATOM   2434  CD1 LEU B 107     -40.443  11.541   5.248  1.00 42.50           C  
ATOM   2435  CD2 LEU B 107     -39.466   9.432   4.344  1.00 43.47           C  
ATOM   2436  N   GLY B 108     -43.670   9.340   0.850  1.00 38.26           N  
ATOM   2437  CA  GLY B 108     -44.871   8.581   0.484  1.00 40.22           C  
ATOM   2438  C   GLY B 108     -44.857   8.125  -0.976  1.00 38.64           C  
ATOM   2439  O   GLY B 108     -44.574   6.969  -1.279  1.00 47.32           O  
ATOM   2440  N   THR B 109     -45.119   9.073  -1.883  1.00 44.31           N  
ATOM   2441  CA  THR B 109     -45.240   8.829  -3.314  1.00 41.37           C  
ATOM   2442  C   THR B 109     -44.028   8.071  -3.839  1.00 37.18           C  
ATOM   2443  O   THR B 109     -44.165   7.079  -4.531  1.00 37.72           O  
ATOM   2444  CB  THR B 109     -45.362  10.162  -4.060  1.00 40.14           C  
ATOM   2445  CG2 THR B 109     -45.620   9.989  -5.538  1.00 45.32           C  
ATOM   2446  OG1 THR B 109     -46.438  10.852  -3.429  1.00 43.96           O  
ATOM   2447  N   ILE B 110     -42.828   8.548  -3.504  1.00 39.80           N  
ATOM   2448  CA  ILE B 110     -41.635   7.951  -4.064  1.00 36.97           C  
ATOM   2449  C   ILE B 110     -41.309   6.666  -3.326  1.00 38.09           C  
ATOM   2450  O   ILE B 110     -40.622   5.798  -3.861  1.00 35.12           O  
ATOM   2451  CB  ILE B 110     -40.461   8.956  -4.101  1.00 47.15           C  
ATOM   2452  CG1 ILE B 110     -40.761  10.058  -5.121  1.00 46.76           C  
ATOM   2453  CG2 ILE B 110     -39.154   8.234  -4.435  1.00 40.04           C  
ATOM   2454  CD1 ILE B 110     -40.016  11.365  -4.909  1.00 47.69           C  
ATOM   2455  N   ALA B 111     -41.821   6.525  -2.095  1.00 38.09           N  
ATOM   2456  CA  ALA B 111     -41.673   5.222  -1.462  1.00 38.90           C  
ATOM   2457  C   ALA B 111     -42.378   4.191  -2.343  1.00 36.21           C  
ATOM   2458  O   ALA B 111     -41.810   3.141  -2.610  1.00 39.55           O  
ATOM   2459  CB  ALA B 111     -42.217   5.225  -0.044  1.00 34.04           C  
ATOM   2460  N   LYS B 112     -43.590   4.523  -2.831  1.00 34.20           N  
ATOM   2461  CA  LYS B 112     -44.332   3.595  -3.695  1.00 42.34           C  
ATOM   2462  C   LYS B 112     -43.603   3.357  -5.024  1.00 41.13           C  
ATOM   2463  O   LYS B 112     -43.327   2.217  -5.406  1.00 42.29           O  
ATOM   2464  CB  LYS B 112     -45.794   4.045  -3.898  1.00 41.48           C  
ATOM   2465  CG  LYS B 112     -46.621   4.218  -2.623  1.00 45.79           C  
ATOM   2466  CD  LYS B 112     -48.124   4.458  -2.815  1.00 54.01           C  
ATOM   2467  CE  LYS B 112     -48.528   5.909  -2.999  1.00 63.43           C  
ATOM   2468  NZ  LYS B 112     -49.001   6.563  -1.752  1.00 70.32           N1+
ATOM   2469  N   SER B 113     -43.249   4.435  -5.746  1.00 46.21           N  
ATOM   2470  CA  SER B 113     -42.673   4.259  -7.081  1.00 43.03           C  
ATOM   2471  C   SER B 113     -41.210   3.812  -7.025  1.00 40.91           C  
ATOM   2472  O   SER B 113     -40.754   3.006  -7.834  1.00 39.20           O  
ATOM   2473  CB  SER B 113     -42.886   5.483  -7.950  1.00 48.74           C  
ATOM   2474  OG  SER B 113     -42.679   6.699  -7.220  1.00 46.47           O  
ATOM   2475  N   GLY B 114     -40.458   4.282  -6.024  1.00 43.86           N  
ATOM   2476  CA  GLY B 114     -39.060   3.882  -5.915  1.00 41.36           C  
ATOM   2477  C   GLY B 114     -38.890   2.396  -5.619  1.00 41.67           C  
ATOM   2478  O   GLY B 114     -37.921   1.755  -6.049  1.00 42.63           O  
ATOM   2479  N   THR B 115     -39.851   1.867  -4.848  1.00 44.48           N  
ATOM   2480  CA  THR B 115     -39.914   0.443  -4.562  1.00 46.12           C  
ATOM   2481  C   THR B 115     -39.959  -0.302  -5.893  1.00 36.88           C  
ATOM   2482  O   THR B 115     -39.135  -1.186  -6.142  1.00 43.88           O  
ATOM   2483  CB  THR B 115     -41.104   0.116  -3.633  1.00 50.94           C  
ATOM   2484  CG2 THR B 115     -41.321  -1.369  -3.442  1.00 45.74           C  
ATOM   2485  OG1 THR B 115     -40.889   0.704  -2.346  1.00 56.67           O  
ATOM   2486  N   LYS B 116     -40.939   0.079  -6.723  1.00 41.51           N  
ATOM   2487  CA  LYS B 116     -41.213  -0.562  -8.009  1.00 48.97           C  
ATOM   2488  C   LYS B 116     -39.959  -0.535  -8.889  1.00 50.46           C  
ATOM   2489  O   LYS B 116     -39.494  -1.588  -9.333  1.00 46.25           O  
ATOM   2490  CB  LYS B 116     -42.472   0.043  -8.650  1.00 44.62           C  
ATOM   2491  N   ALA B 117     -39.362   0.667  -9.046  1.00 52.36           N  
ATOM   2492  CA  ALA B 117     -38.129   0.859  -9.806  1.00 45.77           C  
ATOM   2493  C   ALA B 117     -36.988   0.013  -9.242  1.00 42.55           C  
ATOM   2494  O   ALA B 117     -36.241  -0.618  -9.991  1.00 45.40           O  
ATOM   2495  CB  ALA B 117     -37.769   2.334  -9.833  1.00 47.38           C  
ATOM   2496  N   PHE B 118     -36.844  -0.011  -7.909  1.00 42.20           N  
ATOM   2497  CA  PHE B 118     -35.712  -0.710  -7.312  1.00 41.83           C  
ATOM   2498  C   PHE B 118     -35.851  -2.224  -7.510  1.00 43.47           C  
ATOM   2499  O   PHE B 118     -34.847  -2.935  -7.649  1.00 43.77           O  
ATOM   2500  CB  PHE B 118     -35.591  -0.313  -5.837  1.00 40.24           C  
ATOM   2501  CG  PHE B 118     -34.456  -0.926  -5.046  1.00 40.57           C  
ATOM   2502  CD1 PHE B 118     -33.228  -1.219  -5.631  1.00 44.24           C  
ATOM   2503  CD2 PHE B 118     -34.595  -1.149  -3.680  1.00 40.62           C  
ATOM   2504  CE1 PHE B 118     -32.180  -1.745  -4.885  1.00 45.12           C  
ATOM   2505  CE2 PHE B 118     -33.553  -1.691  -2.937  1.00 41.76           C  
ATOM   2506  CZ  PHE B 118     -32.342  -1.979  -3.539  1.00 44.12           C  
ATOM   2507  N   MET B 119     -37.102  -2.725  -7.455  1.00 46.13           N  
ATOM   2508  CA  MET B 119     -37.370  -4.149  -7.671  1.00 50.84           C  
ATOM   2509  C   MET B 119     -37.031  -4.518  -9.118  1.00 50.33           C  
ATOM   2510  O   MET B 119     -36.330  -5.508  -9.349  1.00 55.99           O  
ATOM   2511  CB  MET B 119     -38.834  -4.519  -7.381  1.00 47.17           C  
ATOM   2512  CG  MET B 119     -39.193  -4.512  -5.909  1.00 46.03           C  
ATOM   2513  SD  MET B 119     -37.845  -5.150  -4.864  1.00 54.36           S  
ATOM   2514  CE  MET B 119     -38.100  -4.107  -3.435  1.00 47.08           C  
ATOM   2515  N   GLU B 120     -37.537  -3.714 -10.073  1.00 55.43           N  
ATOM   2516  CA  GLU B 120     -37.186  -3.828 -11.489  1.00 60.12           C  
ATOM   2517  C   GLU B 120     -35.661  -3.897 -11.629  1.00 63.15           C  
ATOM   2518  O   GLU B 120     -35.116  -4.891 -12.117  1.00 53.83           O  
ATOM   2519  CB  GLU B 120     -37.796  -2.694 -12.326  1.00 56.05           C  
ATOM   2520  CG  GLU B 120     -39.164  -3.010 -12.917  1.00 60.73           C  
ATOM   2521  N   ALA B 121     -34.973  -2.862 -11.125  1.00 64.01           N  
ATOM   2522  CA  ALA B 121     -33.523  -2.781 -11.227  1.00 55.01           C  
ATOM   2523  C   ALA B 121     -32.862  -4.023 -10.640  1.00 55.78           C  
ATOM   2524  O   ALA B 121     -31.854  -4.481 -11.171  1.00 54.07           O  
ATOM   2525  CB  ALA B 121     -33.027  -1.517 -10.569  1.00 58.04           C  
ATOM   2526  N   LEU B 122     -33.419  -4.535  -9.533  1.00 55.05           N  
ATOM   2527  CA  LEU B 122     -32.925  -5.731  -8.858  1.00 60.11           C  
ATOM   2528  C   LEU B 122     -33.041  -6.964  -9.760  1.00 56.98           C  
ATOM   2529  O   LEU B 122     -32.123  -7.779  -9.806  1.00 51.81           O  
ATOM   2530  CB  LEU B 122     -33.753  -5.933  -7.583  1.00 63.24           C  
ATOM   2531  CG  LEU B 122     -33.031  -5.837  -6.234  1.00 66.73           C  
ATOM   2532  CD1 LEU B 122     -31.670  -5.165  -6.314  1.00 52.53           C  
ATOM   2533  CD2 LEU B 122     -33.915  -5.163  -5.202  1.00 58.84           C  
ATOM   2534  N   GLN B 123     -34.189  -7.108 -10.447  1.00 69.28           N  
ATOM   2535  CA  GLN B 123     -34.419  -8.169 -11.425  1.00 75.71           C  
ATOM   2536  C   GLN B 123     -33.440  -8.018 -12.593  1.00 79.91           C  
ATOM   2537  O   GLN B 123     -33.078  -9.003 -13.230  1.00 86.45           O  
ATOM   2538  CB  GLN B 123     -35.869  -8.178 -11.931  1.00 74.03           C  
ATOM   2539  CG  GLN B 123     -36.871  -8.878 -11.020  1.00 67.41           C  
ATOM   2540  N   ALA B 124     -33.003  -6.778 -12.857  1.00 79.54           N  
ATOM   2541  CA  ALA B 124     -32.004  -6.487 -13.875  1.00 78.11           C  
ATOM   2542  C   ALA B 124     -30.595  -6.493 -13.273  1.00 79.34           C  
ATOM   2543  O   ALA B 124     -29.657  -6.018 -13.901  1.00 76.26           O  
ATOM   2544  CB  ALA B 124     -32.323  -5.179 -14.571  1.00 65.69           C  
ATOM   2545  N   GLY B 125     -30.454  -6.999 -12.041  1.00 85.19           N  
ATOM   2546  CA  GLY B 125     -29.158  -7.391 -11.505  1.00 81.45           C  
ATOM   2547  C   GLY B 125     -28.424  -6.327 -10.682  1.00 81.12           C  
ATOM   2548  O   GLY B 125     -27.243  -6.522 -10.399  1.00 74.31           O  
ATOM   2549  N   ALA B 126     -29.109  -5.238 -10.276  1.00 72.04           N  
ATOM   2550  CA  ALA B 126     -28.538  -4.233  -9.383  1.00 67.01           C  
ATOM   2551  C   ALA B 126     -28.162  -4.866  -8.037  1.00 68.18           C  
ATOM   2552  O   ALA B 126     -28.681  -5.927  -7.697  1.00 74.07           O  
ATOM   2553  CB  ALA B 126     -29.524  -3.108  -9.203  1.00 61.31           C  
ATOM   2554  N   ASP B 127     -27.244  -4.240  -7.289  1.00 58.60           N  
ATOM   2555  CA  ASP B 127     -26.920  -4.625  -5.917  1.00 63.45           C  
ATOM   2556  C   ASP B 127     -27.935  -3.974  -4.974  1.00 66.28           C  
ATOM   2557  O   ASP B 127     -28.388  -2.873  -5.262  1.00 61.27           O  
ATOM   2558  CB  ASP B 127     -25.517  -4.150  -5.521  1.00 65.21           C  
ATOM   2559  CG  ASP B 127     -24.912  -4.841  -4.302  1.00 73.70           C  
ATOM   2560  OD1 ASP B 127     -25.670  -5.276  -3.417  1.00 87.66           O  
ATOM   2561  OD2 ASP B 127     -23.676  -4.923  -4.223  1.00 71.28           O1-
ATOM   2562  N   ILE B 128     -28.267  -4.618  -3.832  1.00 66.96           N  
ATOM   2563  CA  ILE B 128     -29.182  -4.074  -2.830  1.00 66.29           C  
ATOM   2564  C   ILE B 128     -28.653  -2.759  -2.256  1.00 57.70           C  
ATOM   2565  O   ILE B 128     -29.431  -1.982  -1.712  1.00 61.30           O  
ATOM   2566  CB  ILE B 128     -29.519  -5.063  -1.684  1.00 68.70           C  
ATOM   2567  CG1 ILE B 128     -28.270  -5.687  -1.057  1.00 64.34           C  
ATOM   2568  CG2 ILE B 128     -30.535  -6.110  -2.115  1.00 65.82           C  
ATOM   2569  CD1 ILE B 128     -27.849  -5.068   0.250  1.00 69.00           C  
ATOM   2570  N   SER B 129     -27.337  -2.535  -2.367  1.00 54.22           N  
ATOM   2571  CA  SER B 129     -26.674  -1.394  -1.757  1.00 57.87           C  
ATOM   2572  C   SER B 129     -26.937  -0.099  -2.530  1.00 50.31           C  
ATOM   2573  O   SER B 129     -26.634   0.980  -2.030  1.00 50.75           O  
ATOM   2574  CB  SER B 129     -25.207  -1.654  -1.621  1.00 56.97           C  
ATOM   2575  OG  SER B 129     -24.638  -1.718  -2.909  1.00 61.72           O  
ATOM   2576  N   MET B 130     -27.520  -0.211  -3.731  1.00 50.27           N  
ATOM   2577  CA  MET B 130     -27.986   0.933  -4.504  1.00 50.67           C  
ATOM   2578  C   MET B 130     -29.300   1.459  -3.927  1.00 46.48           C  
ATOM   2579  O   MET B 130     -29.928   2.339  -4.507  1.00 39.61           O  
ATOM   2580  CB  MET B 130     -28.228   0.569  -5.984  1.00 65.49           C  
ATOM   2581  CG  MET B 130     -27.019   0.001  -6.762  1.00 68.82           C  
ATOM   2582  SD  MET B 130     -25.378   0.607  -6.217  1.00 92.61           S  
ATOM   2583  CE  MET B 130     -25.385   2.311  -6.784  1.00 81.80           C  
ATOM   2584  N   ILE B 131     -29.770   0.870  -2.820  1.00 46.83           N  
ATOM   2585  CA  ILE B 131     -31.102   1.220  -2.334  1.00 43.21           C  
ATOM   2586  C   ILE B 131     -31.268   2.741  -2.325  1.00 36.33           C  
ATOM   2587  O   ILE B 131     -32.340   3.264  -2.651  1.00 34.47           O  
ATOM   2588  CB  ILE B 131     -31.394   0.581  -0.953  1.00 42.12           C  
ATOM   2589  CG1 ILE B 131     -32.798   0.968  -0.473  1.00 41.57           C  
ATOM   2590  CG2 ILE B 131     -30.312   0.964   0.060  1.00 42.07           C  
ATOM   2591  CD1 ILE B 131     -33.297   0.194   0.723  1.00 42.43           C  
ATOM   2592  N   GLY B 132     -30.210   3.451  -1.892  1.00 36.66           N  
ATOM   2593  CA  GLY B 132     -30.289   4.903  -1.740  1.00 37.27           C  
ATOM   2594  C   GLY B 132     -30.630   5.593  -3.055  1.00 36.65           C  
ATOM   2595  O   GLY B 132     -31.404   6.559  -3.097  1.00 39.34           O  
ATOM   2596  N   GLN B 133     -30.099   5.023  -4.145  1.00 41.09           N  
ATOM   2597  CA  GLN B 133     -30.285   5.554  -5.482  1.00 41.28           C  
ATOM   2598  C   GLN B 133     -31.730   5.416  -5.955  1.00 50.53           C  
ATOM   2599  O   GLN B 133     -32.073   5.963  -7.009  1.00 43.36           O  
ATOM   2600  CB  GLN B 133     -29.358   4.840  -6.459  1.00 47.38           C  
ATOM   2601  CG  GLN B 133     -28.165   5.681  -6.884  1.00 58.98           C  
ATOM   2602  CD  GLN B 133     -27.580   5.219  -8.200  1.00 58.75           C  
ATOM   2603  NE2 GLN B 133     -26.271   5.356  -8.330  1.00 54.18           N  
ATOM   2604  OE1 GLN B 133     -28.283   4.757  -9.103  1.00 63.05           O  
ATOM   2605  N   PHE B 134     -32.586   4.701  -5.202  1.00 42.62           N  
ATOM   2606  CA  PHE B 134     -33.956   4.568  -5.687  1.00 37.07           C  
ATOM   2607  C   PHE B 134     -34.936   5.350  -4.821  1.00 41.77           C  
ATOM   2608  O   PHE B 134     -36.149   5.103  -4.837  1.00 40.24           O  
ATOM   2609  CB  PHE B 134     -34.310   3.102  -5.920  1.00 44.68           C  
ATOM   2610  CG  PHE B 134     -33.530   2.493  -7.061  1.00 39.43           C  
ATOM   2611  CD1 PHE B 134     -32.282   1.929  -6.847  1.00 41.96           C  
ATOM   2612  CD2 PHE B 134     -34.024   2.534  -8.356  1.00 41.23           C  
ATOM   2613  CE1 PHE B 134     -31.562   1.378  -7.895  1.00 40.20           C  
ATOM   2614  CE2 PHE B 134     -33.296   2.008  -9.415  1.00 38.85           C  
ATOM   2615  CZ  PHE B 134     -32.072   1.418  -9.177  1.00 42.04           C  
ATOM   2616  N   GLY B 135     -34.387   6.311  -4.067  1.00 38.42           N  
ATOM   2617  CA  GLY B 135     -35.180   7.208  -3.241  1.00 35.23           C  
ATOM   2618  C   GLY B 135     -35.744   6.564  -1.975  1.00 32.62           C  
ATOM   2619  O   GLY B 135     -36.652   7.133  -1.363  1.00 35.90           O  
ATOM   2620  N   VAL B 136     -35.261   5.371  -1.614  1.00 36.83           N  
ATOM   2621  CA  VAL B 136     -35.881   4.665  -0.499  1.00 41.73           C  
ATOM   2622  C   VAL B 136     -34.887   4.291   0.603  1.00 40.50           C  
ATOM   2623  O   VAL B 136     -35.268   3.599   1.546  1.00 40.37           O  
ATOM   2624  CB  VAL B 136     -36.724   3.453  -0.968  1.00 45.53           C  
ATOM   2625  CG1 VAL B 136     -38.038   3.887  -1.607  1.00 39.41           C  
ATOM   2626  CG2 VAL B 136     -35.960   2.495  -1.876  1.00 38.99           C  
ATOM   2627  N   GLY B 137     -33.651   4.809   0.539  1.00 38.47           N  
ATOM   2628  CA  GLY B 137     -32.628   4.541   1.555  1.00 31.01           C  
ATOM   2629  C   GLY B 137     -33.118   4.778   2.990  1.00 34.88           C  
ATOM   2630  O   GLY B 137     -32.729   4.075   3.939  1.00 33.30           O  
ATOM   2631  N   PHE B 138     -33.944   5.814   3.159  1.00 30.71           N  
ATOM   2632  CA  PHE B 138     -34.492   6.176   4.453  1.00 33.23           C  
ATOM   2633  C   PHE B 138     -35.145   4.979   5.148  1.00 36.62           C  
ATOM   2634  O   PHE B 138     -35.165   4.913   6.384  1.00 35.25           O  
ATOM   2635  CB  PHE B 138     -35.578   7.234   4.255  1.00 33.41           C  
ATOM   2636  CG  PHE B 138     -36.414   7.541   5.469  1.00 33.48           C  
ATOM   2637  CD1 PHE B 138     -37.578   6.834   5.736  1.00 34.07           C  
ATOM   2638  CD2 PHE B 138     -36.035   8.536   6.348  1.00 33.82           C  
ATOM   2639  CE1 PHE B 138     -38.338   7.130   6.855  1.00 34.27           C  
ATOM   2640  CE2 PHE B 138     -36.801   8.841   7.460  1.00 34.22           C  
ATOM   2641  CZ  PHE B 138     -37.958   8.143   7.705  1.00 36.80           C  
ATOM   2642  N   TYR B 139     -35.740   4.087   4.344  1.00 33.30           N  
ATOM   2643  CA  TYR B 139     -36.559   2.980   4.818  1.00 36.27           C  
ATOM   2644  C   TYR B 139     -35.697   1.977   5.586  1.00 38.73           C  
ATOM   2645  O   TYR B 139     -36.200   1.180   6.373  1.00 38.35           O  
ATOM   2646  CB  TYR B 139     -37.453   2.434   3.693  1.00 31.62           C  
ATOM   2647  CG  TYR B 139     -38.714   3.250   3.563  1.00 34.24           C  
ATOM   2648  CD1 TYR B 139     -38.713   4.508   2.968  1.00 32.63           C  
ATOM   2649  CD2 TYR B 139     -39.902   2.792   4.116  1.00 31.82           C  
ATOM   2650  CE1 TYR B 139     -39.869   5.277   2.901  1.00 35.14           C  
ATOM   2651  CE2 TYR B 139     -41.056   3.548   4.065  1.00 34.28           C  
ATOM   2652  CZ  TYR B 139     -41.053   4.781   3.434  1.00 40.01           C  
ATOM   2653  OH  TYR B 139     -42.221   5.500   3.414  1.00 36.39           O  
ATOM   2654  N   SER B 140     -34.379   2.077   5.437  1.00 34.52           N  
ATOM   2655  CA  SER B 140     -33.513   1.241   6.251  1.00 34.07           C  
ATOM   2656  C   SER B 140     -33.604   1.646   7.728  1.00 33.36           C  
ATOM   2657  O   SER B 140     -33.281   0.830   8.591  1.00 38.08           O  
ATOM   2658  CB  SER B 140     -32.078   1.302   5.744  1.00 34.00           C  
ATOM   2659  OG  SER B 140     -31.643   2.647   5.904  1.00 30.56           O  
ATOM   2660  N   ALA B 141     -34.067   2.873   8.041  1.00 33.32           N  
ATOM   2661  CA  ALA B 141     -34.194   3.324   9.426  1.00 32.47           C  
ATOM   2662  C   ALA B 141     -35.092   2.403  10.251  1.00 38.18           C  
ATOM   2663  O   ALA B 141     -34.906   2.282  11.464  1.00 35.79           O  
ATOM   2664  CB  ALA B 141     -34.726   4.735   9.540  1.00 29.63           C  
ATOM   2665  N   TYR B 142     -36.096   1.802   9.600  1.00 34.90           N  
ATOM   2666  CA  TYR B 142     -37.006   0.885  10.283  1.00 36.59           C  
ATOM   2667  C   TYR B 142     -36.256  -0.317  10.863  1.00 38.45           C  
ATOM   2668  O   TYR B 142     -36.746  -0.950  11.790  1.00 37.01           O  
ATOM   2669  CB  TYR B 142     -38.180   0.506   9.370  1.00 30.41           C  
ATOM   2670  CG  TYR B 142     -39.105   1.672   9.099  1.00 31.52           C  
ATOM   2671  CD1 TYR B 142     -39.797   2.294  10.126  1.00 29.07           C  
ATOM   2672  CD2 TYR B 142     -39.217   2.214   7.828  1.00 34.90           C  
ATOM   2673  CE1 TYR B 142     -40.657   3.361   9.902  1.00 32.96           C  
ATOM   2674  CE2 TYR B 142     -40.048   3.299   7.580  1.00 33.43           C  
ATOM   2675  CZ  TYR B 142     -40.764   3.870   8.617  1.00 32.60           C  
ATOM   2676  OH  TYR B 142     -41.585   4.913   8.362  1.00 32.94           O  
ATOM   2677  N   LEU B 143     -35.085  -0.664  10.312  1.00 41.57           N  
ATOM   2678  CA  LEU B 143     -34.332  -1.735  10.944  1.00 39.77           C  
ATOM   2679  C   LEU B 143     -34.097  -1.419  12.417  1.00 35.97           C  
ATOM   2680  O   LEU B 143     -34.073  -2.347  13.216  1.00 42.59           O  
ATOM   2681  CB  LEU B 143     -32.996  -1.952  10.244  1.00 40.93           C  
ATOM   2682  CG  LEU B 143     -33.050  -2.557   8.851  1.00 49.97           C  
ATOM   2683  CD1 LEU B 143     -31.671  -2.432   8.202  1.00 50.77           C  
ATOM   2684  CD2 LEU B 143     -33.489  -4.011   8.904  1.00 47.45           C  
ATOM   2685  N   VAL B 144     -33.915  -0.142  12.793  1.00 37.11           N  
ATOM   2686  CA  VAL B 144     -33.350   0.115  14.117  1.00 35.30           C  
ATOM   2687  C   VAL B 144     -34.319   0.869  15.025  1.00 37.89           C  
ATOM   2688  O   VAL B 144     -34.103   0.934  16.243  1.00 38.72           O  
ATOM   2689  CB  VAL B 144     -31.975   0.829  14.081  1.00 36.84           C  
ATOM   2690  CG1 VAL B 144     -30.907   0.089  13.304  1.00 30.79           C  
ATOM   2691  CG2 VAL B 144     -32.074   2.265  13.600  1.00 38.80           C  
ATOM   2692  N   ALA B 145     -35.346   1.494  14.440  1.00 34.25           N  
ATOM   2693  CA  ALA B 145     -36.165   2.448  15.170  1.00 37.35           C  
ATOM   2694  C   ALA B 145     -37.585   1.921  15.388  1.00 44.75           C  
ATOM   2695  O   ALA B 145     -38.201   1.261  14.542  1.00 38.96           O  
ATOM   2696  CB  ALA B 145     -36.179   3.757  14.442  1.00 43.46           C  
ATOM   2697  N   GLU B 146     -38.128   2.210  16.559  1.00 40.84           N  
ATOM   2698  CA  GLU B 146     -39.474   1.712  16.772  1.00 44.26           C  
ATOM   2699  C   GLU B 146     -40.436   2.858  16.531  1.00 42.22           C  
ATOM   2700  O   GLU B 146     -41.615   2.615  16.307  1.00 38.76           O  
ATOM   2701  CB  GLU B 146     -39.685   1.075  18.146  1.00 43.65           C  
ATOM   2702  CG  GLU B 146     -39.723   2.046  19.306  1.00 49.82           C  
ATOM   2703  CD  GLU B 146     -40.000   1.316  20.621  1.00 58.45           C  
ATOM   2704  OE1 GLU B 146     -39.373   0.254  20.874  1.00 53.71           O  
ATOM   2705  OE2 GLU B 146     -40.847   1.794  21.380  1.00 60.90           O1-
ATOM   2706  N   LYS B 147     -39.879   4.078  16.543  1.00 43.38           N  
ATOM   2707  CA  LYS B 147     -40.544   5.268  16.039  1.00 44.38           C  
ATOM   2708  C   LYS B 147     -39.512   6.167  15.346  1.00 43.96           C  
ATOM   2709  O   LYS B 147     -38.347   6.237  15.762  1.00 39.91           O  
ATOM   2710  CB  LYS B 147     -41.308   5.975  17.164  1.00 43.30           C  
ATOM   2711  CG  LYS B 147     -42.246   7.099  16.742  1.00 45.42           C  
ATOM   2712  CD  LYS B 147     -42.572   8.059  17.879  1.00 51.75           C  
ATOM   2713  N   VAL B 148     -39.966   6.820  14.256  1.00 44.74           N  
ATOM   2714  CA  VAL B 148     -39.196   7.819  13.530  1.00 38.46           C  
ATOM   2715  C   VAL B 148     -40.007   9.101  13.481  1.00 38.32           C  
ATOM   2716  O   VAL B 148     -41.189   9.075  13.140  1.00 39.73           O  
ATOM   2717  CB  VAL B 148     -38.823   7.382  12.105  1.00 42.30           C  
ATOM   2718  CG1 VAL B 148     -37.855   8.390  11.481  1.00 38.42           C  
ATOM   2719  CG2 VAL B 148     -38.242   5.975  12.056  1.00 39.18           C  
ATOM   2720  N   THR B 149     -39.360  10.202  13.861  1.00 34.96           N  
ATOM   2721  CA  THR B 149     -39.930  11.533  13.704  1.00 40.88           C  
ATOM   2722  C   THR B 149     -39.044  12.319  12.736  1.00 37.17           C  
ATOM   2723  O   THR B 149     -37.818  12.271  12.853  1.00 34.52           O  
ATOM   2724  CB  THR B 149     -40.010  12.276  15.049  1.00 39.43           C  
ATOM   2725  CG2 THR B 149     -40.873  13.518  14.988  1.00 38.82           C  
ATOM   2726  OG1 THR B 149     -40.592  11.378  15.991  1.00 50.39           O  
ATOM   2727  N   VAL B 150     -39.663  13.029  11.785  1.00 33.92           N  
ATOM   2728  CA  VAL B 150     -38.902  13.922  10.917  1.00 37.27           C  
ATOM   2729  C   VAL B 150     -39.497  15.322  11.073  1.00 36.65           C  
ATOM   2730  O   VAL B 150     -40.694  15.497  10.899  1.00 37.81           O  
ATOM   2731  CB  VAL B 150     -38.907  13.472   9.438  1.00 34.40           C  
ATOM   2732  CG1 VAL B 150     -38.183  14.448   8.514  1.00 33.35           C  
ATOM   2733  CG2 VAL B 150     -38.399  12.069   9.219  1.00 29.29           C  
ATOM   2734  N   ILE B 151     -38.657  16.284  11.458  1.00 35.35           N  
ATOM   2735  CA  ILE B 151     -39.021  17.690  11.537  1.00 37.80           C  
ATOM   2736  C   ILE B 151     -38.266  18.377  10.400  1.00 36.91           C  
ATOM   2737  O   ILE B 151     -37.063  18.180  10.229  1.00 40.54           O  
ATOM   2738  CB  ILE B 151     -38.611  18.312  12.893  1.00 40.66           C  
ATOM   2739  CG1 ILE B 151     -39.022  17.457  14.098  1.00 41.45           C  
ATOM   2740  CG2 ILE B 151     -39.065  19.772  13.000  1.00 41.96           C  
ATOM   2741  CD1 ILE B 151     -40.494  17.405  14.385  1.00 41.95           C  
ATOM   2742  N   THR B 152     -38.977  19.187   9.622  1.00 40.16           N  
ATOM   2743  CA  THR B 152     -38.346  19.791   8.461  1.00 42.09           C  
ATOM   2744  C   THR B 152     -38.866  21.215   8.300  1.00 43.54           C  
ATOM   2745  O   THR B 152     -39.990  21.515   8.687  1.00 41.07           O  
ATOM   2746  CB  THR B 152     -38.547  18.892   7.240  1.00 39.14           C  
ATOM   2747  CG2 THR B 152     -39.999  18.796   6.821  1.00 37.55           C  
ATOM   2748  OG1 THR B 152     -37.708  19.357   6.186  1.00 39.61           O  
ATOM   2749  N   LYS B 153     -38.008  22.085   7.759  1.00 48.23           N  
ATOM   2750  CA  LYS B 153     -38.353  23.483   7.536  1.00 44.35           C  
ATOM   2751  C   LYS B 153     -37.712  23.912   6.215  1.00 42.79           C  
ATOM   2752  O   LYS B 153     -36.501  23.764   6.017  1.00 40.95           O  
ATOM   2753  CB  LYS B 153     -37.932  24.358   8.729  1.00 38.87           C  
ATOM   2754  CG  LYS B 153     -38.165  25.862   8.575  1.00 40.47           C  
ATOM   2755  CD  LYS B 153     -39.633  26.283   8.560  1.00 43.96           C  
ATOM   2756  CE  LYS B 153     -39.824  27.774   8.342  1.00 45.57           C  
ATOM   2757  NZ  LYS B 153     -39.225  28.198   7.048  1.00 46.75           N1+
ATOM   2758  N   HIS B 154     -38.555  24.416   5.321  1.00 43.02           N  
ATOM   2759  CA  HIS B 154     -38.065  24.937   4.027  1.00 47.65           C  
ATOM   2760  C   HIS B 154     -38.375  26.434   3.997  1.00 45.55           C  
ATOM   2761  O   HIS B 154     -39.388  26.835   4.575  1.00 43.75           O  
ATOM   2762  CB  HIS B 154     -38.673  24.136   2.869  1.00 47.89           C  
ATOM   2763  CG  HIS B 154     -38.236  24.551   1.508  1.00 45.12           C  
ATOM   2764  CD2 HIS B 154     -37.404  23.964   0.624  1.00 40.53           C  
ATOM   2765  ND1 HIS B 154     -38.712  25.689   0.897  1.00 47.55           N  
ATOM   2766  CE1 HIS B 154     -38.175  25.799  -0.297  1.00 37.81           C  
ATOM   2767  NE2 HIS B 154     -37.372  24.753  -0.489  1.00 42.44           N  
ATOM   2768  N   ASN B 155     -37.515  27.215   3.361  1.00 45.21           N  
ATOM   2769  CA  ASN B 155     -37.688  28.667   3.297  1.00 50.86           C  
ATOM   2770  C   ASN B 155     -39.120  29.049   2.908  1.00 51.49           C  
ATOM   2771  O   ASN B 155     -39.641  30.063   3.379  1.00 55.77           O  
ATOM   2772  CB  ASN B 155     -36.643  29.332   2.395  1.00 49.59           C  
ATOM   2773  CG  ASN B 155     -35.264  29.392   3.019  1.00 52.06           C  
ATOM   2774  ND2 ASN B 155     -34.229  29.203   2.211  1.00 47.80           N  
ATOM   2775  OD1 ASN B 155     -35.137  29.599   4.229  1.00 48.98           O  
ATOM   2776  N   ASP B 156     -39.772  28.203   2.095  1.00 56.09           N  
ATOM   2777  CA  ASP B 156     -41.031  28.518   1.426  1.00 63.47           C  
ATOM   2778  C   ASP B 156     -42.268  28.071   2.212  1.00 64.84           C  
ATOM   2779  O   ASP B 156     -43.382  28.413   1.804  1.00 63.85           O  
ATOM   2780  CB  ASP B 156     -41.063  27.976  -0.013  1.00 57.26           C  
ATOM   2781  CG  ASP B 156     -40.127  28.717  -0.957  1.00 60.63           C  
ATOM   2782  OD1 ASP B 156     -39.920  29.946  -0.747  1.00 59.70           O  
ATOM   2783  OD2 ASP B 156     -39.592  28.066  -1.895  1.00 56.67           O1-
ATOM   2784  N   ASP B 157     -42.087  27.325   3.317  1.00 59.61           N  
ATOM   2785  CA  ASP B 157     -43.210  26.741   4.047  1.00 54.23           C  
ATOM   2786  C   ASP B 157     -42.966  26.840   5.553  1.00 53.92           C  
ATOM   2787  O   ASP B 157     -41.889  27.245   5.981  1.00 53.65           O  
ATOM   2788  CB  ASP B 157     -43.504  25.312   3.563  1.00 53.79           C  
ATOM   2789  CG  ASP B 157     -44.947  24.833   3.719  1.00 55.35           C  
ATOM   2790  OD1 ASP B 157     -45.726  25.514   4.391  1.00 59.35           O  
ATOM   2791  OD2 ASP B 157     -45.282  23.752   3.175  1.00 68.90           O1-
ATOM   2792  N   GLU B 158     -43.988  26.486   6.349  1.00 55.00           N  
ATOM   2793  CA  GLU B 158     -43.873  26.337   7.795  1.00 55.24           C  
ATOM   2794  C   GLU B 158     -43.134  25.042   8.130  1.00 48.29           C  
ATOM   2795  O   GLU B 158     -42.820  24.233   7.260  1.00 49.79           O  
ATOM   2796  CB  GLU B 158     -45.248  26.171   8.446  1.00 60.43           C  
ATOM   2797  CG  GLU B 158     -46.242  27.286   8.177  1.00 71.12           C  
ATOM   2798  CD  GLU B 158     -47.656  26.888   8.584  1.00 83.70           C  
ATOM   2799  OE1 GLU B 158     -47.915  26.798   9.801  1.00 90.32           O  
ATOM   2800  OE2 GLU B 158     -48.488  26.623   7.689  1.00 87.60           O1-
ATOM   2801  N   GLN B 159     -42.893  24.849   9.429  1.00 52.85           N  
ATOM   2802  CA  GLN B 159     -42.221  23.676   9.955  1.00 49.91           C  
ATOM   2803  C   GLN B 159     -43.237  22.541  10.104  1.00 43.87           C  
ATOM   2804  O   GLN B 159     -44.343  22.735  10.616  1.00 49.44           O  
ATOM   2805  CB  GLN B 159     -41.559  24.052  11.281  1.00 47.20           C  
ATOM   2806  CG  GLN B 159     -40.798  22.909  11.940  1.00 45.08           C  
ATOM   2807  CD  GLN B 159     -39.864  23.469  12.983  1.00 52.13           C  
ATOM   2808  NE2 GLN B 159     -39.913  22.933  14.195  1.00 47.87           N  
ATOM   2809  OE1 GLN B 159     -39.108  24.387  12.702  1.00 55.04           O  
ATOM   2810  N   TYR B 160     -42.853  21.355   9.631  1.00 46.64           N  
ATOM   2811  CA  TYR B 160     -43.740  20.201   9.617  1.00 47.55           C  
ATOM   2812  C   TYR B 160     -43.132  19.078  10.443  1.00 48.98           C  
ATOM   2813  O   TYR B 160     -41.911  18.911  10.457  1.00 52.24           O  
ATOM   2814  CB  TYR B 160     -44.022  19.753   8.182  1.00 47.35           C  
ATOM   2815  CG  TYR B 160     -45.026  20.658   7.515  1.00 58.54           C  
ATOM   2816  CD1 TYR B 160     -46.379  20.597   7.833  1.00 57.89           C  
ATOM   2817  CD2 TYR B 160     -44.608  21.631   6.618  1.00 56.20           C  
ATOM   2818  CE1 TYR B 160     -47.293  21.462   7.246  1.00 68.05           C  
ATOM   2819  CE2 TYR B 160     -45.506  22.505   6.031  1.00 64.03           C  
ATOM   2820  CZ  TYR B 160     -46.853  22.419   6.342  1.00 66.50           C  
ATOM   2821  OH  TYR B 160     -47.715  23.294   5.747  1.00 77.57           O  
ATOM   2822  N   ALA B 161     -44.009  18.337  11.128  1.00 43.55           N  
ATOM   2823  CA  ALA B 161     -43.659  17.143  11.881  1.00 44.13           C  
ATOM   2824  C   ALA B 161     -44.298  15.926  11.214  1.00 45.30           C  
ATOM   2825  O   ALA B 161     -45.518  15.884  11.050  1.00 45.98           O  
ATOM   2826  CB  ALA B 161     -44.137  17.298  13.313  1.00 43.80           C  
ATOM   2827  N   TRP B 162     -43.445  14.973  10.811  1.00 40.21           N  
ATOM   2828  CA  TRP B 162     -43.795  13.687  10.229  1.00 42.16           C  
ATOM   2829  C   TRP B 162     -43.433  12.595  11.235  1.00 46.53           C  
ATOM   2830  O   TRP B 162     -42.329  12.587  11.781  1.00 43.07           O  
ATOM   2831  CB  TRP B 162     -42.974  13.515   8.952  1.00 36.97           C  
ATOM   2832  CG  TRP B 162     -43.128  12.242   8.175  1.00 35.51           C  
ATOM   2833  CD1 TRP B 162     -43.874  12.064   7.051  1.00 33.70           C  
ATOM   2834  CD2 TRP B 162     -42.456  10.988   8.408  1.00 34.65           C  
ATOM   2835  CE2 TRP B 162     -42.858  10.107   7.380  1.00 34.75           C  
ATOM   2836  CE3 TRP B 162     -41.560  10.528   9.382  1.00 32.75           C  
ATOM   2837  NE1 TRP B 162     -43.715  10.798   6.561  1.00 36.33           N  
ATOM   2838  CZ2 TRP B 162     -42.415   8.785   7.307  1.00 33.50           C  
ATOM   2839  CZ3 TRP B 162     -41.111   9.229   9.313  1.00 30.40           C  
ATOM   2840  CH2 TRP B 162     -41.539   8.365   8.282  1.00 32.84           C  
ATOM   2841  N   GLU B 163     -44.353  11.655  11.452  1.00 48.70           N  
ATOM   2842  CA  GLU B 163     -44.169  10.668  12.505  1.00 46.87           C  
ATOM   2843  C   GLU B 163     -44.634   9.304  12.012  1.00 42.01           C  
ATOM   2844  O   GLU B 163     -45.699   9.214  11.416  1.00 37.95           O  
ATOM   2845  CB  GLU B 163     -44.985  11.109  13.714  1.00 54.68           C  
ATOM   2846  CG  GLU B 163     -44.770  10.219  14.919  1.00 75.59           C  
ATOM   2847  CD  GLU B 163     -44.972  10.963  16.225  1.00 89.26           C  
ATOM   2848  OE1 GLU B 163     -44.830  10.327  17.290  1.00 89.06           O  
ATOM   2849  OE2 GLU B 163     -45.264  12.182  16.169  1.00 96.88           O1-
ATOM   2850  N   SER B 164     -43.838   8.258  12.272  1.00 41.73           N  
ATOM   2851  CA  SER B 164     -44.089   6.921  11.750  1.00 35.97           C  
ATOM   2852  C   SER B 164     -43.617   5.856  12.739  1.00 40.85           C  
ATOM   2853  O   SER B 164     -42.504   5.962  13.266  1.00 40.87           O  
ATOM   2854  CB  SER B 164     -43.385   6.737  10.438  1.00 34.10           C  
ATOM   2855  OG  SER B 164     -43.452   5.380   9.990  1.00 36.55           O  
ATOM   2856  N   SER B 165     -44.420   4.784  12.895  1.00 35.37           N  
ATOM   2857  CA  SER B 165     -44.040   3.671  13.756  1.00 37.49           C  
ATOM   2858  C   SER B 165     -43.754   2.442  12.910  1.00 36.42           C  
ATOM   2859  O   SER B 165     -43.508   1.366  13.451  1.00 35.31           O  
ATOM   2860  CB  SER B 165     -45.121   3.360  14.756  1.00 39.24           C  
ATOM   2861  OG  SER B 165     -45.183   4.404  15.696  1.00 36.34           O  
ATOM   2862  N   ALA B 166     -43.844   2.602  11.583  1.00 29.24           N  
ATOM   2863  CA  ALA B 166     -43.737   1.472  10.682  1.00 35.66           C  
ATOM   2864  C   ALA B 166     -43.629   2.013   9.263  1.00 34.11           C  
ATOM   2865  O   ALA B 166     -44.112   3.114   9.001  1.00 38.10           O  
ATOM   2866  CB  ALA B 166     -44.950   0.564  10.836  1.00 31.17           C  
ATOM   2867  N   GLY B 167     -42.963   1.220   8.414  1.00 33.24           N  
ATOM   2868  CA  GLY B 167     -42.782   1.474   7.000  1.00 35.54           C  
ATOM   2869  C   GLY B 167     -44.151   1.491   6.333  1.00 46.99           C  
ATOM   2870  O   GLY B 167     -44.837   0.464   6.318  1.00 36.59           O  
ATOM   2871  N   GLY B 168     -44.542   2.673   5.839  1.00 40.00           N  
ATOM   2872  CA  GLY B 168     -45.767   2.775   5.067  1.00 40.74           C  
ATOM   2873  C   GLY B 168     -46.923   3.269   5.925  1.00 37.42           C  
ATOM   2874  O   GLY B 168     -48.063   3.190   5.514  1.00 40.63           O  
ATOM   2875  N   SER B 169     -46.608   3.821   7.100  1.00 38.27           N  
ATOM   2876  CA  SER B 169     -47.628   4.360   7.981  1.00 37.76           C  
ATOM   2877  C   SER B 169     -47.060   5.599   8.666  1.00 37.06           C  
ATOM   2878  O   SER B 169     -46.047   5.503   9.352  1.00 38.16           O  
ATOM   2879  CB  SER B 169     -48.058   3.289   8.978  1.00 36.70           C  
ATOM   2880  OG  SER B 169     -48.517   3.890  10.172  1.00 44.12           O  
ATOM   2881  N   PHE B 170     -47.692   6.762   8.453  1.00 36.54           N  
ATOM   2882  CA  PHE B 170     -47.143   8.013   8.957  1.00 36.42           C  
ATOM   2883  C   PHE B 170     -48.233   9.072   9.049  1.00 37.92           C  
ATOM   2884  O   PHE B 170     -49.268   8.961   8.387  1.00 43.74           O  
ATOM   2885  CB  PHE B 170     -45.904   8.438   8.154  1.00 36.82           C  
ATOM   2886  CG  PHE B 170     -46.127   8.931   6.737  1.00 40.07           C  
ATOM   2887  CD1 PHE B 170     -46.799  10.126   6.488  1.00 39.02           C  
ATOM   2888  CD2 PHE B 170     -45.552   8.270   5.658  1.00 35.23           C  
ATOM   2889  CE1 PHE B 170     -46.958  10.605   5.191  1.00 40.47           C  
ATOM   2890  CE2 PHE B 170     -45.692   8.761   4.363  1.00 35.75           C  
ATOM   2891  CZ  PHE B 170     -46.397   9.922   4.129  1.00 34.97           C  
ATOM   2892  N   THR B 171     -48.008  10.049   9.935  1.00 38.98           N  
ATOM   2893  CA  THR B 171     -48.830  11.245  10.025  1.00 40.36           C  
ATOM   2894  C   THR B 171     -47.972  12.484   9.746  1.00 42.56           C  
ATOM   2895  O   THR B 171     -46.754  12.471   9.947  1.00 39.10           O  
ATOM   2896  CB  THR B 171     -49.562  11.363  11.374  1.00 43.45           C  
ATOM   2897  CG2 THR B 171     -50.365  10.134  11.764  1.00 37.82           C  
ATOM   2898  OG1 THR B 171     -48.591  11.661  12.377  1.00 43.45           O  
ATOM   2899  N   VAL B 172     -48.642  13.553   9.289  1.00 44.06           N  
ATOM   2900  CA  VAL B 172     -48.046  14.843   8.978  1.00 48.15           C  
ATOM   2901  C   VAL B 172     -48.897  15.956   9.588  1.00 48.43           C  
ATOM   2902  O   VAL B 172     -50.109  16.024   9.391  1.00 55.07           O  
ATOM   2903  CB  VAL B 172     -47.929  15.048   7.454  1.00 52.77           C  
ATOM   2904  CG1 VAL B 172     -47.396  16.435   7.135  1.00 55.60           C  
ATOM   2905  CG2 VAL B 172     -47.077  13.983   6.789  1.00 47.89           C  
ATOM   2906  N   ARG B 173     -48.250  16.851  10.326  1.00 48.97           N  
ATOM   2907  CA  ARG B 173     -48.939  17.996  10.889  1.00 48.80           C  
ATOM   2908  C   ARG B 173     -47.972  19.180  10.902  1.00 50.89           C  
ATOM   2909  O   ARG B 173     -46.763  19.005  10.766  1.00 40.76           O  
ATOM   2910  CB  ARG B 173     -49.420  17.681  12.308  1.00 47.32           C  
ATOM   2911  CG  ARG B 173     -48.306  17.584  13.344  1.00 50.66           C  
ATOM   2912  CD  ARG B 173     -48.749  16.957  14.660  1.00 56.75           C  
ATOM   2913  NE  ARG B 173     -49.022  15.529  14.488  1.00 65.58           N  
ATOM   2914  CZ  ARG B 173     -49.743  14.755  15.307  1.00 73.72           C  
ATOM   2915  NH1 ARG B 173     -50.293  15.257  16.404  1.00 67.20           N1+
ATOM   2916  NH2 ARG B 173     -49.915  13.473  15.015  1.00 61.69           N  
ATOM   2917  N   THR B 174     -48.537  20.378  11.063  1.00 48.72           N  
ATOM   2918  CA  THR B 174     -47.788  21.588  11.331  1.00 53.36           C  
ATOM   2919  C   THR B 174     -47.097  21.412  12.673  1.00 53.48           C  
ATOM   2920  O   THR B 174     -47.720  20.963  13.631  1.00 58.49           O  
ATOM   2921  CB  THR B 174     -48.748  22.783  11.345  1.00 59.22           C  
ATOM   2922  CG2 THR B 174     -48.119  24.069  11.831  1.00 58.86           C  
ATOM   2923  OG1 THR B 174     -49.172  22.933   9.989  1.00 58.21           O  
ATOM   2924  N   ASP B 175     -45.811  21.752  12.731  1.00 53.92           N  
ATOM   2925  CA  ASP B 175     -45.079  21.556  13.967  1.00 56.41           C  
ATOM   2926  C   ASP B 175     -45.243  22.757  14.891  1.00 61.57           C  
ATOM   2927  O   ASP B 175     -45.012  23.896  14.494  1.00 74.20           O  
ATOM   2928  CB  ASP B 175     -43.614  21.208  13.729  1.00 51.97           C  
ATOM   2929  CG  ASP B 175     -42.899  20.799  15.007  1.00 58.31           C  
ATOM   2930  OD1 ASP B 175     -43.593  20.419  15.986  1.00 58.77           O  
ATOM   2931  OD2 ASP B 175     -41.651  20.877  15.022  1.00 62.84           O1-
ATOM   2932  N   THR B 176     -45.613  22.472  16.141  1.00 70.74           N  
ATOM   2933  CA  THR B 176     -45.710  23.506  17.156  1.00 77.17           C  
ATOM   2934  C   THR B 176     -44.460  23.501  18.038  1.00 83.36           C  
ATOM   2935  O   THR B 176     -44.331  24.341  18.922  1.00 76.44           O  
ATOM   2936  CB  THR B 176     -47.014  23.376  17.949  1.00 77.08           C  
ATOM   2937  CG2 THR B 176     -48.235  23.722  17.125  1.00 79.05           C  
ATOM   2938  OG1 THR B 176     -47.077  22.021  18.393  1.00 71.34           O  
ATOM   2939  N   GLY B 177     -43.531  22.568  17.779  1.00 82.63           N  
ATOM   2940  CA  GLY B 177     -42.271  22.500  18.508  1.00 73.10           C  
ATOM   2941  C   GLY B 177     -41.406  23.749  18.329  1.00 69.01           C  
ATOM   2942  O   GLY B 177     -41.815  24.711  17.676  1.00 59.91           O  
ATOM   2943  N   GLU B 178     -40.224  23.721  18.962  1.00 65.62           N  
ATOM   2944  CA  GLU B 178     -39.196  24.736  18.803  1.00 61.83           C  
ATOM   2945  C   GLU B 178     -38.864  24.833  17.317  1.00 65.50           C  
ATOM   2946  O   GLU B 178     -38.618  23.803  16.683  1.00 57.55           O  
ATOM   2947  CB  GLU B 178     -37.930  24.329  19.567  1.00 52.74           C  
ATOM   2948  N   PRO B 179     -38.825  26.052  16.725  1.00 61.14           N  
ATOM   2949  CA  PRO B 179     -38.486  26.209  15.309  1.00 63.25           C  
ATOM   2950  C   PRO B 179     -37.009  25.901  15.079  1.00 58.31           C  
ATOM   2951  O   PRO B 179     -36.171  26.332  15.863  1.00 64.69           O  
ATOM   2952  CB  PRO B 179     -38.760  27.700  15.019  1.00 61.43           C  
ATOM   2953  CG  PRO B 179     -39.563  28.186  16.208  1.00 60.30           C  
ATOM   2954  CD  PRO B 179     -39.094  27.343  17.376  1.00 62.78           C  
ATOM   2955  N   MET B 180     -36.708  25.104  14.045  1.00 61.55           N  
ATOM   2956  CA  MET B 180     -35.376  25.061  13.459  1.00 64.46           C  
ATOM   2957  C   MET B 180     -35.307  26.174  12.421  1.00 61.40           C  
ATOM   2958  O   MET B 180     -36.342  26.618  11.929  1.00 74.12           O  
ATOM   2959  CB  MET B 180     -35.137  23.750  12.710  1.00 72.19           C  
ATOM   2960  CG  MET B 180     -36.043  22.611  13.124  1.00 71.09           C  
ATOM   2961  SD  MET B 180     -35.881  21.242  11.936  1.00 67.61           S  
ATOM   2962  CE  MET B 180     -34.102  21.086  11.808  1.00 64.01           C  
ATOM   2963  N   GLY B 181     -34.094  26.591  12.055  1.00 58.19           N  
ATOM   2964  CA  GLY B 181     -33.939  27.667  11.080  1.00 60.97           C  
ATOM   2965  C   GLY B 181     -34.329  27.233   9.666  1.00 58.80           C  
ATOM   2966  O   GLY B 181     -35.157  27.859   9.002  1.00 64.86           O  
ATOM   2967  N   ARG B 182     -33.714  26.136   9.226  1.00 52.74           N  
ATOM   2968  CA  ARG B 182     -33.938  25.563   7.915  1.00 44.58           C  
ATOM   2969  C   ARG B 182     -33.253  24.208   7.925  1.00 42.28           C  
ATOM   2970  O   ARG B 182     -32.121  24.079   8.388  1.00 39.76           O  
ATOM   2971  CB  ARG B 182     -33.312  26.457   6.834  1.00 48.85           C  
ATOM   2972  CG  ARG B 182     -33.538  25.967   5.409  1.00 40.96           C  
ATOM   2973  CD  ARG B 182     -32.507  26.460   4.402  1.00 40.10           C  
ATOM   2974  NE  ARG B 182     -31.184  26.001   4.755  1.00 34.08           N  
ATOM   2975  CZ  ARG B 182     -30.199  26.804   5.167  1.00 35.98           C  
ATOM   2976  NH1 ARG B 182     -30.394  28.108   5.248  1.00 35.62           N1+
ATOM   2977  NH2 ARG B 182     -29.025  26.305   5.485  1.00 31.02           N  
ATOM   2978  N   GLY B 183     -33.935  23.207   7.376  1.00 43.77           N  
ATOM   2979  CA  GLY B 183     -33.341  21.887   7.272  1.00 36.19           C  
ATOM   2980  C   GLY B 183     -34.270  20.795   7.815  1.00 30.93           C  
ATOM   2981  O   GLY B 183     -35.486  20.976   7.894  1.00 35.55           O  
ATOM   2982  N   THR B 184     -33.664  19.657   8.166  1.00 34.85           N  
ATOM   2983  CA  THR B 184     -34.377  18.422   8.464  1.00 35.97           C  
ATOM   2984  C   THR B 184     -33.734  17.779   9.690  1.00 34.61           C  
ATOM   2985  O   THR B 184     -32.510  17.727   9.810  1.00 33.73           O  
ATOM   2986  CB  THR B 184     -34.380  17.492   7.237  1.00 33.07           C  
ATOM   2987  CG2 THR B 184     -35.039  16.152   7.504  1.00 33.50           C  
ATOM   2988  OG1 THR B 184     -35.118  18.192   6.235  1.00 36.48           O  
ATOM   2989  N   LYS B 185     -34.584  17.319  10.610  1.00 35.38           N  
ATOM   2990  CA  LYS B 185     -34.111  16.594  11.768  1.00 36.81           C  
ATOM   2991  C   LYS B 185     -34.798  15.232  11.790  1.00 35.47           C  
ATOM   2992  O   LYS B 185     -36.023  15.148  11.731  1.00 36.22           O  
ATOM   2993  CB  LYS B 185     -34.479  17.421  12.996  1.00 41.75           C  
ATOM   2994  CG  LYS B 185     -34.254  16.723  14.328  1.00 46.07           C  
ATOM   2995  CD  LYS B 185     -34.790  17.573  15.478  1.00 50.23           C  
ATOM   2996  CE  LYS B 185     -34.129  18.928  15.591  1.00 56.45           C  
ATOM   2997  NZ  LYS B 185     -34.775  19.765  16.633  1.00 62.02           N1+
ATOM   2998  N   VAL B 186     -33.996  14.177  11.811  1.00 32.26           N  
ATOM   2999  CA  VAL B 186     -34.530  12.832  11.916  1.00 36.15           C  
ATOM   3000  C   VAL B 186     -34.282  12.369  13.349  1.00 38.15           C  
ATOM   3001  O   VAL B 186     -33.138  12.387  13.801  1.00 37.15           O  
ATOM   3002  CB  VAL B 186     -33.881  11.874  10.901  1.00 31.49           C  
ATOM   3003  CG1 VAL B 186     -34.462  10.467  10.992  1.00 29.23           C  
ATOM   3004  CG2 VAL B 186     -33.992  12.392   9.466  1.00 33.60           C  
ATOM   3005  N   ILE B 187     -35.356  11.973  14.046  1.00 35.63           N  
ATOM   3006  CA  ILE B 187     -35.232  11.459  15.411  1.00 38.55           C  
ATOM   3007  C   ILE B 187     -35.566   9.971  15.418  1.00 36.79           C  
ATOM   3008  O   ILE B 187     -36.707   9.579  15.150  1.00 37.91           O  
ATOM   3009  CB  ILE B 187     -36.137  12.249  16.374  1.00 39.33           C  
ATOM   3010  CG1 ILE B 187     -35.972  13.764  16.213  1.00 39.59           C  
ATOM   3011  CG2 ILE B 187     -35.904  11.813  17.814  1.00 44.72           C  
ATOM   3012  CD1 ILE B 187     -36.930  14.565  17.082  1.00 44.55           C  
ATOM   3013  N   LEU B 188     -34.576   9.135  15.728  1.00 32.83           N  
ATOM   3014  CA  LEU B 188     -34.861   7.708  15.778  1.00 36.90           C  
ATOM   3015  C   LEU B 188     -35.048   7.233  17.223  1.00 35.46           C  
ATOM   3016  O   LEU B 188     -34.139   7.335  18.059  1.00 34.85           O  
ATOM   3017  CB  LEU B 188     -33.721   6.942  15.110  1.00 31.96           C  
ATOM   3018  CG  LEU B 188     -33.420   7.363  13.674  1.00 36.27           C  
ATOM   3019  CD1 LEU B 188     -32.107   6.762  13.230  1.00 31.44           C  
ATOM   3020  CD2 LEU B 188     -34.546   6.982  12.713  1.00 30.80           C  
ATOM   3021  N   HIS B 189     -36.232   6.692  17.529  1.00 39.52           N  
ATOM   3022  CA  HIS B 189     -36.377   6.069  18.841  1.00 42.78           C  
ATOM   3023  C   HIS B 189     -36.004   4.602  18.689  1.00 38.83           C  
ATOM   3024  O   HIS B 189     -36.777   3.832  18.107  1.00 45.23           O  
ATOM   3025  CB  HIS B 189     -37.785   6.272  19.403  1.00 48.46           C  
ATOM   3026  CG  HIS B 189     -38.206   7.698  19.498  1.00 51.28           C  
ATOM   3027  CD2 HIS B 189     -38.425   8.632  18.546  1.00 60.95           C  
ATOM   3028  ND1 HIS B 189     -38.496   8.302  20.710  1.00 61.10           N  
ATOM   3029  CE1 HIS B 189     -38.846   9.556  20.502  1.00 57.95           C  
ATOM   3030  NE2 HIS B 189     -38.813   9.784  19.184  1.00 59.57           N  
ATOM   3031  N   LEU B 190     -34.803   4.234  19.159  1.00 38.71           N  
ATOM   3032  CA  LEU B 190     -34.261   2.915  18.849  1.00 41.00           C  
ATOM   3033  C   LEU B 190     -35.040   1.825  19.587  1.00 41.91           C  
ATOM   3034  O   LEU B 190     -35.520   2.035  20.696  1.00 44.83           O  
ATOM   3035  CB  LEU B 190     -32.762   2.881  19.159  1.00 40.48           C  
ATOM   3036  CG  LEU B 190     -31.943   3.919  18.390  1.00 44.98           C  
ATOM   3037  CD1 LEU B 190     -30.520   4.003  18.907  1.00 39.50           C  
ATOM   3038  CD2 LEU B 190     -31.929   3.583  16.910  1.00 42.69           C  
ATOM   3039  N   LYS B 191     -35.184   0.665  18.931  1.00 46.94           N  
ATOM   3040  CA  LYS B 191     -35.677  -0.556  19.555  1.00 43.90           C  
ATOM   3041  C   LYS B 191     -34.762  -0.970  20.718  1.00 45.51           C  
ATOM   3042  O   LYS B 191     -33.560  -0.694  20.697  1.00 42.28           O  
ATOM   3043  CB  LYS B 191     -35.791  -1.664  18.505  1.00 43.06           C  
ATOM   3044  CG  LYS B 191     -36.627  -1.363  17.262  1.00 45.50           C  
ATOM   3045  CD  LYS B 191     -36.713  -2.554  16.323  1.00 43.81           C  
ATOM   3046  CE  LYS B 191     -37.119  -2.151  14.921  1.00 48.22           C  
ATOM   3047  NZ  LYS B 191     -38.224  -2.983  14.370  1.00 51.77           N1+
ATOM   3048  N   GLU B 192     -35.339  -1.672  21.713  1.00 50.74           N  
ATOM   3049  CA  GLU B 192     -34.634  -2.178  22.897  1.00 50.50           C  
ATOM   3050  C   GLU B 192     -33.348  -2.900  22.492  1.00 47.09           C  
ATOM   3051  O   GLU B 192     -32.267  -2.633  23.006  1.00 53.85           O  
ATOM   3052  CB  GLU B 192     -35.547  -3.086  23.745  1.00 53.61           C  
ATOM   3053  CG  GLU B 192     -35.200  -3.132  25.232  1.00 58.14           C  
ATOM   3054  N   ASP B 193     -33.460  -3.813  21.540  1.00 46.75           N  
ATOM   3055  CA  ASP B 193     -32.323  -4.611  21.121  1.00 49.14           C  
ATOM   3056  C   ASP B 193     -31.282  -3.800  20.341  1.00 52.51           C  
ATOM   3057  O   ASP B 193     -30.275  -4.377  19.944  1.00 52.92           O  
ATOM   3058  CB  ASP B 193     -32.795  -5.840  20.329  1.00 60.58           C  
ATOM   3059  CG  ASP B 193     -33.733  -5.531  19.160  1.00 65.10           C  
ATOM   3060  OD1 ASP B 193     -34.730  -4.797  19.365  1.00 68.92           O  
ATOM   3061  OD2 ASP B 193     -33.475  -6.045  18.048  1.00 64.77           O1-
ATOM   3062  N   GLN B 194     -31.489  -2.485  20.121  1.00 56.52           N  
ATOM   3063  CA  GLN B 194     -30.656  -1.774  19.153  1.00 54.03           C  
ATOM   3064  C   GLN B 194     -29.959  -0.521  19.714  1.00 58.25           C  
ATOM   3065  O   GLN B 194     -29.575   0.360  18.932  1.00 55.44           O  
ATOM   3066  CB  GLN B 194     -31.458  -1.458  17.881  1.00 49.68           C  
ATOM   3067  CG  GLN B 194     -32.112  -2.660  17.205  1.00 45.89           C  
ATOM   3068  CD  GLN B 194     -31.173  -3.612  16.503  1.00 51.41           C  
ATOM   3069  NE2 GLN B 194     -31.584  -4.867  16.369  1.00 49.67           N  
ATOM   3070  OE1 GLN B 194     -30.094  -3.231  16.062  1.00 47.88           O  
ATOM   3071  N   THR B 195     -29.722  -0.452  21.041  1.00 51.62           N  
ATOM   3072  CA  THR B 195     -29.064   0.693  21.685  1.00 52.52           C  
ATOM   3073  C   THR B 195     -27.583   0.826  21.305  1.00 47.59           C  
ATOM   3074  O   THR B 195     -26.933   1.826  21.596  1.00 49.80           O  
ATOM   3075  CB  THR B 195     -29.160   0.644  23.218  1.00 58.77           C  
ATOM   3076  CG2 THR B 195     -30.237   1.526  23.817  1.00 56.60           C  
ATOM   3077  OG1 THR B 195     -29.370  -0.724  23.563  1.00 54.79           O  
ATOM   3078  N   GLU B 196     -27.048  -0.201  20.654  1.00 43.25           N  
ATOM   3079  CA  GLU B 196     -25.713  -0.239  20.083  1.00 47.79           C  
ATOM   3080  C   GLU B 196     -25.345   1.047  19.319  1.00 53.80           C  
ATOM   3081  O   GLU B 196     -24.183   1.467  19.316  1.00 46.95           O  
ATOM   3082  CB  GLU B 196     -25.741  -1.476  19.183  1.00 52.37           C  
ATOM   3083  CG  GLU B 196     -24.546  -1.634  18.286  1.00 53.70           C  
ATOM   3084  CD  GLU B 196     -24.793  -2.738  17.279  1.00 56.37           C  
ATOM   3085  OE1 GLU B 196     -25.814  -3.452  17.424  1.00 56.95           O  
ATOM   3086  OE2 GLU B 196     -23.989  -2.855  16.342  1.00 54.61           O1-
ATOM   3087  N   TYR B 197     -26.333   1.664  18.648  1.00 47.86           N  
ATOM   3088  CA  TYR B 197     -26.137   2.847  17.813  1.00 49.67           C  
ATOM   3089  C   TYR B 197     -26.154   4.133  18.638  1.00 50.85           C  
ATOM   3090  O   TYR B 197     -26.046   5.221  18.081  1.00 54.69           O  
ATOM   3091  CB  TYR B 197     -27.166   2.851  16.676  1.00 41.27           C  
ATOM   3092  CG  TYR B 197     -27.035   1.572  15.903  1.00 42.16           C  
ATOM   3093  CD1 TYR B 197     -25.919   1.353  15.111  1.00 41.08           C  
ATOM   3094  CD2 TYR B 197     -27.927   0.530  16.091  1.00 40.15           C  
ATOM   3095  CE1 TYR B 197     -25.758   0.167  14.416  1.00 47.61           C  
ATOM   3096  CE2 TYR B 197     -27.752  -0.679  15.437  1.00 47.87           C  
ATOM   3097  CZ  TYR B 197     -26.660  -0.862  14.603  1.00 47.27           C  
ATOM   3098  OH  TYR B 197     -26.494  -2.048  13.942  1.00 61.52           O  
ATOM   3099  N   LEU B 198     -26.305   4.010  19.960  1.00 52.18           N  
ATOM   3100  CA  LEU B 198     -26.153   5.167  20.828  1.00 49.80           C  
ATOM   3101  C   LEU B 198     -24.705   5.292  21.311  1.00 55.71           C  
ATOM   3102  O   LEU B 198     -24.382   6.252  22.009  1.00 53.10           O  
ATOM   3103  CB  LEU B 198     -27.105   5.012  22.011  1.00 52.21           C  
ATOM   3104  CG  LEU B 198     -28.592   5.128  21.678  1.00 58.25           C  
ATOM   3105  CD1 LEU B 198     -29.436   5.057  22.938  1.00 58.44           C  
ATOM   3106  CD2 LEU B 198     -28.888   6.409  20.922  1.00 52.43           C  
ATOM   3107  N   GLU B 199     -23.842   4.328  20.941  1.00 56.63           N  
ATOM   3108  CA  GLU B 199     -22.470   4.291  21.443  1.00 62.10           C  
ATOM   3109  C   GLU B 199     -21.525   5.047  20.509  1.00 59.21           C  
ATOM   3110  O   GLU B 199     -21.445   4.766  19.309  1.00 55.84           O  
ATOM   3111  CB  GLU B 199     -21.961   2.863  21.673  1.00 64.44           C  
ATOM   3112  CG  GLU B 199     -22.505   2.191  22.930  1.00 73.13           C  
ATOM   3113  CD  GLU B 199     -22.221   2.858  24.271  1.00 77.23           C  
ATOM   3114  OE1 GLU B 199     -21.058   3.242  24.516  1.00 84.00           O  
ATOM   3115  OE2 GLU B 199     -23.166   2.993  25.073  1.00 77.48           O1-
ATOM   3116  N   GLU B 200     -20.791   5.995  21.100  1.00 56.92           N  
ATOM   3117  CA  GLU B 200     -19.911   6.900  20.376  1.00 63.88           C  
ATOM   3118  C   GLU B 200     -18.924   6.135  19.492  1.00 60.74           C  
ATOM   3119  O   GLU B 200     -18.666   6.543  18.360  1.00 60.64           O  
ATOM   3120  CB  GLU B 200     -19.169   7.830  21.336  1.00 64.25           C  
ATOM   3121  CG  GLU B 200     -18.133   8.678  20.610  1.00 77.34           C  
ATOM   3122  CD  GLU B 200     -17.042   9.355  21.427  1.00 84.76           C  
ATOM   3123  OE1 GLU B 200     -16.014   9.759  20.816  1.00 85.45           O  
ATOM   3124  OE2 GLU B 200     -17.216   9.480  22.663  1.00 80.19           O1-
ATOM   3125  N   ARG B 201     -18.343   5.054  20.032  1.00 59.88           N  
ATOM   3126  CA  ARG B 201     -17.381   4.237  19.306  1.00 58.90           C  
ATOM   3127  C   ARG B 201     -18.091   3.658  18.081  1.00 59.57           C  
ATOM   3128  O   ARG B 201     -17.601   3.774  16.957  1.00 57.03           O  
ATOM   3129  CB  ARG B 201     -16.869   3.113  20.220  1.00 59.05           C  
ATOM   3130  CG  ARG B 201     -15.553   2.461  19.816  0.50 52.97           C  
ATOM   3131  CD  ARG B 201     -15.274   1.293  20.751  0.50 49.55           C  
ATOM   3132  NE  ARG B 201     -15.013   1.638  22.151  0.50 51.28           N  
ATOM   3133  CZ  ARG B 201     -15.929   1.686  23.123  0.50 47.76           C  
ATOM   3134  NH1 ARG B 201     -17.194   1.421  22.853  0.50 51.43           N1+
ATOM   3135  NH2 ARG B 201     -15.583   1.995  24.361  0.50 41.53           N  
ATOM   3136  N   ARG B 202     -19.276   3.070  18.326  1.00 56.67           N  
ATOM   3137  CA  ARG B 202     -20.077   2.447  17.286  1.00 53.04           C  
ATOM   3138  C   ARG B 202     -20.368   3.481  16.197  1.00 48.90           C  
ATOM   3139  O   ARG B 202     -20.153   3.200  15.012  1.00 47.20           O  
ATOM   3140  CB  ARG B 202     -21.320   1.782  17.893  1.00 57.92           C  
ATOM   3141  CG  ARG B 202     -22.035   0.807  16.967  1.00 50.02           C  
ATOM   3142  CD  ARG B 202     -21.184  -0.381  16.580  1.00 55.11           C  
ATOM   3143  NE  ARG B 202     -21.958  -1.124  15.604  1.00 55.42           N  
ATOM   3144  CZ  ARG B 202     -21.733  -1.136  14.295  1.00 53.54           C  
ATOM   3145  NH1 ARG B 202     -20.719  -0.464  13.778  1.00 57.73           N1+
ATOM   3146  NH2 ARG B 202     -22.528  -1.828  13.504  1.00 55.39           N  
ATOM   3147  N   ILE B 203     -20.764   4.695  16.614  1.00 48.71           N  
ATOM   3148  CA  ILE B 203     -21.126   5.778  15.699  1.00 51.80           C  
ATOM   3149  C   ILE B 203     -19.911   6.194  14.873  1.00 50.54           C  
ATOM   3150  O   ILE B 203     -20.004   6.306  13.642  1.00 48.15           O  
ATOM   3151  CB  ILE B 203     -21.755   6.971  16.454  1.00 51.52           C  
ATOM   3152  CG1 ILE B 203     -23.116   6.597  17.055  1.00 48.83           C  
ATOM   3153  CG2 ILE B 203     -21.841   8.189  15.545  1.00 45.17           C  
ATOM   3154  CD1 ILE B 203     -23.727   7.646  17.951  1.00 42.25           C  
ATOM   3155  N   LYS B 204     -18.774   6.378  15.561  1.00 57.01           N  
ATOM   3156  CA  LYS B 204     -17.521   6.773  14.927  1.00 53.63           C  
ATOM   3157  C   LYS B 204     -17.154   5.775  13.833  1.00 53.79           C  
ATOM   3158  O   LYS B 204     -16.823   6.188  12.717  1.00 54.33           O  
ATOM   3159  CB  LYS B 204     -16.405   6.956  15.965  1.00 55.07           C  
ATOM   3160  CG  LYS B 204     -16.478   8.258  16.759  1.00 55.19           C  
ATOM   3161  CD  LYS B 204     -15.183   8.693  17.445  1.00 53.59           C  
ATOM   3162  N   GLU B 205     -17.257   4.468  14.146  1.00 53.21           N  
ATOM   3163  CA  GLU B 205     -16.902   3.390  13.223  1.00 57.74           C  
ATOM   3164  C   GLU B 205     -17.769   3.437  11.965  1.00 51.27           C  
ATOM   3165  O   GLU B 205     -17.277   3.264  10.845  1.00 51.02           O  
ATOM   3166  CB  GLU B 205     -17.254   2.021  13.811  1.00 65.17           C  
ATOM   3167  CG  GLU B 205     -16.174   1.374  14.642  1.00 76.52           C  
ATOM   3168  CD  GLU B 205     -16.740   0.176  15.387  1.00 86.44           C  
ATOM   3169  OE1 GLU B 205     -17.280  -0.737  14.719  1.00 83.22           O  
ATOM   3170  OE2 GLU B 205     -16.679   0.178  16.636  1.00100.56           O1-
ATOM   3171  N   ILE B 206     -19.082   3.605  12.169  1.00 43.08           N  
ATOM   3172  CA  ILE B 206     -19.998   3.526  11.042  1.00 49.07           C  
ATOM   3173  C   ILE B 206     -19.749   4.688  10.072  1.00 48.99           C  
ATOM   3174  O   ILE B 206     -19.713   4.478   8.857  1.00 49.93           O  
ATOM   3175  CB  ILE B 206     -21.456   3.395  11.530  1.00 44.74           C  
ATOM   3176  CG1 ILE B 206     -21.654   2.062  12.251  1.00 40.97           C  
ATOM   3177  CG2 ILE B 206     -22.462   3.550  10.397  1.00 44.87           C  
ATOM   3178  CD1 ILE B 206     -22.784   2.130  13.262  1.00 49.11           C  
ATOM   3179  N   VAL B 207     -19.549   5.902  10.610  1.00 47.06           N  
ATOM   3180  CA  VAL B 207     -19.194   7.049   9.785  1.00 52.42           C  
ATOM   3181  C   VAL B 207     -17.918   6.796   8.977  1.00 52.90           C  
ATOM   3182  O   VAL B 207     -17.948   6.902   7.751  1.00 56.45           O  
ATOM   3183  CB  VAL B 207     -19.116   8.367  10.578  1.00 52.62           C  
ATOM   3184  CG1 VAL B 207     -18.668   9.514   9.668  1.00 48.12           C  
ATOM   3185  CG2 VAL B 207     -20.461   8.690  11.206  1.00 49.84           C  
ATOM   3186  N   LYS B 208     -16.804   6.459   9.646  1.00 54.73           N  
ATOM   3187  CA  LYS B 208     -15.555   6.226   8.930  1.00 55.69           C  
ATOM   3188  C   LYS B 208     -15.751   5.153   7.856  1.00 58.84           C  
ATOM   3189  O   LYS B 208     -15.263   5.307   6.738  1.00 57.59           O  
ATOM   3190  CB  LYS B 208     -14.408   5.866   9.878  1.00 56.06           C  
ATOM   3191  N   LYS B 209     -16.491   4.080   8.179  1.00 56.15           N  
ATOM   3192  CA  LYS B 209     -16.658   2.987   7.231  1.00 54.81           C  
ATOM   3193  C   LYS B 209     -17.397   3.462   5.977  1.00 59.98           C  
ATOM   3194  O   LYS B 209     -16.938   3.188   4.871  1.00 57.91           O  
ATOM   3195  CB  LYS B 209     -17.333   1.762   7.866  1.00 56.82           C  
ATOM   3196  N   HIS B 210     -18.526   4.179   6.144  1.00 58.79           N  
ATOM   3197  CA  HIS B 210     -19.516   4.310   5.077  1.00 57.40           C  
ATOM   3198  C   HIS B 210     -19.682   5.739   4.574  1.00 53.86           C  
ATOM   3199  O   HIS B 210     -20.275   5.942   3.525  1.00 54.05           O  
ATOM   3200  CB  HIS B 210     -20.903   3.887   5.575  1.00 55.28           C  
ATOM   3201  CG  HIS B 210     -21.051   2.418   5.646  1.00 59.19           C  
ATOM   3202  CD2 HIS B 210     -20.973   1.481   4.676  1.00 57.35           C  
ATOM   3203  ND1 HIS B 210     -21.284   1.764   6.851  1.00 55.46           N  
ATOM   3204  CE1 HIS B 210     -21.361   0.472   6.616  1.00 57.68           C  
ATOM   3205  NE2 HIS B 210     -21.170   0.272   5.286  1.00 58.72           N  
ATOM   3206  N   SER B 211     -19.269   6.715   5.375  1.00 58.34           N  
ATOM   3207  CA  SER B 211     -19.543   8.110   5.070  1.00 67.83           C  
ATOM   3208  C   SER B 211     -18.231   8.894   4.936  1.00 76.70           C  
ATOM   3209  O   SER B 211     -18.203  10.112   5.127  1.00 72.79           O  
ATOM   3210  CB  SER B 211     -20.466   8.696   6.117  1.00 65.76           C  
ATOM   3211  OG  SER B 211     -21.796   8.215   5.944  1.00 60.78           O  
ATOM   3212  N   GLN B 212     -17.158   8.169   4.574  1.00 77.54           N  
ATOM   3213  CA  GLN B 212     -15.798   8.679   4.477  1.00 82.11           C  
ATOM   3214  C   GLN B 212     -15.773  10.018   3.729  1.00 83.72           C  
ATOM   3215  O   GLN B 212     -15.251  11.003   4.245  1.00 70.44           O  
ATOM   3216  CB  GLN B 212     -14.892   7.626   3.823  1.00 77.15           C  
ATOM   3217  N   PHE B 213     -16.387  10.053   2.535  1.00 81.39           N  
ATOM   3218  CA  PHE B 213     -16.113  11.098   1.559  1.00 78.01           C  
ATOM   3219  C   PHE B 213     -17.313  12.029   1.366  1.00 75.49           C  
ATOM   3220  O   PHE B 213     -17.444  12.621   0.299  1.00 73.95           O  
ATOM   3221  CB  PHE B 213     -15.579  10.480   0.259  1.00 73.35           C  
ATOM   3222  CG  PHE B 213     -14.424   9.525   0.463  0.50 67.02           C  
ATOM   3223  CD1 PHE B 213     -13.238   9.950   1.052  0.50 63.74           C  
ATOM   3224  CD2 PHE B 213     -14.526   8.195   0.083  0.50 61.08           C  
ATOM   3225  CE1 PHE B 213     -12.186   9.070   1.257  0.50 56.57           C  
ATOM   3226  CE2 PHE B 213     -13.472   7.317   0.290  0.50 56.78           C  
ATOM   3227  CZ  PHE B 213     -12.306   7.755   0.874  0.50 55.32           C  
ATOM   3228  N   ILE B 214     -18.158  12.158   2.406  1.00 68.45           N  
ATOM   3229  CA  ILE B 214     -19.246  13.128   2.479  1.00 60.64           C  
ATOM   3230  C   ILE B 214     -18.610  14.509   2.615  1.00 59.35           C  
ATOM   3231  O   ILE B 214     -17.694  14.687   3.411  1.00 59.51           O  
ATOM   3232  CB  ILE B 214     -20.206  12.818   3.660  1.00 57.16           C  
ATOM   3233  CG1 ILE B 214     -21.144  11.642   3.369  1.00 56.51           C  
ATOM   3234  CG2 ILE B 214     -20.978  14.049   4.119  1.00 49.89           C  
ATOM   3235  CD1 ILE B 214     -22.075  11.858   2.200  1.00 57.46           C  
ATOM   3236  N   GLY B 215     -19.089  15.482   1.836  1.00 53.63           N  
ATOM   3237  CA  GLY B 215     -18.369  16.746   1.723  1.00 52.79           C  
ATOM   3238  C   GLY B 215     -18.941  17.869   2.586  1.00 53.91           C  
ATOM   3239  O   GLY B 215     -18.883  19.031   2.196  1.00 53.01           O  
ATOM   3240  N   TYR B 216     -19.517  17.515   3.743  1.00 48.25           N  
ATOM   3241  CA  TYR B 216     -19.890  18.498   4.748  1.00 52.83           C  
ATOM   3242  C   TYR B 216     -19.358  18.012   6.095  1.00 53.20           C  
ATOM   3243  O   TYR B 216     -19.076  16.822   6.248  1.00 61.91           O  
ATOM   3244  CB  TYR B 216     -21.407  18.739   4.747  1.00 50.01           C  
ATOM   3245  CG  TYR B 216     -21.938  19.229   3.431  1.00 47.55           C  
ATOM   3246  CD1 TYR B 216     -22.346  18.344   2.445  1.00 50.00           C  
ATOM   3247  CD2 TYR B 216     -21.990  20.582   3.154  1.00 50.64           C  
ATOM   3248  CE1 TYR B 216     -22.797  18.798   1.214  1.00 47.52           C  
ATOM   3249  CE2 TYR B 216     -22.440  21.053   1.932  1.00 46.20           C  
ATOM   3250  CZ  TYR B 216     -22.838  20.157   0.960  1.00 47.56           C  
ATOM   3251  OH  TYR B 216     -23.285  20.632  -0.237  1.00 48.14           O  
ATOM   3252  N   PRO B 217     -19.154  18.901   7.099  1.00 53.21           N  
ATOM   3253  CA  PRO B 217     -18.765  18.452   8.437  1.00 46.40           C  
ATOM   3254  C   PRO B 217     -19.867  17.638   9.110  1.00 44.86           C  
ATOM   3255  O   PRO B 217     -21.026  18.057   9.140  1.00 49.96           O  
ATOM   3256  CB  PRO B 217     -18.536  19.748   9.223  1.00 44.47           C  
ATOM   3257  CG  PRO B 217     -19.241  20.829   8.434  1.00 53.08           C  
ATOM   3258  CD  PRO B 217     -19.221  20.369   6.989  1.00 54.30           C  
ATOM   3259  N   ILE B 218     -19.480  16.466   9.629  1.00 47.10           N  
ATOM   3260  CA  ILE B 218     -20.322  15.688  10.516  1.00 45.78           C  
ATOM   3261  C   ILE B 218     -19.758  15.770  11.940  1.00 49.50           C  
ATOM   3262  O   ILE B 218     -18.623  15.378  12.178  1.00 50.32           O  
ATOM   3263  CB  ILE B 218     -20.443  14.234  10.008  1.00 43.66           C  
ATOM   3264  CG1 ILE B 218     -21.039  14.164   8.594  1.00 38.76           C  
ATOM   3265  CG2 ILE B 218     -21.240  13.393  11.005  1.00 42.34           C  
ATOM   3266  CD1 ILE B 218     -20.524  12.989   7.774  1.00 37.77           C  
ATOM   3267  N   THR B 219     -20.590  16.221  12.889  1.00 45.22           N  
ATOM   3268  CA  THR B 219     -20.197  16.341  14.277  1.00 49.80           C  
ATOM   3269  C   THR B 219     -21.039  15.447  15.186  1.00 50.15           C  
ATOM   3270  O   THR B 219     -22.270  15.538  15.225  1.00 51.07           O  
ATOM   3271  CB  THR B 219     -20.306  17.795  14.739  1.00 52.87           C  
ATOM   3272  CG2 THR B 219     -19.673  18.012  16.096  1.00 50.54           C  
ATOM   3273  OG1 THR B 219     -19.559  18.496  13.751  1.00 52.54           O  
ATOM   3274  N   LEU B 220     -20.343  14.611  15.958  1.00 45.70           N  
ATOM   3275  CA  LEU B 220     -20.975  13.817  17.005  1.00 55.26           C  
ATOM   3276  C   LEU B 220     -20.967  14.636  18.296  1.00 59.25           C  
ATOM   3277  O   LEU B 220     -19.938  15.202  18.655  1.00 71.50           O  
ATOM   3278  CB  LEU B 220     -20.183  12.512  17.141  1.00 46.70           C  
ATOM   3279  CG  LEU B 220     -20.724  11.429  18.077  1.00 53.21           C  
ATOM   3280  CD1 LEU B 220     -22.200  11.122  17.837  1.00 51.08           C  
ATOM   3281  CD2 LEU B 220     -19.905  10.160  17.909  1.00 57.17           C  
ATOM   3282  N   PHE B 221     -22.118  14.734  18.968  1.00 58.02           N  
ATOM   3283  CA  PHE B 221     -22.206  15.449  20.232  1.00 65.84           C  
ATOM   3284  C   PHE B 221     -22.206  14.444  21.381  1.00 73.66           C  
ATOM   3285  O   PHE B 221     -23.140  13.651  21.485  1.00 72.73           O  
ATOM   3286  CB  PHE B 221     -23.523  16.217  20.326  1.00 66.73           C  
ATOM   3287  CG  PHE B 221     -23.574  17.546  19.623  1.00 76.87           C  
ATOM   3288  CD1 PHE B 221     -22.744  17.821  18.545  1.00 74.72           C  
ATOM   3289  CD2 PHE B 221     -24.503  18.505  20.015  1.00 84.31           C  
ATOM   3290  CE1 PHE B 221     -22.818  19.046  17.896  1.00 76.12           C  
ATOM   3291  CE2 PHE B 221     -24.585  19.726  19.358  1.00 84.55           C  
ATOM   3292  CZ  PHE B 221     -23.737  19.992  18.302  1.00 84.92           C  
ATOM   3293  N   VAL B 222     -21.192  14.533  22.260  1.00 79.28           N  
ATOM   3294  CA  VAL B 222     -20.847  13.493  23.227  1.00 84.81           C  
ATOM   3295  C   VAL B 222     -22.078  13.028  24.032  1.00 83.37           C  
ATOM   3296  O   VAL B 222     -22.759  13.883  24.643  1.00 87.25           O  
ATOM   3297  CB  VAL B 222     -19.663  13.900  24.131  1.00 80.21           C  
TER    3298      VAL B 222 
HETATM 3299  O   HOH B 401     -18.747  -0.283  22.752  1.00 55.62           O  
HETATM 3300  O   HOH B 402     -24.347  15.061  -2.010  1.00 45.05           O  
HETATM 3301  O   HOH B 403     -27.803  -3.952  14.804  1.00 53.15           O  
HETATM 3302  O   HOH B 404     -33.444  13.655  -3.732  1.00 44.44           O  
HETATM 3303  O   HOH B 405     -32.694  16.101  -2.060  1.00 48.63           O  
HETATM 3304  O   HOH B 406     -32.538  19.140   4.796  1.00 37.90           O  
HETATM 3305  O   HOH B 407     -44.293  -3.444  -2.665  1.00 45.77           O  
HETATM 3306  O   HOH B 408     -27.717   3.108  -0.997  1.00 39.60           O  
HETATM 3307  O   HOH B 409     -47.203   4.941  12.134  1.00 43.22           O  
HETATM 3308  O   HOH B 410     -30.907  12.524   7.704  1.00 37.19           O  
HETATM 3309  O   HOH B 411     -27.349  26.945   8.901  1.00 44.85           O  
HETATM 3310  O   HOH B 412     -42.984   0.463  15.834  1.00 42.57           O  
HETATM 3311  O   HOH B 413     -26.736  -5.811  11.782  1.00 46.81           O  
HETATM 3312  O   HOH B 414     -30.573   7.266   1.042  1.00 32.18           O  
HETATM 3313  O   HOH B 415     -39.491  -1.629  12.497  1.00 39.32           O  
HETATM 3314  O   HOH B 416     -31.049  12.231  20.257  1.00 43.35           O  
HETATM 3315  O   HOH B 417     -36.497  28.422   6.738  1.00 47.04           O  
HETATM 3316  O   HOH B 418     -50.885   5.305   9.237  1.00 42.99           O  
HETATM 3317  O   HOH B 419     -35.023  26.192   1.995  1.00 48.73           O  
HETATM 3318  O   HOH B 420     -32.727   7.332  -0.781  1.00 43.36           O  
HETATM 3319  O   HOH B 421     -40.560   0.732  13.171  1.00 46.82           O  
HETATM 3320  O   HOH B 422     -16.229  14.766  13.458  1.00 65.22           O  
HETATM 3321  O   HOH B 423     -48.598   8.710  -0.013  1.00 59.68           O  
HETATM 3322  O   HOH B 424     -51.365  -0.091   4.779  1.00 48.34           O  
HETATM 3323  O   HOH B 425     -31.360  14.890   9.064  1.00 31.27           O  
HETATM 3324  O   HOH B 426     -44.708  -3.417   3.895  1.00 40.65           O  
HETATM 3325  O   HOH B 427     -26.714   2.092  24.380  1.00 61.75           O  
HETATM 3326  O   HOH B 428     -44.998   0.014  -4.802  1.00 42.74           O  
HETATM 3327  O   HOH B 429     -46.293   6.603  -6.337  1.00 38.84           O  
HETATM 3328  O   HOH B 430     -43.294   5.243   6.111  1.00 35.01           O  
HETATM 3329  O   HOH B 431     -21.029  25.891   5.971  1.00 47.89           O  
HETATM 3330  O   HOH B 432     -27.156   6.598  -0.381  1.00 40.92           O  
HETATM 3331  O   HOH B 433     -30.278  26.465   8.799  1.00 49.31           O  
HETATM 3332  O   HOH B 434     -47.931   7.657  12.418  1.00 48.63           O  
HETATM 3333  O   HOH B 435     -54.589  11.427   3.907  1.00 58.89           O  
HETATM 3334  O   HOH B 436     -44.068  22.750  -2.346  1.00 52.12           O  
HETATM 3335  O   HOH B 437     -34.364   8.028   1.266  1.00 36.15           O  
HETATM 3336  O   HOH B 438     -36.753  10.233  -1.625  1.00 45.55           O  
HETATM 3337  O   HOH B 439     -27.852  23.652  13.279  1.00 52.23           O  
HETATM 3338  O   HOH B 440     -39.544  -5.396  15.910  1.00 41.10           O  
HETATM 3339  O   HOH B 441     -27.061   5.531  -3.446  1.00 65.62           O  
HETATM 3340  O   HOH B 442     -25.085  -2.208   1.569  1.00 33.09           O  
HETATM 3341  O   HOH B 443     -22.881  30.591  -2.088  1.00 53.89           O  
HETATM 3342  O   HOH B 444     -37.160   9.148   1.183  1.00 45.74           O  
HETATM 3343  O   HOH B 445     -35.021  27.739  -0.572  1.00 34.47           O  
HETATM 3344  O   HOH B 446     -27.275  16.102  -4.548  1.00 52.56           O  
HETATM 3345  O   HOH B 447     -18.005  17.598  19.825  1.00 59.74           O  
HETATM 3346  O   HOH B 448     -16.906  12.433   7.076  1.00 53.59           O  
HETATM 3347  O   HOH B 449     -16.823  16.252  18.304  1.00 65.78           O  
HETATM 3348  O   HOH B 450     -56.418  12.325   7.031  1.00 68.52           O  
HETATM 3349  O   HOH B 451     -19.391  16.899  24.286  1.00 56.87           O  
HETATM 3350  O   HOH B 452     -33.125  14.202  27.990  1.00 65.13           O  
HETATM 3351  O   HOH B 453     -40.890  -1.190  16.042  1.00 53.89           O  
HETATM 3352  O   HOH B 454     -20.404  22.659  11.760  1.00 51.61           O  
HETATM 3353  O   HOH B 455     -26.123  -3.427  22.493  1.00 52.18           O  
HETATM 3354  O   HOH B 456     -53.011  22.574   9.760  1.00 55.53           O  
HETATM 3355  O   HOH B 457     -31.531  14.220  -7.027  1.00 66.52           O  
HETATM 3356  O   HOH B 458     -39.762  -1.994  24.572  1.00 68.53           O  
HETATM 3357  O   HOH B 459     -21.346  14.949  -4.362  1.00 56.55           O  
HETATM 3358  O   HOH B 460     -12.360   7.789   4.870  1.00 74.43           O  
HETATM 3359  O   HOH B 461     -27.837  -7.224  17.766  1.00 47.47           O  
HETATM 3360  O   HOH B 462     -50.645  12.141  -4.519  1.00 67.05           O  
HETATM 3361  O   HOH B 463     -15.969  15.910  15.871  1.00 61.63           O  
HETATM 3362  O   HOH B 464     -44.610  -0.903  17.338  1.00 48.07           O  
HETATM 3363  O   HOH B 465     -32.952  14.992  34.162  1.00 64.27           O  
HETATM 3364  O   HOH B 466     -15.042  21.851   8.163  1.00 61.78           O  
HETATM 3365  O   HOH B 467     -14.820  12.813   9.672  1.00 63.94           O  
HETATM 3366  N   CO7 Z 999     -34.174  14.874   0.940  1.00  0.00           N  
HETATM 3367  N   CO7 Z 999     -33.399  13.038  -4.359  1.00  0.00           N  
HETATM 3368  N   CO7 Z 999     -32.095   8.995  -6.370  1.00  0.00           N  
HETATM 3369  N   CO7 Z 999     -37.701  20.674  -2.000  1.00  0.00           N  
HETATM 3370  C   CO7 Z 999     -34.015  15.442  -0.379  1.00  0.00           C  
HETATM 3371  C   CO7 Z 999     -34.849  16.450  -0.934  1.00  0.00           C  
HETATM 3372  C   CO7 Z 999     -35.223  16.468  -2.294  1.00  0.00           C  
HETATM 3373  C   CO7 Z 999     -34.597  15.558  -3.162  1.00  0.00           C  
HETATM 3374  C   CO7 Z 999     -33.467  14.831  -2.723  1.00  0.00           C  
HETATM 3375  C   CO7 Z 999     -33.062  15.002  -1.363  1.00  0.00           C  
HETATM 3376  C   CO7 Z 999     -34.141  15.615   2.258  1.00  0.00           C  
HETATM 3377  C   CO7 Z 999     -34.733  13.507   1.043  1.00  0.00           C  
HETATM 3378  C   CO7 Z 999     -36.280  13.477   1.016  1.00  0.00           C  
HETATM 3379  C   CO7 Z 999     -31.597  14.950  -1.069  1.00  0.00           C  
HETATM 3380  C   CO7 Z 999     -32.760  14.009  -3.647  1.00  0.00           C  
HETATM 3381  C   CO7 Z 999     -33.407  11.647  -4.037  1.00  0.00           C  
HETATM 3382  C   CO7 Z 999     -32.496  10.926  -4.976  1.00  0.00           C  
HETATM 3383  C   CO7 Z 999     -31.244  11.461  -5.406  1.00  0.00           C  
HETATM 3384  C   CO7 Z 999     -30.457  10.724  -6.323  1.00  0.00           C  
HETATM 3385  C   CO7 Z 999     -30.895   9.470  -6.787  1.00  0.00           C  
HETATM 3386  C   CO7 Z 999     -32.890   9.670  -5.505  1.00  0.00           C  
HETATM 3387  C   CO7 Z 999     -30.726  12.766  -4.919  1.00  0.00           C  
HETATM 3388  C   CO7 Z 999     -30.059   8.661  -7.693  1.00  0.00           C  
HETATM 3389  C   CO7 Z 999     -36.230  17.354  -2.757  1.00  0.00           C  
HETATM 3390  C   CO7 Z 999     -37.079  16.961  -3.818  1.00  0.00           C  
HETATM 3391  C   CO7 Z 999     -38.119  17.803  -4.253  1.00  0.00           C  
HETATM 3392  C   CO7 Z 999     -38.331  19.037  -3.618  1.00  0.00           C  
HETATM 3393  C   CO7 Z 999     -37.469  19.468  -2.588  1.00  0.00           C  
HETATM 3394  C   CO7 Z 999     -36.421  18.623  -2.158  1.00  0.00           C  
HETATM 3395  C   CO7 Z 999     -32.954  15.222   3.224  1.00  0.00           C  
HETATM 3396  C   CO7 Z 999     -32.934  15.964   4.585  1.00  0.00           C  
HETATM 3397  C   CO7 Z 999     -34.131  17.820   3.726  1.00  0.00           C  
HETATM 3398  C   CO7 Z 999     -34.250  17.180   2.317  1.00  0.00           C  
HETATM 3399  C   CO7 Z 999     -38.302  21.807  -2.690  1.00  0.00           C  
HETATM 3400  C   CO7 Z 999     -37.296  20.847  -0.533  1.00  0.00           C  
HETATM 3401  C   CO7 Z 999     -38.027  22.264  -4.049  1.00  0.00           C  
HETATM 3402  C   CO7 Z 999     -37.036  23.252  -4.270  1.00  0.00           C  
HETATM 3403  C   CO7 Z 999     -36.737  23.750  -5.563  1.00  0.00           C  
HETATM 3404  C   CO7 Z 999     -37.433  23.188  -6.666  1.00  0.00           C  
HETATM 3405  C   CO7 Z 999     -38.420  22.207  -6.461  1.00  0.00           C  
HETATM 3406  C   CO7 Z 999     -38.739  21.764  -5.164  1.00  0.00           C  
HETATM 3407  C   CO7 Z 999     -35.715  24.842  -5.737  1.00  0.00           C  
HETATM 3408  C   CO7 Z 999     -34.329  24.262  -6.127  1.00  0.00           C  
HETATM 3409  C   CO7 Z 999     -35.618  25.783  -4.503  1.00  0.00           C  
HETATM 3410  O   CO7 Z 999     -31.524  14.169  -3.785  1.00  0.00           O  
HETATM 3411  O   CO7 Z 999     -33.978   9.124  -5.211  1.00  0.00           O  
HETATM 3412  O   CO7 Z 999     -32.944  17.385   4.405  1.00  0.00           O  
HETATM 3413  O   CO7 Z 999     -39.182  22.562  -2.151  1.00  0.00           O  
HETATM 3414  O   CO7 Z 999     -39.766  20.883  -5.041  1.00  0.00           O  
HETATM 3415  O   CO7 Z 999     -37.200  23.565  -7.952  1.00  0.00           O  
CONECT 3366 3370 3376 3377
CONECT 3367 3380 3381
CONECT 3368 3385
CONECT 3368 3385
CONECT 3368 3385
CONECT 3368 3385
CONECT 3368 3386
CONECT 3368 3386
CONECT 3368 3386
CONECT 3368 3386
CONECT 3369 3393 3399 3400
CONECT 3370 3366 3371 3375
CONECT 3371 3370 3372
CONECT 3372 3371 3373 3389
CONECT 3373 3372 3374
CONECT 3374 3373 3375 3380
CONECT 3375 3370 3374 3379
CONECT 3376 3366 3395 3398
CONECT 3377 3366 3378
CONECT 3378 3377
CONECT 3379 3375
CONECT 3380 3367 3374
CONECT 3380 3410
CONECT 3380 3410
CONECT 3381 3367 3382
CONECT 3382 3381
CONECT 3382 3383
CONECT 3382 3383
CONECT 3382 3383
CONECT 3382 3383
CONECT 3382 3386
CONECT 3382 3386
CONECT 3382 3386
CONECT 3382 3386
CONECT 3383 3382
CONECT 3383 3382
CONECT 3383 3382
CONECT 3383 3382
CONECT 3383 3384
CONECT 3383 3384
CONECT 3383 3384
CONECT 3383 3384
CONECT 3383 3387
CONECT 3384 3383
CONECT 3384 3383
CONECT 3384 3383
CONECT 3384 3383
CONECT 3384 3385
CONECT 3384 3385
CONECT 3384 3385
CONECT 3384 3385
CONECT 3385 3368
CONECT 3385 3368
CONECT 3385 3368
CONECT 3385 3368
CONECT 3385 3384
CONECT 3385 3384
CONECT 3385 3384
CONECT 3385 3384
CONECT 3385 3388
CONECT 3386 3368
CONECT 3386 3368
CONECT 3386 3368
CONECT 3386 3368
CONECT 3386 3382
CONECT 3386 3382
CONECT 3386 3382
CONECT 3386 3382
CONECT 3386 3411
CONECT 3386 3411
CONECT 3387 3383
CONECT 3388 3385
CONECT 3389 3372
CONECT 3389 3390
CONECT 3389 3390
CONECT 3389 3390
CONECT 3389 3390
CONECT 3389 3394
CONECT 3389 3394
CONECT 3389 3394
CONECT 3389 3394
CONECT 3390 3389
CONECT 3390 3389
CONECT 3390 3389
CONECT 3390 3389
CONECT 3390 3391
CONECT 3390 3391
CONECT 3390 3391
CONECT 3390 3391
CONECT 3391 3390
CONECT 3391 3390
CONECT 3391 3390
CONECT 3391 3390
CONECT 3391 3392
CONECT 3391 3392
CONECT 3391 3392
CONECT 3391 3392
CONECT 3392 3391
CONECT 3392 3391
CONECT 3392 3391
CONECT 3392 3391
CONECT 3392 3393
CONECT 3392 3393
CONECT 3392 3393
CONECT 3392 3393
CONECT 3393 3369
CONECT 3393 3392
CONECT 3393 3392
CONECT 3393 3392
CONECT 3393 3392
CONECT 3393 3394
CONECT 3393 3394
CONECT 3393 3394
CONECT 3393 3394
CONECT 3394 3389
CONECT 3394 3389
CONECT 3394 3389
CONECT 3394 3389
CONECT 3394 3393
CONECT 3394 3393
CONECT 3394 3393
CONECT 3394 3393
CONECT 3395 3376 3396
CONECT 3396 3395 3412
CONECT 3397 3398 3412
CONECT 3398 3376 3397
CONECT 3399 3369 3401
CONECT 3399 3413
CONECT 3399 3413
CONECT 3400 3369
CONECT 3401 3399
CONECT 3401 3402
CONECT 3401 3402
CONECT 3401 3402
CONECT 3401 3402
CONECT 3401 3406
CONECT 3401 3406
CONECT 3401 3406
CONECT 3401 3406
CONECT 3402 3401
CONECT 3402 3401
CONECT 3402 3401
CONECT 3402 3401
CONECT 3402 3403
CONECT 3402 3403
CONECT 3402 3403
CONECT 3402 3403
CONECT 3403 3402
CONECT 3403 3402
CONECT 3403 3402
CONECT 3403 3402
CONECT 3403 3404
CONECT 3403 3404
CONECT 3403 3404
CONECT 3403 3404
CONECT 3403 3407
CONECT 3404 3403
CONECT 3404 3403
CONECT 3404 3403
CONECT 3404 3403
CONECT 3404 3405
CONECT 3404 3405
CONECT 3404 3405
CONECT 3404 3405
CONECT 3404 3415
CONECT 3405 3404
CONECT 3405 3404
CONECT 3405 3404
CONECT 3405 3404
CONECT 3405 3406
CONECT 3405 3406
CONECT 3405 3406
CONECT 3405 3406
CONECT 3406 3401
CONECT 3406 3401
CONECT 3406 3401
CONECT 3406 3401
CONECT 3406 3405
CONECT 3406 3405
CONECT 3406 3405
CONECT 3406 3405
CONECT 3406 3414
CONECT 3407 3403 3408 3409
CONECT 3408 3407
CONECT 3409 3407
CONECT 3410 3380
CONECT 3410 3380
CONECT 3411 3386
CONECT 3411 3386
CONECT 3412 3396 3397
CONECT 3413 3399
CONECT 3413 3399
CONECT 3414 3406
CONECT 3415 3404
ENDMDL
END
